# Supplementary material for: Homeostatic maintenance and age-related functional decline in the Drosophila ear
Source: Sci Rep. 2020 May 4;10:7431. doi: 10.1038/s41598-020-64498-z (PMC7198581; doi:10.1038/s41598-020-64498-z)
Supplement: Supplementary file 3 — Supplementary Table 2. [file 41598_2020_64498_MOESM3_ESM.xlsx]

## Sheet: DESeq2_Drosophila JO_ageing
ID	Associated Gene Name	Chromosome Name	Description	Gene Start (bp)	Gene End (bp)	Gene type	baseMean	log2FC_d50m_d1m	lfcSE_d50m_d1m	stat_d50m_d1m	pvalue_d50m_d1m	padj_d50m_d1m	log2FC_d50f_d1f	lfcSE_d50f_d1f	stat_d50f_d1f	pvalue_d50f_d1f	padj_d50f_d1f	log2FC_d25m_d1m	lfcSE_d25m_d1m	stat_d25m_d1m	pvalue_d25m_d1m	padj_d25m_d1m	log2FC_d25f_d1f	lfcSE_d25f_d1f	stat_d25f_d1f	pvalue_d25f_d1f	padj_d25f_d1f	log2FC_d50m_d25m	lfcSE_d50m_d25m	stat_d50m_d25m	pvalue_d50m_d25m	padj_d50m_d25m	log2FC_d50f_d25f	lfcSE_d50f_d25f	stat_d50f_d25f	pvalue_d50f_d25f	padj_d50f_d25f	log2FC_d5m_d1m	lfcSE_d5m_d1m	stat_d5m_d1m	pvalue_d5m_d1m	padj_d5m_d1m	log2FC_d10m_d1m	lfcSE_d10m_d1m	stat_d10m_d1m	pvalue_d10m_d1m	padj_d10m_d1m	log2FC_d10m_d5m	lfcSE_d10m_d5m
FBgn0011710	"Sep1"	X	Septin 1 [Source:FlyBase gene name;Acc:FBgn0011710]	21358300	21361700	protein_coding	411.464	-0.645218	0.27723	-2.32738	0.0199453	0.102447	-0.289932	0.276661	-1.04797	0.294654	0.515662	-1.2915	0.281394	-4.58965	4.44e-06	6.87e-05	-0.874548	0.278182	-3.14379	0.00166773	0.0162246	0.646282	0.282832	2.28504	0.0223104	0.0996081	0.584616	0.277846	2.1041	0.0353694	0.161845	-0.757293	0.276873	-2.73517	0.00623483	0.0733401	-0.864047	0.277463	-3.11409	0.0018451	0.024277	-0.106754	0.278569
FBgn0000427	"dec-1"	X	defective chorion 1 [Source:FlyBase gene name;Acc:FBgn0000427]	7867160	7873220	protein_coding	33.8202	-0.427839	0.43106	-0.992528	0.32094	0.59843	-1.19239	0.428042	-2.78568	0.00534153	0.0373465	-0.533654	0.439625	-1.21388	0.224792	0.377075	0.199443	0.416382	0.47899	0.631946	0.802212	0.105815	0.445183	0.237688	0.812123	0.901731	-1.39183	0.424042	-3.28229	0.00102966	0.0265105	-0.18825	0.425467	-0.442455	0.65816	0.930795	-1.06784	0.438564	-2.43486	0.0148977	0.115247	-0.879591	0.43885
FBgn0014029	"Sep2"	3R	Septin 2 [Source:FlyBase gene name;Acc:FBgn0014029]	20586100	20588400	protein_coding	647.527	-0.063203	0.253142	-0.249674	0.802839	0.915926	0.542581	0.253153	2.1433	0.0320893	0.131137	-0.481405	0.255152	-1.88674	0.0591955	0.142967	-0.0659361	0.254121	-0.259467	0.795275	0.900669	0.418202	0.255408	1.63739	0.101549	0.25921	0.608517	0.252594	2.40907	0.0159932	0.10727	-0.475326	0.253401	-1.87578	0.0606851	0.353309	-0.0635486	0.252939	-0.251241	0.801628	0.94501	0.411777	0.253456
FBgn0259923	"Sep4"	X	Septin 4 [Source:FlyBase gene name;Acc:FBgn0259923]	16684200	16695200	protein_coding	784.233	-0.389439	0.233357	-1.66885	0.0951465	0.293995	-0.404378	0.233275	-1.73348	0.0830106	0.239323	-0.659194	0.235073	-2.80421	0.00504405	0.0212656	-0.418768	0.233473	-1.79365	0.0728698	0.226714	0.269756	0.235809	1.14396	0.252642	0.457644	0.0143906	0.233365	0.0616656	0.950829	0.975131	-0.285147	0.232779	-1.22497	0.220587	0.673638	-0.237806	0.232902	-1.02106	0.307227	0.670362	0.0473407	0.233068
FBgn0026361	"Sep5"	2R	Septin 5 [Source:FlyBase gene name;Acc:FBgn0026361]	7960130	7961920	protein_coding	17.5373	0.332019	0.523026	0.634804	0.525556	0.763466	-0.124975	0.524702	-0.238183	0.811739	0.902517	-0.128127	0.524694	-0.244193	0.807081	0.882658	-0.156456	0.52496	-0.298035	0.765677	NA	0.460146	0.524337	0.877576	0.380174	0.587693	0.0314812	0.524318	0.0600421	0.952122	0.97562	-0.325157	0.523683	-0.620904	0.534663	0.887419	0.104079	0.523184	0.198934	0.842314	0.959182	0.429236	0.523473
FBgn0010339	128up	2R	upstream of RpIII128 [Source:FlyBase gene name;Acc:FBgn0010339]	12037300	12038900	protein_coding	382.678	0.334788	0.24287	1.37846	0.16806	0.417146	0.985366	0.244601	4.02847	5.61e-05	0.00107695	-0.365037	0.247467	-1.47509	0.140188	0.270767	0.397158	0.246237	1.61291	0.106764	0.287923	0.699825	0.246827	2.83528	0.00457848	0.0384557	0.588208	0.241661	2.43402	0.014932	0.103009	-0.184881	0.2436	-0.758954	0.44788	0.851982	0.0567795	0.243278	0.233393	0.815456	0.950228	0.241661	0.243356
FBgn0010340	140up	3R	upstream of RpII140 [Source:FlyBase gene name;Acc:FBgn0010340]	14124200	14125500	protein_coding	172.558	-0.07035	0.314689	-0.223554	0.823104	0.926179	0.021683	0.315049	0.0688242	0.94513	0.974511	-0.450104	0.31962	-1.40825	0.159058	0.296408	-0.256911	0.316629	-0.811395	0.417139	0.64378	0.379754	0.320307	1.18559	0.235783	0.437434	0.278594	0.314554	0.885678	0.375791	0.589706	-0.0281725	0.3135	-0.0898643	0.928395	0.990694	0.0356727	0.313752	0.113697	0.909478	0.975775	0.0638451	0.313265
FBgn0020238	14-3-3epsilon	3R	14-3-3epsilon [Source:FlyBase gene name;Acc:FBgn0020238]	18242500	18250600	protein_coding	8321.45	-0.0134774	0.205411	-0.065612	0.947687	0.981782	0.403361	0.205419	1.9636	0.0495768	0.173394	-0.814642	0.20576	-3.95918	7.52e-05	0.000733533	-0.10571	0.205511	-0.514376	0.606989	0.787814	0.801164	0.205779	3.89331	9.89e-05	0.00328821	0.509071	0.205369	2.47882	0.0131819	0.0961875	-0.129104	0.205387	-0.628591	0.529617	0.886044	-0.0548049	0.205396	-0.266825	0.789604	0.941418	0.0742995	0.205392
FBgn0004907	14-3-3zeta	2R	14-3-3zeta [Source:FlyBase gene name;Acc:FBgn0004907]	10099700	10109700	protein_coding	11838.4	-0.0818599	0.179196	-0.456817	0.647803	0.837449	0.0171277	0.179185	0.0955868	0.923849	0.964162	-0.52672	0.179392	-2.93615	0.00332319	0.0153332	-0.300615	0.179244	-1.67713	0.0935172	0.264967	0.44486	0.179418	2.47946	0.0131582	0.0715958	0.317743	0.179175	1.77336	0.0761688	0.242746	-0.0664219	0.179157	-0.370746	0.710827	0.945072	0.0289584	0.179162	0.161632	0.871595	0.968543	0.0953803	0.17915
FBgn0085813	18SrRNA-Psi:CR41602	X	18S ribosomal RNA pseudogene:CR41602 [Source:FlyBase gene name;Acc:FBgn0085813]	23211200	23213200	pseudogene	797.033	0.320528	0.527002	0.608211	0.543047	0.774934	-1.54459	0.526987	-2.93099	0.0033788	0.0268408	-0.350215	0.526974	-0.664577	0.506321	0.656361	-0.829837	0.527001	-1.57464	0.11534	0.302184	0.670743	0.526978	1.27281	0.203085	0.398936	-0.714758	0.526979	-1.35633	0.174994	0.3821	0.438435	0.527007	0.831933	0.405447	0.8221	0.499124	0.527006	0.947094	0.343591	0.697152	0.0606893	0.527015
FBgn0004364	18w	2R	18 wheeler [Source:FlyBase gene name;Acc:FBgn0004364]	20111500	20116900	protein_coding	739.393	-0.443665	0.275333	-1.61137	0.107099	0.317593	-0.23688	0.276215	-0.857591	0.391119	0.604452	-0.613004	0.276447	-2.21744	0.0265932	0.0772718	-0.0805212	0.276161	-0.291574	0.770613	0.888358	0.169339	0.277074	0.611169	0.541088	0.724837	-0.156358	0.275809	-0.566908	0.570777	0.745268	-0.373709	0.274921	-1.35933	0.174041	0.611492	-0.0399663	0.274714	-0.145483	0.884329	0.970891	0.333743	0.274933
FBgn0250848	26-29-p	3L	26-29kD-proteinase [Source:FlyBase gene name;Acc:FBgn0250848]	13994200	13996600	protein_coding	2472.95	-0.488479	0.243006	-2.01015	0.0444153	0.176306	0.0130985	0.242974	0.0539091	0.957008	0.980805	-0.96134	0.243727	-3.94433	8e-05	0.000770112	-0.269201	0.243142	-1.10718	0.268218	0.502499	0.472861	0.24399	1.93804	0.0526188	0.172113	0.2823	0.242928	1.16207	0.245207	0.46064	-0.414377	0.242842	-1.70636	0.087941	0.435212	-0.0809707	0.242762	-0.33354	0.738727	0.923315	0.333406	0.242862
FBgn0085753	28SrRNA-Psi:CR40596	rDNA	28S ribosomal RNA pseudogene:CR40596 [Source:FlyBase gene name;Acc:FBgn0085753]	16936	22940	pseudogene	73.6513	-1.49953	0.48416	-3.09719	0.00195367	0.0176423	-2.11056	0.481263	-4.38546	1.16e-05	0.000286223	0.219754	0.479601	0.458202	0.646808	0.76943	-0.337729	0.477086	-0.707898	0.479008	0.696321	-1.71929	0.484927	-3.54546	0.000391935	0.00770135	-1.77283	0.481229	-3.68396	0.000229637	0.0117149	-1.00621	0.481024	-2.09181	0.0364555	0.253851	-0.683937	0.480426	-1.4236	0.154561	0.47956	0.322275	0.482621
FBgn0085771	28SrRNA-Psi:CR40741	X	28S ribosomal RNA pseudogene:CR40741 [Source:FlyBase gene name;Acc:FBgn0085771]	23239700	23241000	pseudogene	3.31781	-0.261882	0.489972	-0.534484	0.593006	NA	-0.00166872	0.491539	-0.0033949	0.997291	NA	0.0399459	0.488144	0.0818321	0.93478	NA	0.158017	0.491841	0.321276	0.748001	NA	-0.301828	0.485055	-0.622255	0.533774	NA	-0.159686	0.495637	-0.322182	0.747315	NA	-0.116591	0.493346	-0.236327	0.813179	NA	-0.0166335	0.493098	-0.0337326	0.97309	NA	0.0999574	0.493404
FBgn0085819	28SrRNA-Psi:CR41609	X	28S ribosomal RNA pseudogene:CR41609 [Source:FlyBase gene name;Acc:FBgn0085819]	23261800	23262700	pseudogene	44.5966	0.240676	0.435246	0.552965	0.580287	0.797664	0.917131	0.435452	2.10616	0.0351907	0.139636	-0.237403	0.434482	-0.546405	0.584787	0.720008	-0.048693	0.434982	-0.111942	0.910869	0.95851	0.478079	0.434564	1.10013	0.271274	0.478098	0.965824	0.435667	2.21688	0.026631	0.139171	0.0374766	0.43528	0.0860978	0.931389	0.99085	-0.169041	0.43507	-0.388538	0.697618	0.907339	-0.206518	0.435186
FBgn0267508	28SrRNA-Psi:CR45848	rDNA	28S ribosomal RNA pseudogene:CR45848 [Source:FlyBase gene name;Acc:FBgn0267508]	4492	5312	pseudogene	3.15616	0.0174403	0.483592	0.0360641	0.971231	NA	0.107873	0.492517	0.219023	0.826632	NA	0.538812	0.484028	1.11318	0.26563	NA	-0.0626055	0.490548	-0.127624	0.898447	NA	-0.521371	0.483195	-1.07901	0.280584	NA	0.170478	0.495009	0.344394	0.73055	NA	0.0525926	0.486479	0.108109	0.913909	NA	0.383428	0.488174	0.785433	0.4322	NA	0.330835	0.490217
FBgn0267511	28SrRNA-Psi:CR45851	rDNA	28S ribosomal RNA pseudogene:CR45851 [Source:FlyBase gene name;Acc:FBgn0267511]	35941	38740	pseudogene	11.3182	-0.342312	0.525039	-0.651973	0.514418	0.755636	-1.14674	0.518275	-2.2126	0.0269252	0.117053	0.747993	0.522523	1.4315	0.152286	0.287499	-0.307914	0.514994	-0.597899	0.549907	NA	-1.0903	0.52432	-2.07946	0.0375747	0.137865	-0.838821	0.518064	-1.61915	0.105416	0.287515	0.279992	0.521351	0.537051	0.591232	0.906183	0.110044	0.522692	0.210534	0.833251	0.956524	-0.169948	0.520738
FBgn0267513	28SrRNA-Psi:CR45853	X	28S ribosomal RNA pseudogene:CR45853 [Source:FlyBase gene name;Acc:FBgn0267513]	23200800	23201100	pseudogene	27.4576	-0.362635	0.515668	-0.703235	0.481909	0.73391	-0.998825	0.515056	-1.93926	0.0524702	0.179702	0.597206	0.514266	1.16128	0.245529	0.39988	0.433251	0.512001	0.846192	0.397446	0.626642	-0.959841	0.515611	-1.86156	0.062665	0.192786	-1.43208	0.513485	-2.78893	0.00528818	0.0600245	-0.531611	0.515389	-1.03148	0.302317	0.751513	-0.170106	0.514716	-0.330485	0.741033	0.924073	0.361506	0.515776
FBgn0267515	28SrRNA-Psi:CR45855	X	28S ribosomal RNA pseudogene:CR45855 [Source:FlyBase gene name;Acc:FBgn0267515]	23205800	23206500	pseudogene	3.1729	0.10564	0.473436	0.223135	0.82343	NA	-0.359084	0.482094	-0.744843	0.456367	NA	0.335391	0.470153	0.713366	0.475619	NA	-0.0348738	0.48386	-0.0720741	0.942543	NA	-0.229751	0.470285	-0.488535	0.625171	NA	-0.32421	0.484946	-0.66855	0.503783	NA	1.19174	0.484292	2.4608	0.0138629	NA	0.446899	0.478267	0.934415	0.35009	NA	-0.744844	0.489192
FBgn0267519	28SrRNA-Psi:CR45859	X	28S ribosomal RNA pseudogene:CR45859 [Source:FlyBase gene name;Acc:FBgn0267519]	23214500	23217100	pseudogene	480.626	-0.166422	0.494497	-0.336549	0.736457	0.884732	-0.41534	0.494475	-0.839961	0.40093	0.613609	0.280961	0.494495	0.568177	0.569914	0.708482	-0.661692	0.494447	-1.33825	0.180816	0.396581	-0.447383	0.494478	-0.904759	0.365593	0.574565	0.246352	0.494451	0.498233	0.61832	0.779818	-0.487779	0.494493	-0.986423	0.323926	0.771108	0.415867	0.494535	0.840926	0.400389	0.742539	0.903646	0.494514
FBgn0267520	28SrRNA-Psi:CR45860	X	28S ribosomal RNA pseudogene:CR45860 [Source:FlyBase gene name;Acc:FBgn0267520]	23270800	23271200	pseudogene	2.23096	-0.0628766	0.375739	-0.167341	0.867102	NA	-0.054887	0.376029	-0.145965	0.883949	NA	0.0151213	0.371263	0.0407295	0.967512	NA	-0.187125	0.373785	-0.500623	0.616636	NA	-0.0779979	0.36971	-0.21097	0.83291	NA	0.132238	0.377795	0.350026	0.726319	NA	-0.2153	0.37675	-0.571466	0.567684	NA	0.978737	0.384322	2.54666	0.010876	NA	1.19404	0.383786
FBgn0260793	2mit	3R	0	13122000	13155700	protein_coding	70.9652	-0.636333	0.419139	-1.51819	0.128966	0.355906	-1.12429	0.416284	-2.70078	0.00691779	0.0450975	-1.28244	0.429132	-2.98846	0.00280384	0.0133601	-1.44787	0.418916	-3.45622	0.000547807	0.00679112	0.646111	0.432719	1.49314	0.1354	0.311181	0.323577	0.421648	0.76741	0.442838	0.64697	-0.0568179	0.414947	-0.136928	0.891088	0.983928	-0.280121	0.416469	-0.672609	0.501196	0.804781	-0.223303	0.416068
FBgn0267510	2SrRNA-Psi:CR45850	rDNA	2S ribosomal RNA pseudogene:CR45850 [Source:FlyBase gene name;Acc:FBgn0267510]	16526	16555	pseudogene	3.55433	-0.363895	0.490633	-0.741685	0.458278	NA	-0.269066	0.492456	-0.546376	0.584807	NA	0.273886	0.492087	0.55658	0.577814	NA	0.0757924	0.49401	0.153423	0.878065	NA	-0.637781	0.488226	-1.30632	0.191443	NA	-0.344859	0.49562	-0.695813	0.486546	NA	-0.311898	0.493317	-0.632248	0.527225	NA	-0.44036	0.491046	-0.896779	0.369837	NA	-0.128461	0.489877
FBgn0053100	4EHP	3R	eIF4E-Homologous Protein [Source:FlyBase gene name;Acc:FBgn0053100]	24063100	24109000	protein_coding	1495.26	0.0525251	0.195052	0.269287	0.787709	0.909209	-0.0625374	0.195023	-0.320667	0.748462	0.866273	0.0504704	0.195667	0.25794	0.796453	0.8762	-0.0918223	0.195162	-0.470492	0.638004	0.805708	0.00205471	0.195721	0.0104981	0.991624	0.995044	0.0292848	0.194722	0.150393	0.880454	0.938304	0.0721128	0.19477	0.370246	0.711199	0.94509	0.0509399	0.194918	0.261341	0.79383	0.942935	-0.0211729	0.19469
FBgn0052016	4E-T	4	eIF4E-Transporter [Source:FlyBase gene name;Acc:FBgn0052016]	951542	958392	protein_coding	548.511	-0.359483	0.234423	-1.53348	0.125159	0.349006	-0.0827863	0.234125	-0.353599	0.723639	0.850884	-0.183077	0.235331	-0.777954	0.436596	0.592604	0.0672092	0.234056	0.28715	0.773998	0.890247	-0.176406	0.236418	-0.74616	0.455571	0.653722	-0.149995	0.233156	-0.643325	0.520013	0.708091	0.0435355	0.232941	0.186895	0.851743	0.977181	-0.0859589	0.23345	-0.368212	0.712715	0.912847	-0.129494	0.233065
FBgn0267514	5.8SrRNA-Psi:CR45854	X	5.8S ribosomal RNA pseudogene:CR45854 [Source:FlyBase gene name;Acc:FBgn0267514]	23205300	23205400	pseudogene	31.5203	1.41347	0.461127	3.06525	0.00217491	0.0191317	0.0298112	0.459809	0.0648338	0.948306	0.976162	0.146426	0.458514	0.319349	0.749462	0.845239	0.135604	0.459795	0.294922	0.768054	0.886909	1.26704	0.460177	2.75338	0.00589838	0.0443131	-0.105792	0.460697	-0.229635	0.818375	0.904465	0.00947835	0.459772	0.0206153	0.983553	0.997905	1.74244	0.461436	3.77612	0.000159293	0.00327067	1.73296	0.461742
FBgn0267523	5.8SrRNA-Psi:CR45863	X	5.8S ribosomal RNA pseudogene:CR45863 [Source:FlyBase gene name;Acc:FBgn0267523]	23291500	23291700	pseudogene	2.388	-0.470031	0.433518	-1.08423	0.278265	NA	-0.161212	0.430685	-0.374316	0.708169	NA	-0.387103	0.428547	-0.903291	0.366372	NA	-0.0079561	0.431051	-0.0184575	0.985274	NA	-0.0829279	0.423073	-0.196013	0.8446	NA	-0.153256	0.434351	-0.35284	0.724209	NA	0.183588	0.441464	0.415861	0.677512	NA	-0.335844	0.436193	-0.769944	0.441333	NA	-0.519432	0.438699
FBgn0004168	5-HT1A	2R	5-hydroxytryptamine (serotonin) receptor 1A [Source:FlyBase gene name;Acc:FBgn0004168]	19067200	19122000	protein_coding	399.706	-0.533554	0.240029	-2.22288	0.0262242	0.124147	-0.194249	0.240264	-0.808484	0.418812	0.629577	-0.462098	0.241834	-1.91081	0.056029	0.13691	-0.107533	0.24035	-0.447402	0.654585	0.816323	-0.0714563	0.243824	-0.293065	0.769472	0.876994	-0.0867165	0.239418	-0.362197	0.717205	0.841934	0.156824	0.237273	0.660945	0.508648	0.879104	0.0768491	0.237748	0.323238	0.746515	0.925625	-0.0799751	0.237017
FBgn0263116	5-HT1B	2R	5-hydroxytryptamine (serotonin) receptor 1B [Source:FlyBase gene name;Acc:FBgn0263116]	19022300	19032600	protein_coding	328.389	-0.0742261	0.2549	-0.291197	0.770901	0.901785	0.200143	0.255536	0.783228	0.433493	0.642437	0.251876	0.255462	0.985962	0.324152	0.4832	0.313841	0.25554	1.22815	0.219391	0.446065	-0.326102	0.256059	-1.27354	0.202825	0.39866	-0.113699	0.253117	-0.449193	0.653292	0.803111	0.0345955	0.253714	0.136356	0.89154	0.983928	-0.0977261	0.254537	-0.383937	0.701026	0.909548	-0.132322	0.253951
FBgn0087012	5-HT2A	3R	5-hydroxytryptamine (serotonin) receptor 2A [Source:FlyBase gene name;Acc:FBgn0087012]	4612870	4633300	protein_coding	82.9102	0.72312	0.325325	2.22276	0.026232	0.124147	-0.229798	0.327272	-0.702162	0.482578	0.681242	0.785067	0.328582	2.38925	0.0168826	0.0544744	-0.0865303	0.327033	-0.264592	0.791324	0.898702	-0.0619475	0.323295	-0.191613	0.848045	0.923055	-0.143267	0.324768	-0.441138	0.659113	0.806941	0.219919	0.327155	0.672217	0.501445	0.876916	0.255841	0.327961	0.780095	0.435335	0.765638	0.0359216	0.32451
FBgn0261929	5-HT2B	3R	5-hydroxytryptamine (serotonin) receptor 2B [Source:FlyBase gene name;Acc:FBgn0261929]	8578200	8630000	protein_coding	612.317	0.695272	0.270528	2.57005	0.0101684	0.0632915	0.357362	0.271462	1.31644	0.188028	0.39776	1.2041	0.270476	4.4518	8.52e-06	0.000119732	0.781519	0.271035	2.88346	0.00393331	0.0314457	-0.50883	0.269415	-1.88865	0.0589393	0.185497	-0.424158	0.269303	-1.57502	0.115251	0.302208	0.342827	0.270662	1.26662	0.20529	0.654699	0.102889	0.271316	0.379224	0.704522	0.910706	-0.239938	0.270393
FBgn0004573	5-HT7	3R	5-hydroxytryptamine (serotonin) receptor 7 [Source:FlyBase gene name;Acc:FBgn0004573]	30968200	31016900	protein_coding	832.906	0.629464	0.230962	2.7254	0.00642237	0.0444327	-0.151953	0.230718	-0.658609	0.510147	0.702962	1.0217	0.23108	4.42139	9.81e-06	0.000134174	0.285518	0.230289	1.23983	0.21504	0.440712	-0.392231	0.230166	-1.70412	0.0883584	0.237483	-0.437471	0.229747	-1.90414	0.0568917	0.207969	0.254392	0.23113	1.10064	0.271052	0.724618	0.39073	0.231126	1.69055	0.0909225	0.364425	0.136338	0.230381
FBgn0259178	5PtaseI	3R	5PtaseI [Source:FlyBase gene name;Acc:FBgn0259178]	25040400	25045200	protein_coding	308.596	0.145427	0.288805	0.503548	0.614579	0.818929	0.0641869	0.289334	0.221843	0.824436	0.910037	-0.571052	0.293404	-1.9463	0.0516192	0.128377	-0.180828	0.290252	-0.623004	0.533282	0.737341	0.716479	0.293295	2.44286	0.0145713	0.0760398	0.245015	0.288781	0.848446	0.396189	0.606964	-0.206451	0.289041	-0.714263	0.475065	0.866347	0.127624	0.288534	0.442319	0.658258	0.890906	0.334075	0.288658
FBgn0053353	5SrRNA:CR33353	2R	5SrRNA:CR33353 [Source:FlyBase gene name;Acc:FBgn0053353]	19766100	19766300	rRNA	1.99839	0.0513635	0.434351	0.118254	0.905867	NA	-0.0684589	0.434837	-0.157436	0.874901	NA	0.593428	0.435156	1.36371	0.172657	NA	0.276752	0.43736	0.632778	0.526879	NA	-0.542065	0.434575	-1.24734	0.212272	NA	-0.345211	0.442653	-0.779868	0.435469	NA	0.0753064	0.437785	0.172017	0.863424	NA	0.100103	0.436499	0.229331	0.818612	NA	0.0247964	0.43935
FBgn0053358	5SrRNA:CR33358	2R	5SrRNA:CR33358 [Source:FlyBase gene name;Acc:FBgn0053358]	19764300	19764400	rRNA	0.539572	0	0.227556	0	1	NA	-0.150265	0.228201	-0.658477	0.510232	NA	0	0.226944	0	1	NA	-0.0879555	0.227892	-0.385953	0.699532	NA	0	0.227014	0	1	NA	-0.0623095	0.229415	-0.271602	0.785928	NA	0.0599086	0.228517	0.262163	0.793196	NA	0.0636417	0.227734	0.279456	0.779895	NA	0.00373316	0.228764
FBgn0053362	5SrRNA:CR33362	2R	5SrRNA:CR33362 [Source:FlyBase gene name;Acc:FBgn0053362]	19762800	19762900	rRNA	0.698847	-0.0626872	0.260242	-0.240881	0.809648	NA	-0.0999023	0.261048	-0.382698	0.701944	NA	-0.113215	0.257421	-0.439806	0.660078	NA	-0.164111	0.259792	-0.631703	0.527581	NA	0.0505281	0.256194	0.197226	0.843651	NA	0.0642091	0.262567	0.244543	0.80681	NA	-0.00458706	0.262543	-0.0174716	0.98606	NA	-0.131724	0.260665	-0.505339	0.61332	NA	-0.127137	0.261742
FBgn0053390	5SrRNA:CR33390	2R	5SrRNA:CR33390 [Source:FlyBase gene name;Acc:FBgn0053390]	19752500	19752600	rRNA	1.37452	0.306595	0.392865	0.780407	0.435151	NA	-0.42698	0.39756	-1.074	0.282822	NA	-0.0703815	0.379514	-0.185452	0.852875	NA	-0.504221	0.395145	-1.27604	0.201941	NA	0.376976	0.382329	0.985999	0.324134	NA	0.077241	0.395732	0.195185	0.845248	NA	0.396913	0.396838	1.00019	0.317219	NA	0.108887	0.391866	0.277869	0.781113	NA	-0.288026	0.398635
FBgn0053422	5SrRNA:CR33422	2R	5SrRNA:CR33422 [Source:FlyBase gene name;Acc:FBgn0053422]	19740700	19740800	rRNA	1.11864	-0.124248	0.354497	-0.35049	0.725971	NA	-0.0597189	0.35372	-0.168831	0.86593	NA	-0.178983	0.347337	-0.5153	0.606343	NA	-0.0380104	0.352749	-0.107755	0.91419	NA	0.0547351	0.344861	0.158716	0.873892	NA	-0.0217086	0.35746	-0.06073	0.951574	NA	0.0588004	0.359122	0.163734	0.869941	NA	-0.322647	0.353565	-0.912555	0.361477	NA	-0.381447	0.355727
FBgn0053425	5SrRNA:CR33425	2R	5SrRNA:CR33425 [Source:FlyBase gene name;Acc:FBgn0053425]	19739600	19739700	rRNA	0.576462	0.0340072	0.244229	0.139243	0.889258	NA	-0.0884664	0.243591	-0.363176	0.716473	NA	-0.0279407	0.24265	-0.115148	0.908327	NA	-0.0872085	0.242806	-0.35917	0.719468	NA	0.061948	0.242363	0.2556	0.79826	NA	0	0.245124	0	1	NA	-0.066157	0.24515	-0.269863	0.787265	NA	-0.0585761	0.244276	-0.239795	0.81049	NA	0.00758094	0.244911
FBgn0053426	5SrRNA:CR33426	2R	5SrRNA:CR33426 [Source:FlyBase gene name;Acc:FBgn0053426]	19739200	19739300	rRNA	0.519609	0	0.237649	0	1	NA	-0.169474	0.239098	-0.708803	0.478447	NA	0	0.236957	0	1	NA	-0.160236	0.238403	-0.672121	0.501507	NA	0	0.237038	0	1	NA	-0.0092376	0.240247	-0.0384505	0.969328	NA	0.128982	0.239188	0.53925	0.589714	NA	0.0698521	0.237887	0.293636	0.769036	NA	-0.0591299	0.239506
FBgn0053440	5SrRNA:CR33440	2R	5SrRNA:CR33440 [Source:FlyBase gene name;Acc:FBgn0053440]	19734000	19734200	rRNA	0.635422	0.0138306	0.220302	0.0627802	0.949942	NA	0	0.219712	0	1	NA	-0.0358996	0.218867	-0.164025	0.869711	NA	0	0.219176	0	1	NA	0.0497302	0.218439	0.227662	0.819909	NA	0	0.221323	0	1	NA	0.0686663	0.221765	0.309636	0.756838	NA	-0.116244	0.220277	-0.527715	0.597697	NA	-0.18491	0.221313
FBgn0053441	5SrRNA:CR33441	2R	5SrRNA:CR33441 [Source:FlyBase gene name;Acc:FBgn0053441]	19733700	19733800	rRNA	0.990064	0.0247593	0.328303	0.0754158	0.939884	NA	-0.218986	0.331166	-0.661255	0.508449	NA	0.151297	0.323908	0.4671	0.640428	NA	-0.0490645	0.331704	-0.147917	0.882409	NA	-0.126538	0.323095	-0.391643	0.695322	NA	-0.169921	0.334407	-0.508126	0.611365	NA	-0.00605152	0.33073	-0.0182975	0.985402	NA	0.0023651	0.329408	0.00717984	0.994271	NA	0.00841662	0.331024
FBgn0053445	5SrRNA:CR33445	2R	5SrRNA:CR33445 [Source:FlyBase gene name;Acc:FBgn0053445]	19732200	19732300	rRNA	1.2574	-0.442275	0.357818	-1.23603	0.216447	NA	0.0423984	0.356768	0.11884	0.905402	NA	-0.422974	0.351526	-1.20325	0.228879	NA	0.202161	0.357196	0.565967	0.571416	NA	0	0.345715	0	1	NA	-0.159762	0.362901	-0.440237	0.659766	NA	-0.150683	0.363667	-0.414345	0.678622	NA	-0.276377	0.361095	-0.765388	0.444041	NA	-0.125694	0.361162
FBgn0053450	5SrRNA:CR33450	2R	5SrRNA:CR33450 [Source:FlyBase gene name;Acc:FBgn0053450]	19730300	19730400	rRNA	0.747747	-0.154766	0.310395	-0.498608	0.618055	NA	-0.331468	0.310585	-1.06724	0.285864	NA	-0.129309	0.30515	-0.423756	0.671744	NA	-0.141514	0.311416	-0.454421	0.649526	NA	-0.0254564	0.302221	-0.0842312	0.932873	NA	-0.189954	0.313088	-0.60671	0.544043	NA	-0.0982279	0.313955	-0.312873	0.754377	NA	-0.178133	0.311561	-0.571744	0.567496	NA	-0.0799053	0.312202
FBgn0053451	5SrRNA:CR33451	2R	5SrRNA:CR33451 [Source:FlyBase gene name;Acc:FBgn0053451]	19729900	19730100	rRNA	0.915861	0.192789	0.338371	0.569757	0.568842	NA	0.0410426	0.338078	0.1214	0.903374	NA	0.0520853	0.329761	0.157949	0.874497	NA	0.13997	0.337907	0.414227	0.678708	NA	0.140704	0.330949	0.425153	0.670725	NA	-0.0989274	0.34425	-0.287371	0.773829	NA	0.237483	0.341708	0.694989	0.487062	NA	-0.0986373	0.33623	-0.293362	0.769245	NA	-0.336121	0.340753
FBgn0053416	5SrRNA-Psi:CR33416	2R	5SrRNA-Psi:CR33416 [Source:FlyBase gene name;Acc:FBgn0053416]	19742900	19743000	pseudogene	0.598491	-0.00858594	0.263997	-0.0325229	0.974055	NA	-0.0246573	0.264603	-0.0931859	0.925756	NA	0.030624	0.262221	0.116787	0.907029	NA	-0.0224899	0.263668	-0.0852963	0.932026	NA	-0.03921	0.261738	-0.149806	0.880918	NA	-0.00216737	0.267272	-0.0081092	0.99353	NA	0.190834	0.267356	0.713785	0.47536	NA	-0.0054298	0.26465	-0.0205169	0.983631	NA	-0.196264	0.267527
FBgn0041707	7B2	3R	7B2 [Source:FlyBase gene name;Acc:FBgn0041707]	5376780	5377980	protein_coding	993.578	-0.34246	0.251388	-1.36228	0.173111	0.424649	-0.294867	0.250921	-1.17514	0.239939	0.460595	-0.909674	0.253304	-3.59123	0.000329117	0.0024011	-0.797875	0.251601	-3.17119	0.00151816	0.0150969	0.567214	0.253786	2.23501	0.0254169	0.107778	0.503008	0.25143	2.00058	0.0454372	0.184128	-0.0463493	0.250799	-0.184807	0.853381	0.977378	-0.0307901	0.250905	-0.122716	0.902332	0.975444	0.0155592	0.250803
FBgn0000003	7SLRNA:CR32864	3R	Signal recognition particle 7SL RNA CR32864 [Source:FlyBase gene name;Acc:FBgn0000003]	6822500	6822800	lincRNA	0.612204	0.176487	0.261924	0.673811	0.500432	NA	-0.108178	0.262202	-0.412575	0.679918	NA	0.216044	0.259994	0.83096	0.405996	NA	-0.0203291	0.261972	-0.0776003	0.938146	NA	-0.0395571	0.260836	-0.151655	0.879459	NA	-0.0878491	0.264688	-0.331897	0.739967	NA	0.0773674	0.263024	0.294146	0.768647	NA	0.0839812	0.261916	0.320642	0.748482	NA	0.00661376	0.263857
FBgn0261504	7SLRNA:CR42652	3R	Signal recognition particle 7SL RNA CR42652 [Source:FlyBase gene name;Acc:FBgn0261504]	6820130	6820430	lincRNA	0.597758	0.120613	0.23531	0.512571	0.608252	NA	-0.289236	0.236006	-1.22554	0.220371	NA	-0.0495447	0.233774	-0.211935	0.832158	NA	-0.288175	0.235308	-1.22467	0.220699	NA	0.170158	0.233922	0.727412	0.466973	NA	0	0.236476	0	1	NA	-0.0127241	0.236071	-0.0538994	0.957015	NA	-0.0736383	0.234843	-0.313564	0.753852	NA	-0.0609143	0.235752
FBgn0052208	825-Oak	3L	825-Oak [Source:FlyBase gene name;Acc:FBgn0052208]	19471700	19472200	protein_coding	1.35701	-0.152745	0.383232	-0.398571	0.690209	NA	-0.0310029	0.386815	-0.080149	0.936119	NA	-0.0838686	0.377439	-0.222204	0.824155	NA	-0.324252	0.382364	-0.84802	0.396427	NA	-0.0688767	0.374449	-0.183942	0.854059	NA	0.293249	0.387261	0.75724	0.448906	NA	-0.37088	0.383676	-0.96665	0.333719	NA	-0.259989	0.383396	-0.678121	0.497695	NA	0.110891	0.380858
FBgn0000008	a	2R	arc [Source:FlyBase gene name;Acc:FBgn0000008]	22137000	22172800	protein_coding	207.806	-0.547195	0.301554	-1.81458	0.0695878	0.239912	-0.310468	0.299735	-1.03581	0.300292	0.521464	-0.514192	0.304174	-1.69045	0.0909409	0.197154	-0.209317	0.299784	-0.698228	0.485035	0.700777	-0.0330037	0.306826	-0.107565	0.914341	0.954067	-0.101151	0.299179	-0.338094	0.735293	0.853962	-0.0776971	0.298578	-0.260224	0.794691	0.966372	-0.497577	0.300701	-1.65472	0.0979804	0.380276	-0.41988	0.300436
FBgn0011293	a10	3L	antennal protein 10 [Source:FlyBase gene name;Acc:FBgn0011293]	17023100	17023700	protein_coding	22915.5	-0.37218	0.449977	-0.82711	0.408175	0.677343	-0.273131	0.449956	-0.607016	0.54384	0.72829	-0.0794314	0.44998	-0.176522	0.859884	0.917802	-0.670557	0.449961	-1.49026	0.136157	0.334985	-0.292749	0.449987	-0.650571	0.515323	0.704247	0.397426	0.449959	0.883249	0.377102	0.591019	0.297748	0.449965	0.661714	0.508154	0.879052	-0.00599908	0.44997	-0.0133322	0.989363	0.998046	-0.303747	0.449965
FBgn0028965	A16	2L	A16 [Source:FlyBase gene name;Acc:FBgn0028965]	13019600	13021300	protein_coding	464.608	-0.0711999	0.230443	-0.30897	0.757344	0.896095	0.53282	0.231447	2.30212	0.0213281	0.100605	0.268829	0.230862	1.16446	0.244238	0.398393	0.463178	0.231864	1.99763	0.0457567	0.170158	-0.340029	0.23135	-1.46976	0.141628	0.320304	0.0696419	0.22877	0.304419	0.760809	0.868989	-0.119106	0.229845	-0.518202	0.604317	0.910116	0.194805	0.229402	0.849189	0.395776	0.738988	0.313912	0.229295
FBgn0052062	A2bp1	3L	Ataxin-2 binding protein 1 [Source:FlyBase gene name;Acc:FBgn0052062]	10481400	10594000	protein_coding	2155.26	0.313304	0.204256	1.53388	0.12506	0.348933	0.0538707	0.204381	0.26358	0.792103	0.891434	0.453025	0.204503	2.21524	0.0267434	0.0776061	0.220568	0.204349	1.07937	0.280423	0.517363	-0.139721	0.204353	-0.683723	0.49415	0.688011	-0.166698	0.203951	-0.817344	0.413732	0.623369	0.0873499	0.204231	0.427701	0.668869	0.932981	0.1799	0.204258	0.880747	0.378455	0.726217	0.0925497	0.204083
FBgn0011294	a5	2L	antennal protein 5 [Source:FlyBase gene name;Acc:FBgn0011294]	1329160	1329990	protein_coding	1438.24	-0.568057	0.465025	-1.22156	0.221873	0.486234	-0.791849	0.46475	-1.70382	0.088415	0.249479	-0.00885815	0.465001	-0.0190497	0.984801	0.991885	-0.785282	0.464766	-1.68963	0.0910987	0.260561	-0.559199	0.465149	-1.20219	0.229289	0.429931	-0.00656644	0.464806	-0.0141273	0.988728	0.994602	0.650822	0.464769	1.40031	0.16142	0.588411	0.378802	0.464816	0.814952	0.4151	0.751057	-0.272019	0.464708
FBgn0023130	a6	X	a6 [Source:FlyBase gene name;Acc:FBgn0023130]	1693620	1695890	protein_coding	132.77	-0.489477	0.334545	-1.46311	0.143436	0.380179	0.328355	0.330545	0.993376	0.320527	0.540178	-0.742212	0.340824	-2.1777	0.0294287	0.0835264	-0.139193	0.332896	-0.418126	0.675855	0.829522	0.252735	0.344065	0.734555	0.462611	0.659586	0.467548	0.329372	1.41951	0.155749	0.356681	-0.0378574	0.330635	-0.114499	0.908842	0.987714	0.258128	0.329965	0.78229	0.434044	0.764812	0.295986	0.329414
FBgn0027885	Aac11	2L	Aac11 [Source:FlyBase gene name;Acc:FBgn0027885]	17474900	17477900	protein_coding	1423.02	0.232344	0.184293	1.26073	0.207407	0.469089	0.471106	0.18474	2.5501	0.0107691	0.0621658	0.246443	0.184948	1.3325	0.182695	0.326066	0.609749	0.184718	3.30098	0.000963481	0.0106865	-0.0140995	0.184783	-0.0763032	0.939178	0.967238	-0.138643	0.183408	-0.755923	0.449695	0.651569	0.10706	0.184134	0.581427	0.560952	0.896413	0.31846	0.18405	1.73029	0.083578	0.348274	0.211399	0.183724
FBgn0031791	AANATL2	2L	Arylalkylamine N-acyltransferase-like 2 [Source:FlyBase gene name;Acc:FBgn0031791]	6255860	6256820	protein_coding	162.439	-0.785813	0.299815	-2.62099	0.00876745	0.0567049	-0.76894	0.301148	-2.55336	0.0106688	0.0617556	-0.249135	0.299429	-0.832035	0.405389	0.564386	-0.1191	0.29846	-0.399049	0.689857	0.836643	-0.536677	0.303698	-1.76714	0.077204	0.21932	-0.64984	0.300053	-2.16575	0.0303302	0.149542	-0.420164	0.296509	-1.41704	0.156472	0.578938	-1.15706	0.301528	-3.83732	0.000124382	0.00267534	-0.736895	0.302532
FBgn0031851	Aatf	2L	apoptosis antagonizing transcription factor ortholog [Source:FlyBase gene name;Acc:FBgn0031851]	6717620	6719390	protein_coding	129.727	0.776432	0.299921	2.58879	0.00963144	0.0607393	0.356435	0.303324	1.1751	0.239956	0.460595	-0.271433	0.310782	-0.873387	0.382452	0.542031	0.0437893	0.305655	0.143264	0.886082	0.947028	1.04787	0.307307	3.40983	0.000650024	0.0106361	0.312646	0.300389	1.0408	0.297966	0.514468	0.154972	0.301642	0.513761	0.607419	0.910692	-0.515926	0.307255	-1.67915	0.0931234	0.369817	-0.670898	0.305426
FBgn0027094	Aats-ala	2L	Alanyl-tRNA synthetase [Source:FlyBase gene name;Acc:FBgn0027094]	8378260	8381760	protein_coding	419.269	0.139316	0.247513	0.562864	0.573527	0.794074	0.396613	0.248082	1.59871	0.109884	0.286374	-0.440236	0.251178	-1.75268	0.0796564	0.178611	0.139759	0.248869	0.561575	0.574406	0.766942	0.579552	0.251089	2.30815	0.0209907	0.096137	0.256854	0.246643	1.0414	0.297691	0.514468	-0.260067	0.247859	-1.04925	0.294063	0.745104	-0.309244	0.248371	-1.24509	0.213099	0.565884	-0.049177	0.248626
FBgn0028962	Aats-ala-m	3L	mitochondrial alanyl-tRNA synthetase [Source:FlyBase gene name;Acc:FBgn0028962]	5146100	5149850	protein_coding	199.263	-0.546339	0.246177	-2.21929	0.0264668	0.124932	-0.0373072	0.244901	-0.152336	0.878922	0.939139	-0.76296	0.251694	-3.0313	0.00243502	0.0119428	-0.357137	0.246972	-1.44606	0.14816	0.353272	0.216622	0.254911	0.849795	0.395439	0.601665	0.31983	0.244879	1.30607	0.191527	0.401965	-0.606725	0.245	-2.47643	0.0132705	0.127431	-0.799935	0.247031	-3.2382	0.00120288	0.0171866	-0.19321	0.24916
FBgn0027093	Aats-arg	X	Arginyl-tRNA synthetase [Source:FlyBase gene name;Acc:FBgn0027093]	15841800	15844100	protein_coding	250.509	-0.198973	0.280066	-0.71045	0.477425	0.73103	0.455245	0.28033	1.62396	0.104384	0.277379	-0.363817	0.283247	-1.28445	0.198984	0.34675	0.0406038	0.281975	0.143998	0.885502	0.946735	0.164844	0.28432	0.579784	0.562061	0.740845	0.414641	0.278611	1.48824	0.136687	0.331582	-0.298273	0.279453	-1.06735	0.285816	0.737724	0.0972015	0.278585	0.348912	0.727155	0.917195	0.395475	0.279064
FBgn0086443	Aats-asn	2L	Asparaginyl-tRNA synthetase [Source:FlyBase gene name;Acc:FBgn0086443]	19129500	19132000	protein_coding	592.782	0.4665	0.273687	1.7045	0.088288	0.27911	0.61784	0.274669	2.2494	0.024487	0.109913	-0.507025	0.276666	-1.83263	0.0668581	0.156222	0.0809064	0.275572	0.293594	0.769068	0.887815	0.973525	0.276171	3.52509	0.000423347	0.00804719	0.536933	0.273777	1.9612	0.0498553	0.193595	-0.0450206	0.274016	-0.164299	0.869496	0.980031	0.175697	0.273894	0.641476	0.521213	0.816425	0.220717	0.273722
FBgn0002069	Aats-asp	2R	Aspartyl-tRNA synthetase [Source:FlyBase gene name;Acc:FBgn0002069]	12877000	12883200	protein_coding	130.494	0.640803	0.277782	2.30686	0.0210627	0.1061	0.490813	0.281898	1.7411	0.0816658	0.236997	-0.45716	0.290027	-1.57627	0.114964	0.23463	0.0514608	0.285013	0.180556	0.856716	0.933059	1.09796	0.287209	3.82288	0.000131903	0.00389701	0.439352	0.278668	1.57661	0.114885	0.301783	-0.680269	0.284687	-2.38954	0.0168696	0.151492	-0.307967	0.282702	-1.08937	0.275992	0.638354	0.372303	0.286645
FBgn0027091	Aats-cys	2R	Cysteinyl-tRNA synthetase [Source:FlyBase gene name;Acc:FBgn0027091]	16143100	16145900	protein_coding	270.218	0.269498	0.238355	1.13066	0.2582	0.531319	0.381868	0.238632	1.60024	0.109546	0.285861	0.202099	0.240999	0.838587	0.401701	0.560744	0.102721	0.240053	0.42791	0.668717	0.825637	0.0673989	0.240281	0.280501	0.779093	0.882929	0.279147	0.236373	1.18096	0.237619	0.452062	-0.253481	0.239524	-1.05827	0.289932	0.740424	0.0683727	0.238666	0.286479	0.774511	0.936006	0.321854	0.23911
FBgn0027090	Aats-gln	3R	Glutaminyl-tRNA synthetase [Source:FlyBase gene name;Acc:FBgn0027090]	25263300	25265700	protein_coding	603.726	0.598849	0.229641	2.60777	0.00911352	0.0584433	1.18701	0.230877	5.14132	2.73e-07	1.06e-05	0.237534	0.231615	1.02556	0.3051	0.463305	0.80837	0.231596	3.49044	0.000482234	0.00613531	0.361315	0.230579	1.56699	0.117117	0.284122	0.37864	0.227768	1.66239	0.0964337	0.274472	0.128651	0.230035	0.559267	0.57598	0.90279	0.377329	0.229809	1.64192	0.100606	0.38588	0.248678	0.22916
FBgn0005674	Aats-glupro	3R	Glutamyl-prolyl-tRNA synthetase [Source:FlyBase gene name;Acc:FBgn0005674]	23952100	23958400	protein_coding	324.019	0.186764	0.268511	0.695556	0.486707	0.736657	0.513574	0.271255	1.89333	0.0583145	0.191955	-0.476792	0.273139	-1.7456	0.0808808	0.180476	0.77495	0.270907	2.86058	0.00422866	0.03321	0.663556	0.272906	2.43145	0.0150386	0.0776918	-0.261376	0.267339	-0.977696	0.328225	0.54592	0.0303454	0.268234	0.11313	0.909927	0.987714	-0.044948	0.268803	-0.167215	0.867201	0.967206	-0.0752934	0.268288
FBgn0027088	Aats-gly	3L	Glycyl-tRNA synthetase [Source:FlyBase gene name;Acc:FBgn0027088]	15095100	15097700	protein_coding	571.55	0.38609	0.237543	1.62535	0.104089	0.311708	0.345896	0.237734	1.45497	0.145679	0.340897	0.155183	0.239209	0.648732	0.516512	0.664177	0.407338	0.237818	1.71281	0.0867474	0.252063	0.230908	0.238634	0.967625	0.333232	0.543922	-0.0614423	0.236119	-0.260218	0.794696	0.891835	-0.227256	0.238277	-0.953747	0.340211	0.783516	0.00977275	0.238042	0.0410547	0.967252	0.992369	0.237029	0.238197
FBgn0027087	Aats-his	X	Histidyl-tRNA synthetase [Source:FlyBase gene name;Acc:FBgn0027087]	18515400	18520400	protein_coding	742.659	0.36609	0.225015	1.62696	0.103746	0.311077	0.122322	0.224067	0.545918	0.585122	0.761024	-0.333528	0.227763	-1.46436	0.143095	0.274949	-0.428234	0.224988	-1.90337	0.0569928	0.195885	0.699618	0.227325	3.07762	0.00208664	0.0227928	0.550557	0.22418	2.45587	0.0140545	0.0993429	-0.396066	0.22593	-1.75305	0.0795935	0.412658	0.0319223	0.225353	0.141654	0.887353	0.971784	0.427989	0.225825
FBgn0027086	Aats-ile	3L	Isoleucyl-tRNA synthetase [Source:FlyBase gene name;Acc:FBgn0027086]	22288700	22292800	protein_coding	473.413	0.312818	0.228302	1.37019	0.170627	0.420721	-0.175477	0.229271	-0.765369	0.444052	0.6513	0.0389045	0.230551	0.168746	0.865997	0.921493	-0.0375234	0.229214	-0.163705	0.869964	0.939126	0.273914	0.23003	1.19077	0.233742	0.435113	-0.137953	0.228366	-0.604089	0.545784	0.727659	-0.173246	0.228864	-0.756982	0.44906	0.852882	-0.042345	0.228871	-0.185017	0.853216	0.96261	0.130901	0.228908
FBgn0027085	Aats-leu	3L	Leucyl-tRNA synthetase [Source:FlyBase gene name;Acc:FBgn0027085]	4825850	4829040	protein_coding	242.24	-0.0581881	0.286174	-0.203331	0.838876	0.933703	0.349049	0.286049	1.22024	0.222373	0.44001	-0.0826829	0.288514	-0.286582	0.774432	0.861899	0.132329	0.287056	0.460986	0.644809	0.810146	0.0244948	0.289107	0.0847256	0.93248	0.963987	0.21672	0.284051	0.762962	0.445486	0.648585	-0.0827415	0.285307	-0.290009	0.771809	0.961391	0.207087	0.284802	0.727127	0.467148	0.784844	0.289828	0.284534
FBgn0027084	Aats-lys	X	Lysyl-tRNA synthetase [Source:FlyBase gene name;Acc:FBgn0027084]	9606360	9608880	protein_coding	412.573	0.584609	0.266431	2.19422	0.0282193	0.130763	0.621478	0.26867	2.31316	0.0207137	0.0985477	-0.322805	0.270272	-1.19437	0.232333	0.385387	0.153099	0.269938	0.567163	0.570603	0.764969	0.907414	0.269321	3.36926	0.000753703	0.0117174	0.468379	0.267037	1.75398	0.0794334	0.248646	-0.0448834	0.267135	-0.168018	0.866569	0.97984	0.0644135	0.267187	0.24108	0.809493	0.947442	0.109297	0.266928
FBgn0027083	Aats-met	3R	Methionyl-tRNA synthetase [Source:FlyBase gene name;Acc:FBgn0027083]	14249000	14260000	protein_coding	649.42	0.563672	0.240737	2.34145	0.0192092	0.0996663	0.34699	0.240946	1.44012	0.149835	0.347398	0.981262	0.240836	4.0744	4.61e-05	0.00049422	0.68494	0.240618	2.84659	0.00441904	0.0341785	-0.41759	0.239865	-1.74094	0.0816945	0.22704	-0.33795	0.238851	-1.4149	0.157098	0.358532	0.286055	0.240764	1.18811	0.234789	0.689878	0.341884	0.240908	1.41915	0.155856	0.481889	0.0558291	0.239965
FBgn0020766	Aats-phe	2R	Phenylalanyl-tRNA synthetase [Source:FlyBase gene name;Acc:FBgn0020766]	13968300	13969900	protein_coding	471.393	-0.127191	0.24626	-0.516491	0.605512	0.813399	-0.162244	0.245311	-0.661381	0.508368	0.701925	-0.432158	0.248864	-1.73652	0.082472	0.183074	-0.61166	0.246571	-2.48067	0.0131137	0.0750984	0.304967	0.249399	1.22281	0.221402	0.420019	0.449416	0.245931	1.82741	0.0676383	0.227795	-0.227316	0.245869	-0.924539	0.355206	0.794539	0.0645902	0.245525	0.26307	0.792497	0.942691	0.291906	0.245676
FBgn0027082	Aats-pro	3L	Prolyl-tRNA synthetase [Source:FlyBase gene name;Acc:FBgn0027082]	2650160	2651850	protein_coding	98.0533	0.539423	0.359504	1.50046	0.133494	0.363979	0.804917	0.357251	2.25309	0.0242538	0.109195	0.290455	0.36447	0.796926	0.425494	0.58231	-0.117843	0.362259	-0.325299	0.744955	0.870454	0.248968	0.36175	0.688232	0.491307	0.685839	0.92276	0.355477	2.59583	0.00943615	0.08085	0.229149	0.359785	0.636907	0.524186	0.88541	1.02751	0.356748	2.88023	0.00397389	0.0436505	0.798365	0.354234
FBgn0021750	Aats-ser	3R	Seryl-tRNA synthetase [Source:FlyBase gene name;Acc:FBgn0021750]	15340700	15343200	protein_coding	167.286	0.202724	0.295712	0.685545	0.493	0.741409	0.295089	0.29426	1.00282	0.315949	0.536274	-0.0999382	0.300919	-0.33211	0.739806	0.838345	-0.173118	0.296859	-0.583167	0.559781	0.756788	0.302662	0.300383	1.00759	0.313652	0.525078	0.468207	0.293174	1.59703	0.110259	0.294948	0.346529	0.293877	1.17916	0.238333	0.693776	0.433454	0.294064	1.47401	0.140478	0.454636	0.0869254	0.291662
FBgn0027081	Aats-thr	2L	Threonyl-tRNA synthetase [Source:FlyBase gene name;Acc:FBgn0027081]	12103800	12107200	protein_coding	973.962	0.131949	0.21339	0.61835	0.536345	0.770949	0.277657	0.213741	1.29903	0.193932	0.405272	-0.448976	0.215311	-2.08524	0.0370474	0.0998824	-0.228311	0.214538	-1.0642	0.287237	0.524659	0.580925	0.215275	2.69853	0.00696466	0.0489426	0.505968	0.21352	2.36965	0.0178051	0.113541	-0.150804	0.213415	-0.706625	0.4798	0.867863	-0.1143	0.213542	-0.535258	0.592472	0.857152	0.0365044	0.21353
FBgn0010803	Aats-trp	3R	Tryptophanyl-tRNA synthetase [Source:FlyBase gene name;Acc:FBgn0010803]	9265030	9266900	protein_coding	291.567	0.473605	0.239027	1.98139	0.0475475	0.185067	0.80636	0.240412	3.35408	0.000796307	0.00918983	-0.486728	0.24675	-1.97256	0.0485458	0.122778	0.0904107	0.243134	0.371855	0.710001	0.848917	0.960333	0.245419	3.91303	9.11e-05	0.00310215	0.715949	0.238121	3.00667	0.00264128	0.0419167	-0.0778335	0.240068	-0.324214	0.745776	0.954944	0.249475	0.239351	1.0423	0.297273	0.66077	0.327309	0.239021
FBgn0027080	Aats-tyr	3L	Tyrosyl-tRNA synthetase [Source:FlyBase gene name;Acc:FBgn0027080]	16417300	16419300	protein_coding	324.118	-0.535405	0.266594	-2.00832	0.0446098	0.176921	0.00185846	0.26675	0.00696704	0.994441	0.997632	-1.0284	0.271147	-3.79276	0.000148984	0.00127861	-0.759233	0.269577	-2.81639	0.00485671	0.0364238	0.49299	0.272849	1.80682	0.07079	0.208458	0.761091	0.268247	2.83728	0.00455003	0.0564047	-0.265342	0.265087	-1.00096	0.316845	0.763806	-0.548873	0.266223	-2.0617	0.0392361	0.220644	-0.283531	0.266463
FBgn0035064	Aats-tyr-m	2R	mitochondrial tyrosyl-tRNA synthetase [Source:FlyBase gene name;Acc:FBgn0035064]	24781700	24783500	protein_coding	111.96	-0.527119	0.329888	-1.59787	0.110071	0.3227	0.0420542	0.330088	0.127403	0.898621	0.949856	-0.761507	0.336129	-2.26552	0.0234807	0.0701712	-0.0907801	0.331403	-0.273927	0.784141	0.894726	0.234387	0.339621	0.690143	0.490104	0.684916	0.132834	0.328376	0.404519	0.685831	0.823552	-0.275846	0.326833	-0.843997	0.398671	0.818736	-0.16868	0.326966	-0.515894	0.605928	0.864668	0.107166	0.327535
FBgn0027079	Aats-val	2R	Valyl-tRNA synthetase [Source:FlyBase gene name;Acc:FBgn0027079]	13198800	13202700	protein_coding	530.35	0.0892395	0.267428	0.333695	0.73861	0.885816	0.337637	0.268401	1.25796	0.208407	0.422101	0.288758	0.267988	1.0775	0.281256	0.438867	0.285638	0.268683	1.0631	0.287735	0.52513	-0.199518	0.268013	-0.744436	0.456613	0.654981	0.0519994	0.266944	0.194795	0.845553	0.919021	0.0335196	0.267068	0.12551	0.90012	0.984976	-0.271328	0.267897	-1.01281	0.311152	0.675224	-0.304847	0.267562
FBgn0023129	aay	3L	astray [Source:FlyBase gene name;Acc:FBgn0023129]	9423250	9424780	protein_coding	9717.04	0.309787	0.265788	1.16554	0.243799	0.513139	0.188725	0.265783	0.710074	0.477659	0.677225	-0.368374	0.265938	-1.38518	0.165996	0.304867	-0.177983	0.265823	-0.669554	0.503142	0.714068	0.678161	0.265919	2.55025	0.0107646	0.0630768	0.366708	0.265763	1.37983	0.16764	0.372252	-0.425131	0.265836	-1.59923	0.10977	0.484666	-0.127304	0.265817	-0.478916	0.631998	0.877408	0.297827	0.265846
FBgn0264442	ab	2L	abrupt [Source:FlyBase gene name;Acc:FBgn0264442]	11210700	11261100	protein_coding	845.365	0.295389	0.214734	1.37561	0.168943	0.418105	0.821966	0.215265	3.81839	0.000134325	0.00221022	-0.148269	0.216829	-0.683807	0.494097	0.6457	0.514518	0.215819	2.38402	0.0171245	0.09049	0.443659	0.216492	2.04931	0.040432	0.144835	0.307449	0.213439	1.44045	0.14974	0.349233	0.31771	0.214306	1.4825	0.138206	0.544949	0.486123	0.214259	2.26886	0.0232771	0.156114	0.168413	0.213488
FBgn0035244	ABCB7	3L	0	1618410	1623410	protein_coding	510.879	-0.301373	0.222167	-1.35651	0.174936	0.427173	-0.172372	0.222192	-0.775778	0.43788	0.645808	-0.32198	0.22388	-1.43818	0.150382	0.285045	-0.335954	0.222902	-1.50718	0.131765	0.328381	0.020608	0.2249	0.0916319	0.926991	0.960535	0.163582	0.222121	0.736455	0.461454	0.662191	-0.104861	0.221014	-0.474454	0.635176	0.923196	-0.0712698	0.221236	-0.322144	0.747344	0.925625	0.0335911	0.221116
FBgn0000014	abd-A	3R	abdominal A [Source:FlyBase gene name;Acc:FBgn0000014]	16807200	16830000	protein_coding	267.011	0.226358	0.28726	0.78799	0.430702	0.694265	0.189446	0.287308	0.659384	0.509649	0.702671	0.727511	0.287153	2.53353	0.0112921	0.0401453	0.419904	0.286953	1.46332	0.14338	0.345664	-0.501153	0.286641	-1.74836	0.0804009	0.224797	-0.230458	0.284244	-0.810776	0.417494	0.626414	0.443683	0.285654	1.55322	0.120371	0.507997	0.392354	0.286215	1.37084	0.170426	0.503843	-0.0513287	0.284084
FBgn0000015	Abd-B	3R	Abdominal B [Source:FlyBase gene name;Acc:FBgn0000015]	16927200	16972200	protein_coding	62.7297	0.391665	0.396922	0.986755	0.323763	0.601018	-0.503151	0.3973	-1.26642	0.205362	0.418646	1.01286	0.395863	2.55862	0.0105089	0.037961	0.00467778	0.394297	0.0118636	0.990534	0.996	-0.621197	0.393398	-1.57906	0.114323	0.279728	-0.507828	0.394532	-1.28717	0.198036	0.409161	0.831339	0.392586	2.1176	0.0342091	0.243028	0.236696	0.397158	0.595975	0.551192	0.833913	-0.594643	0.390331
FBgn0020510	Abi	3R	Abelson interacting protein [Source:FlyBase gene name;Acc:FBgn0020510]	14119300	14122400	protein_coding	578.697	-0.276873	0.22682	-1.22067	0.22221	0.486416	0.144925	0.226561	0.639674	0.522384	0.712015	-0.554944	0.229213	-2.42108	0.0154743	0.0510099	-0.370049	0.227856	-1.62405	0.104366	0.283999	0.278071	0.23002	1.2089	0.226702	0.42639	0.514974	0.226583	2.27278	0.0230392	0.130219	-0.132134	0.225948	-0.584798	0.558684	0.89626	-0.20057	0.226351	-0.886101	0.375563	0.723999	-0.068436	0.2263
FBgn0000017	Abl	3L	Abl tyrosine kinase [Source:FlyBase gene name;Acc:FBgn0000017]	16615900	16647900	protein_coding	773.337	0.0307031	0.202832	0.151372	0.879682	0.952097	0.468102	0.203218	2.30345	0.0212535	0.100352	-0.524544	0.205743	-2.54951	0.0107875	0.0386923	0.105107	0.204012	0.515201	0.606412	0.787315	0.555247	0.205878	2.69697	0.00699737	0.0491209	0.362995	0.202142	1.79575	0.0725348	0.236999	0.252815	0.202021	1.25143	0.210777	0.659568	0.0645274	0.202529	0.318608	0.750024	0.926788	-0.188288	0.201855
FBgn0000018	abo	2L	abnormal oocyte [Source:FlyBase gene name;Acc:FBgn0000018]	10973400	10975300	protein_coding	113.158	0.0574814	0.34187	0.168138	0.866475	0.946602	0.749561	0.344346	2.17677	0.0294981	0.124253	-0.156931	0.346278	-0.453195	0.650409	0.77204	0.123006	0.347742	0.353727	0.723544	0.857101	0.214413	0.346492	0.61881	0.536041	0.720294	0.626555	0.341006	1.83737	0.0661548	0.225719	-0.553008	0.343878	-1.60815	0.107802	0.480811	0.0703405	0.34119	0.206162	0.836664	0.956853	0.623349	0.343419
FBgn0036372	Abp1	3L	Actin binding protein 1 [Source:FlyBase gene name;Acc:FBgn0036372]	13483500	13486300	protein_coding	334.446	-0.872956	0.268601	-3.25001	0.00115402	0.0116453	-0.305401	0.267569	-1.14139	0.253707	0.474704	-1.10643	0.272061	-4.06683	4.77e-05	0.000507376	-0.697565	0.269035	-2.59284	0.00951877	0.0593673	0.23347	0.274745	0.84977	0.395453	0.601665	0.392163	0.268597	1.46004	0.144278	0.341191	-0.558564	0.266763	-2.09386	0.0362727	0.252703	-0.35235	0.266577	-1.32176	0.186249	0.528451	0.206214	0.267491
FBgn0015331	abs	3R	abstrakt [Source:FlyBase gene name;Acc:FBgn0015331]	4233050	4235040	protein_coding	217.958	-0.00535853	0.276844	-0.0193558	0.984557	0.995252	-0.319264	0.278701	-1.14554	0.251984	0.473159	-0.30311	0.280745	-1.07966	0.280292	0.438092	-0.197088	0.278672	-0.707243	0.479416	0.696396	0.297752	0.281138	1.05909	0.289557	0.499016	-0.122176	0.277988	-0.4395	0.6603	0.807458	-0.362783	0.277234	-1.30858	0.190675	0.635376	-0.316058	0.277603	-1.13853	0.254901	0.616361	0.0467256	0.278388
FBgn0000022	ac	X	achaete [Source:FlyBase gene name;Acc:FBgn0000022]	370031	370947	protein_coding	18.8821	0.764778	0.49393	1.54835	0.121537	0.342929	-0.767019	0.476915	-1.60829	0.107771	0.282668	1.37672	0.492731	2.79407	0.00520496	0.0218166	-0.150853	0.473097	-0.318863	0.749831	NA	-0.611946	0.48544	-1.2606	0.207453	0.404056	-0.616166	0.475447	-1.29597	0.194985	0.405647	0.66021	0.492584	1.3403	0.180148	0.618626	0.530513	0.495024	1.07169	0.283859	0.64707	-0.129697	0.486441
FBgn0022710	Ac13E	X	Adenylyl cyclase 35C [Source:FlyBase gene name;Acc:FBgn0022710]	15510900	15554300	protein_coding	474.474	-0.252159	0.216319	-1.16568	0.243742	0.513139	-0.169039	0.214257	-0.788953	0.430139	0.639512	-0.376727	0.218975	-1.72041	0.0853578	0.187984	0.154938	0.213812	0.724649	0.468667	0.687561	0.124568	0.220092	0.565981	0.571407	0.747294	-0.323977	0.213025	-1.52084	0.128301	0.318846	-0.271225	0.215513	-1.25851	0.208208	0.657455	-0.349998	0.216215	-1.61875	0.1055	0.394953	-0.0787738	0.216545
FBgn0023416	Ac3	2L	Ac3 [Source:FlyBase gene name;Acc:FBgn0023416]	21632600	21648000	protein_coding	318.581	-0.0652181	0.279175	-0.23361	0.815288	0.92262	-0.564148	0.279696	-2.017	0.0436951	0.159545	-0.0729629	0.280892	-0.259755	0.795053	0.875713	-0.175769	0.278914	-0.630191	0.52857	0.734094	0.00774487	0.281366	0.0275259	0.97804	0.988068	-0.388378	0.279181	-1.39113	0.164185	0.367434	-0.00386608	0.278295	-0.013892	0.988916	0.998601	-0.282618	0.279454	-1.01132	0.311863	0.675801	-0.278752	0.279054
FBgn0004852	Ac76E	3L	Adenylyl cyclase 76E [Source:FlyBase gene name;Acc:FBgn0004852]	19939300	19978000	protein_coding	638.79	-0.86695	0.227438	-3.81181	0.000137952	0.00199213	-0.291464	0.225772	-1.29096	0.196716	0.408085	-0.837535	0.228977	-3.65772	0.000254467	0.00196957	-0.520095	0.22639	-2.29734	0.0215992	0.104519	-0.0294146	0.23106	-0.127303	0.898701	0.947375	0.228631	0.226076	1.0113	0.311871	0.529483	-0.428714	0.225775	-1.89886	0.0575832	0.343758	-0.491288	0.226165	-2.17226	0.0298363	0.183043	-0.0625732	0.22662
FBgn0024150	Ac78C	3L	Adenylyl cyclase 78C [Source:FlyBase gene name;Acc:FBgn0024150]	21136400	21171900	protein_coding	97.2525	0.283295	0.34911	0.811475	0.417093	0.683766	-0.579724	0.343334	-1.68851	0.0913125	0.254289	0.162743	0.353846	0.459927	0.645569	0.768489	-0.511392	0.343591	-1.48838	0.136652	0.335657	0.120551	0.352585	0.341907	0.732421	0.854013	-0.068332	0.344131	-0.198564	0.842604	0.917266	-0.252898	0.351105	-0.720292	0.471345	0.865026	0.443503	0.347391	1.27667	0.201719	0.550172	0.696401	0.348117
FBgn0033246	ACC	2R	Acetyl-CoA carboxylase [Source:FlyBase gene name;Acc:FBgn0033246]	7974120	7991860	protein_coding	2119.07	0.286126	0.294922	0.970175	0.331959	0.609145	0.613181	0.295225	2.077	0.0378018	0.145535	-0.126192	0.295364	-0.427241	0.669204	0.786594	0.542038	0.295288	1.83563	0.0664127	0.215078	0.412317	0.295293	1.3963	0.162625	0.34836	0.0711431	0.294774	0.241348	0.809286	0.898966	0.489999	0.294776	1.66228	0.0964573	0.454964	0.219662	0.294899	0.744871	0.45635	0.77789	-0.270338	0.294682
FBgn0012034	AcCoAS	3L	Acetyl Coenzyme A synthase [Source:FlyBase gene name;Acc:FBgn0012034]	21270700	21280200	protein_coding	5729.15	0.279511	0.242261	1.15376	0.248598	0.519131	0.0157626	0.242252	0.065067	0.948121	0.976162	-0.27747	0.242542	-1.14401	0.25262	0.407417	-0.230551	0.242319	-0.951436	0.341383	0.576261	0.556981	0.242507	2.29676	0.0216322	0.0980258	0.246314	0.242223	1.01689	0.309207	0.526261	0.348562	0.242205	1.43912	0.150117	0.567536	0.218971	0.242248	0.903911	0.366043	0.716526	-0.129591	0.242157
FBgn0000024	Ace	3R	Acetylcholine esterase [Source:FlyBase gene name;Acc:FBgn0000024]	13223000	13259500	protein_coding	4419.84	0.381183	0.210322	1.81238	0.0699271	0.240527	0.871351	0.210241	4.14453	3.41e-05	0.000711101	0.573832	0.210433	2.72691	0.00639314	0.0256529	0.541981	0.210351	2.57655	0.00997914	0.0612297	-0.192649	0.210322	-0.915971	0.359682	0.568878	0.32937	0.209879	1.56933	0.11657	0.304516	0.473798	0.210206	2.25396	0.0241984	0.194099	0.674096	0.210188	3.20711	0.00134075	0.018734	0.200298	0.209961
FBgn0016122	Acer	2L	Angiotensin-converting enzyme-related [Source:FlyBase gene name;Acc:FBgn0016122]	8521930	8525740	protein_coding	507.892	0.227539	0.318605	0.714171	0.475121	0.729964	-0.169184	0.318698	-0.530858	0.595517	0.767665	0.174851	0.319406	0.547425	0.584087	0.719619	0.0778862	0.318545	0.244506	0.806839	0.90746	0.0526879	0.319241	0.165041	0.868912	0.934158	-0.24707	0.318128	-0.776637	0.437373	0.642758	-0.0676398	0.318646	-0.212272	0.831895	0.972318	-0.627578	0.319797	-1.96243	0.0497127	0.254993	-0.559938	0.319673
FBgn0027620	Acf1	3R	ATP-dependent chromatin assembly factor large subunit [Source:FlyBase gene name;Acc:FBgn0027620]	31794000	31799800	protein_coding	197.249	-0.254621	0.28198	-0.902974	0.36654	0.640501	-0.145638	0.280274	-0.519627	0.603324	0.772675	-0.00043411	0.283336	-0.00153214	0.998778	0.999579	-0.226971	0.281126	-0.807365	0.419456	0.646127	-0.254186	0.285121	-0.891504	0.372659	0.581016	0.081333	0.279622	0.290867	0.771153	0.8764	0.268258	0.278482	0.963288	0.335403	0.780227	0.0162176	0.279983	0.0579234	0.95381	0.989861	-0.25204	0.278292
FBgn0033749	achi	2R	achintya [Source:FlyBase gene name;Acc:FBgn0033749]	12511500	12515100	protein_coding	140.926	-0.246699	0.292045	-0.844729	0.398262	0.669566	0.2717	0.286157	0.94948	0.342377	0.560662	-0.0274627	0.294267	-0.0933257	0.925645	0.955803	-0.127657	0.28862	-0.442301	0.658271	0.81875	-0.219236	0.29669	-0.738939	0.459944	0.657532	0.399357	0.284715	1.40265	0.160721	0.363009	-0.0908085	0.289151	-0.314053	0.753481	0.956223	0.0066313	0.289372	0.0229161	0.981717	0.996812	0.0974398	0.288947
FBgn0000028	acj6	X	abnormal chemosensory jump 6 [Source:FlyBase gene name;Acc:FBgn0000028]	15350200	15379100	protein_coding	586.633	0.870099	0.280658	3.10021	0.00193383	0.0175221	0.511338	0.278183	1.83814	0.0660422	0.206866	0.969005	0.281383	3.44372	0.000573767	0.00372573	0.824075	0.278	2.9643	0.00303375	0.0260048	-0.0989062	0.279658	-0.353668	0.723588	0.848661	-0.312737	0.276596	-1.13066	0.258196	0.474645	0.120281	0.281645	0.427068	0.66933	0.933162	0.337231	0.281451	1.19819	0.230845	0.589022	0.216949	0.280717
FBgn0028484	Ack	3L	Activated Cdc42 kinase [Source:FlyBase gene name;Acc:FBgn0028484]	4108190	4114160	protein_coding	494.955	-0.651553	0.223089	-2.92059	0.00349371	0.0276546	-0.245866	0.223684	-1.09917	0.271695	0.493019	-0.654898	0.224873	-2.91231	0.00358772	0.0162704	-0.403066	0.224437	-1.7959	0.0725107	0.226266	0.00334513	0.226717	0.0147546	0.988228	0.99297	0.1572	0.223809	0.702385	0.482439	0.67881	-0.639515	0.222297	-2.87685	0.00401666	0.0524294	-0.304751	0.221798	-1.374	0.169441	0.502872	0.334764	0.22288
FBgn0263998	Ack-like	2R	Activated Cdc42 kinase-like [Source:FlyBase gene name;Acc:FBgn0263998]	13142800	13152700	protein_coding	348.806	-0.160478	0.253663	-0.63264	0.526969	0.764773	-0.160161	0.25386	-0.630906	0.528102	0.716301	-0.649627	0.258126	-2.5167	0.0118459	0.0417231	-0.191339	0.254287	-0.752453	0.451779	0.674035	0.48915	0.258906	1.8893	0.0588523	0.185433	0.0311775	0.253306	0.123082	0.902042	0.949509	-0.0209586	0.252497	-0.0830055	0.933847	0.990956	-0.228204	0.253469	-0.900326	0.367947	0.718785	-0.207246	0.253101
FBgn0263198	Acn	2L	Acinus [Source:FlyBase gene name;Acc:FBgn0263198]	19045400	19048800	protein_coding	1066.74	0.373937	0.222403	1.68135	0.0926945	0.288816	0.681994	0.222447	3.06588	0.00217032	0.0193764	0.248627	0.223345	1.1132	0.265623	0.422234	0.633491	0.2226	2.84587	0.00442902	0.0342338	0.12531	0.222965	0.562016	0.574105	0.749445	0.0485036	0.221027	0.219447	0.826302	0.908907	0.23509	0.222251	1.05777	0.290161	0.740424	0.514193	0.222088	2.31527	0.0205982	0.143389	0.279103	0.221553
FBgn0010100	Acon	2L	Aconitase [Source:FlyBase gene name;Acc:FBgn0010100]	21168600	21173200	protein_coding	5459.09	-0.704496	0.224848	-3.13321	0.00172908	0.0160681	-0.231741	0.224848	-1.03066	0.302702	0.523761	-0.948902	0.225133	-4.21485	2.5e-05	0.00029241	-0.319279	0.224897	-1.41967	0.155704	0.36281	0.244406	0.225323	1.08469	0.278058	0.485793	0.0875375	0.224837	0.389337	0.697027	0.830754	-0.247928	0.224673	-1.1035	0.269809	0.723872	-0.189712	0.224688	-0.844336	0.398482	0.74165	0.0582156	0.224704
FBgn0034629	Acox57D-d	2R	acyl-Coenzyme A oxidase at 57D distal [Source:FlyBase gene name;Acc:FBgn0034629]	21389400	21392400	protein_coding	44.2417	0.927816	0.403924	2.297	0.0216185	0.108303	1.07971	0.411948	2.621	0.00876724	0.0538554	-0.106204	0.418463	-0.253795	0.799654	0.878103	0.930901	0.413579	2.25084	0.0243955	0.112717	1.03402	0.412198	2.50855	0.0121228	0.0679976	0.148813	0.398461	0.37347	0.708798	0.837456	0.308193	0.406366	0.758413	0.448204	0.85202	0.103755	0.409173	0.253572	0.799826	0.944592	-0.204438	0.405128
FBgn0034628	Acox57D-p	2R	acyl-Coenzyme A oxidase at 57D proximal [Source:FlyBase gene name;Acc:FBgn0034628]	21386300	21389300	protein_coding	373.002	-0.89485	0.238854	-3.74643	0.000179368	0.00248219	-0.210216	0.238462	-0.881551	0.37802	0.592882	-0.973458	0.241957	-4.02327	5.74e-05	0.000587341	-0.126004	0.238558	-0.528189	0.597368	0.78122	0.0786085	0.245252	0.320521	0.748573	0.863767	-0.0842122	0.237657	-0.354344	0.723081	0.845793	-0.183674	0.235517	-0.779876	0.435464	0.843495	0.0156137	0.23536	0.06634	0.947107	0.988525	0.199288	0.235418
FBgn0014454	Acp1	2L	Adult cuticle protein 1 [Source:FlyBase gene name;Acc:FBgn0014454]	7740560	7741540	protein_coding	1555.24	-5.43386	0.504958	-10.761	5.26e-27	1.81e-24	-5.05865	0.504482	-10.0274	1.15e-23	3.53e-21	-4.08529	0.504118	-8.10384	5.33e-16	5.94e-14	-4.33773	0.504013	-8.6064	7.54e-18	1.01e-15	-1.34857	0.505956	-2.66539	0.00768998	0.0519947	-0.720918	0.505345	-1.42659	0.153699	0.354133	-2.20143	0.503237	-4.37454	1.22e-05	0.000379801	-2.40484	0.503283	-4.7783	1.77e-06	6.46e-05	-0.203408	0.503416
FBgn0051779	Acp24A4	2L	Accessory gland protein 24A4 [Source:FlyBase gene name;Acc:FBgn0051779]	3693180	3693900	protein_coding	74.8186	0.454689	0.361262	1.25861	0.20817	0.469667	-0.344304	0.365433	-0.94218	0.3461	0.563971	0.896258	0.361505	2.47924	0.0131664	0.0452044	0.467084	0.360468	1.29577	0.195054	0.414736	-0.441569	0.358687	-1.23107	0.218297	0.416546	-0.811388	0.359243	-2.2586	0.0239081	0.132294	0.511859	0.359245	1.42482	0.15421	0.574505	0.0974178	0.363022	0.268353	0.788428	0.940907	-0.414441	0.358195
FBgn0002855	Acp26Aa	2L	Accessory gland protein 26Aa [Source:FlyBase gene name;Acc:FBgn0002855]	5892880	5893900	protein_coding	86.2246	0.300392	0.429129	0.700003	0.483925	0.734925	-0.810947	0.428628	-1.89196	0.0584962	0.19224	1.19384	0.427558	2.79224	0.00523442	0.0219082	0.0607989	0.425694	0.142823	0.88643	0.947067	-0.893453	0.426646	-2.09413	0.036248	0.134858	-0.871746	0.427173	-2.04073	0.0412776	0.175481	0.519866	0.427364	1.21645	0.223815	0.678645	-0.154542	0.430678	-0.358834	0.719719	0.914957	-0.674408	0.428017
FBgn0002856	Acp26Ab	2L	Accessory gland protein 26Ab [Source:FlyBase gene name;Acc:FBgn0002856]	5892300	5892860	protein_coding	26.6633	0.185516	0.490519	0.378203	0.70528	0.869194	-1.01989	0.492169	-2.07224	0.0382432	0.146645	1.18103	0.487664	2.42182	0.0154431	0.050956	0.479216	0.484457	0.989182	0.322574	0.560628	-0.995518	0.487099	-2.04377	0.0409763	0.146355	-1.49911	0.488217	-3.07058	0.00213644	0.038293	0.0058938	0.490048	0.012027	0.990404	0.998601	0.499028	0.488064	1.02247	0.306561	0.670125	0.493134	0.48702
FBgn0015583	Acp29AB	2L	Accessory gland protein 29AB [Source:FlyBase gene name;Acc:FBgn0015583]	8392460	8393220	protein_coding	18.3097	0.850098	0.504755	1.68418	0.092147	0.287445	-1.00736	0.499821	-2.01545	0.0438578	0.159831	1.72921	0.502194	3.44331	0.00057463	0.00372844	0.152419	0.49272	0.309341	0.757062	NA	-0.879112	0.495955	-1.77257	0.0763008	0.217797	-1.15978	0.496796	-2.33453	0.0195682	0.119116	1.37701	0.500139	2.75326	0.00590056	0.0707343	0.533925	0.506152	1.05487	0.291485	0.655494	-0.843087	0.49532
FBgn0023415	Acp32CD	2L	Accessory gland protein 32CD [Source:FlyBase gene name;Acc:FBgn0023415]	11015600	11016600	protein_coding	7.58706	-0.617963	0.513182	-1.20418	0.22852	NA	-0.324584	0.515915	-0.629142	0.529256	0.716918	0.438428	0.516469	0.848895	0.39594	NA	0.265426	0.517559	0.512842	0.608062	NA	-1.05639	0.512593	-2.06088	0.0393148	NA	-0.59001	0.518224	-1.13852	0.254902	NA	0.844851	0.519745	1.62551	0.104054	0.472605	0.712605	0.519234	1.37241	0.169934	0.503473	-0.132246	0.521882
FBgn0267327	Acp33A	2L	Accessory gland-specific peptide 33A [Source:FlyBase gene name;Acc:FBgn0267327]	11591300	11591700	protein_coding	16.1966	0.180666	0.527312	0.342616	0.731887	0.882732	-1.41267	0.52877	-2.67162	0.00754864	0.0482022	0.00739934	0.52587	0.0140707	0.988774	0.994572	-1.60845	0.528594	-3.04289	0.00234318	NA	0.173267	0.525998	0.329405	0.741849	0.860044	0.195781	0.52838	0.370531	0.710987	0.838097	0.471398	0.527844	0.893064	0.371823	0.806337	1.78243	0.528155	3.37483	0.00073861	0.0114977	1.31104	0.528724
FBgn0011559	Acp36DE	2L	Accessory gland protein 36DE [Source:FlyBase gene name;Acc:FBgn0011559]	18356000	18359000	protein_coding	28.0985	0.138567	0.523939	0.264471	0.791417	0.910367	-0.618316	0.523716	-1.18063	0.237749	0.458459	0.290955	0.52438	0.554856	0.578993	0.716082	0.0466347	0.523083	0.0891535	0.92896	0.967627	-0.152388	0.524331	-0.290634	0.771331	0.877827	-0.66495	0.523264	-1.27077	0.203809	0.415027	0.17666	0.523578	0.337409	0.735809	0.952694	0.54846	0.523323	1.04803	0.294623	0.658036	0.3718	0.522906
FBgn0034152	Acp53C14a	2R	Accessory gland protein 53C14a [Source:FlyBase gene name;Acc:FBgn0034152]	16747800	16748600	protein_coding	14.8281	-0.647475	0.528422	-1.2253	0.220463	0.484616	-1.89682	0.528333	-3.5902	0.000330427	0.00450433	1.88241	0.528423	3.56232	0.000367598	0.00262327	-2.0449	0.527818	-3.87425	0.000106952	NA	-2.52988	0.528043	-4.79106	1.66e-06	0.000211738	0.14808	0.527289	0.280833	0.778839	0.881267	-0.306427	0.52892	-0.579345	0.562356	0.896895	0.294271	0.528881	0.556402	0.577936	0.848364	0.600698	0.528874
FBgn0034153	Acp53C14b	2R	Accessory gland protein 53C14b [Source:FlyBase gene name;Acc:FBgn0034153]	16748800	16749500	protein_coding	7.76861	-0.169993	0.49647	-0.342403	0.732048	NA	-0.880213	0.502713	-1.75093	0.0799588	0.233696	0.134046	0.495411	0.270576	0.786717	NA	-0.89983	0.50222	-1.7917	0.0731804	NA	-0.304039	0.493994	-0.61547	0.538244	NA	0.0196175	0.50099	0.0391574	0.968765	NA	-0.0316687	0.498461	-0.0635329	0.949342	0.993111	0.802154	0.500879	1.60149	0.109268	0.402246	0.833822	0.501456
FBgn0053530	Acp53C14c	2R	Accessory gland protein 53C14c [Source:FlyBase gene name;Acc:FBgn0053530]	16750800	16751500	protein_coding	3.9181	-0.0800374	0.445569	-0.17963	0.857443	NA	-0.435852	0.453534	-0.961011	0.336547	NA	1.14104	0.451685	2.52618	0.0115311	NA	-0.349821	0.453325	-0.771678	0.440305	NA	-1.22108	0.449974	-2.71366	0.00665451	NA	-0.0860305	0.453617	-0.189655	0.84958	NA	0.281772	0.450836	0.624998	0.531972	NA	0.646385	0.452352	1.42894	0.153021	NA	0.364614	0.455892
FBgn0015584	Acp53Ea	2R	Accessory gland protein 53Ea [Source:FlyBase gene name;Acc:FBgn0015584]	16749800	16750300	protein_coding	7.7793	-0.301382	0.514372	-0.585922	0.557928	NA	-0.29523	0.517935	-0.570013	0.568669	0.747685	0.339509	0.515166	0.659028	0.509878	NA	-0.0621641	0.518252	-0.11995	0.904523	NA	-0.64089	0.513381	-1.24837	0.211895	NA	-0.233065	0.518796	-0.449243	0.653256	NA	-0.0580675	0.516511	-0.112423	0.910488	0.987714	0.813581	0.518445	1.56927	0.116584	0.416999	0.871648	0.518802
FBgn0083936	Acp54A1	2R	Accessory gland protein 54A1 [Source:FlyBase gene name;Acc:FBgn0083936]	17133400	17133800	protein_coding	23.3744	0.778497	0.52443	1.48446	0.137686	0.370881	-0.575748	0.52508	-1.0965	0.272862	0.493588	0.408782	0.52549	0.777906	0.436624	0.592604	-0.397029	0.524993	-0.756255	0.449496	0.672034	0.369715	0.524671	0.704661	0.481021	0.676053	-0.178719	0.525127	-0.340335	0.733605	0.852868	0.269062	0.524709	0.512783	0.608103	0.910882	0.784235	0.524294	1.49579	0.134708	0.445421	0.515173	0.523728
FBgn0020509	Acp62F	3L	Accessory gland protein 62F [Source:FlyBase gene name;Acc:FBgn0020509]	2739750	2740230	protein_coding	31.7089	-0.315738	0.486962	-0.648384	0.516737	0.757138	-1.19113	0.483555	-2.46327	0.0137675	0.0740867	0.632849	0.484195	1.30701	0.191209	0.336957	-0.260047	0.4795	-0.54233	0.587592	0.77513	-0.948587	0.486663	-1.94917	0.0512757	0.169083	-0.931081	0.483154	-1.92709	0.0539684	0.201855	-0.198191	0.484714	-0.408883	0.682625	0.937711	0.26847	0.483042	0.555791	0.578354	0.848587	0.466661	0.483258
FBgn0015585	Acp63F	3L	Accessory gland protein 63F [Source:FlyBase gene name;Acc:FBgn0015585]	3815840	3816350	protein_coding	16.4634	-0.407725	0.502205	-0.811871	0.416866	0.683766	-1.01307	0.502615	-2.0156	0.0438419	0.159831	-0.946059	0.509645	-1.85631	0.0634095	0.150444	-1.57253	0.507476	-3.09872	0.00194359	NA	0.538333	0.512359	1.05069	0.293399	0.50363	0.559457	0.510473	1.09596	0.273097	0.491445	-0.0648698	0.498744	-0.130066	0.896514	0.984044	-0.216438	0.500287	-0.432628	0.665285	0.893849	-0.151568	0.499807
FBgn0020765	Acp65Aa	3L	Adult cuticle protein 65Aa [Source:FlyBase gene name;Acc:FBgn0020765]	6152050	6152740	protein_coding	25.0458	-1.56606	0.483163	-3.24126	0.00119002	0.0119027	-1.82648	0.484037	-3.77343	0.00016102	0.00257059	-1.53908	0.481682	-3.19521	0.00139727	0.00765766	-1.89869	0.483585	-3.92628	8.63e-05	0.00140821	-0.0269818	0.478835	-0.056349	0.955064	0.976785	0.0722109	0.481585	0.149944	0.880809	0.938309	-1.67941	0.483563	-3.47298	0.000514707	0.00986228	-1.56604	0.483511	-3.23889	0.00119995	0.0171721	0.113365	0.481071
FBgn0015586	Acp76A	3L	Accessory gland protein 76A [Source:FlyBase gene name;Acc:FBgn0015586]	19050800	19052000	protein_coding	2.93121	-0.26921	0.451414	-0.596371	0.550928	NA	-0.948699	0.458965	-2.06704	0.0387302	NA	0.527258	0.455202	1.15829	0.246745	NA	-0.209963	0.464698	-0.451826	0.651394	NA	-0.796467	0.450886	-1.76645	0.0773201	NA	-0.738737	0.460161	-1.60539	0.108409	NA	0.120035	0.458453	0.261827	0.793455	NA	-0.0845488	0.455073	-0.185792	0.852608	NA	-0.204584	0.457799
FBgn0263597	Acp98AB	3R	Accessory gland protein 98AB [Source:FlyBase gene name;Acc:FBgn0263597]	27694900	27695100	protein_coding	25.768	0.52299	0.522242	1.00143	0.316618	0.593526	-1.19181	0.519733	-2.29312	0.0218414	0.10232	0.4929	0.523282	0.94194	0.346223	0.506748	-1.06866	0.519718	-2.05623	0.0397608	0.155149	0.0300903	0.522427	0.0575971	0.95407	0.976082	-0.12315	0.52082	-0.236454	0.81308	0.900993	0.420428	0.521957	0.805485	0.42054	0.834014	1.1211	0.521077	2.1515	0.0314368	0.189465	0.70067	0.519883
FBgn0000032	Acph-1	3R	Acid phosphatase 1 [Source:FlyBase gene name;Acc:FBgn0000032]	29991100	29993400	protein_coding	264.542	-0.50386	0.273555	-1.8419	0.0654901	0.230915	-0.428834	0.273806	-1.5662	0.117302	0.298617	-0.6185	0.276451	-2.23729	0.0252676	0.0742658	-0.329377	0.273859	-1.20272	0.229084	0.457638	0.114641	0.27842	0.411754	0.68052	0.820702	-0.0994577	0.273695	-0.363388	0.716315	0.841392	-0.564769	0.2728	-2.07026	0.0384277	0.264178	-0.41387	0.272738	-1.51746	0.12915	0.437168	0.150899	0.273988
FBgn0263120	Acsl	2R	Acyl-CoA synthetase long-chain [Source:FlyBase gene name;Acc:FBgn0263120]	8665810	8683020	protein_coding	3654.7	-1.51808	0.287959	-5.27185	1.35e-07	4.41e-06	-0.906941	0.287946	-3.14969	0.00163444	0.0157503	-1.60646	0.288218	-5.57378	2.49e-08	7.37e-07	-0.775828	0.287942	-2.69439	0.0070517	0.0476619	0.0883867	0.288587	0.306274	0.759396	0.871106	-0.131113	0.288047	-0.455178	0.648982	0.800321	-0.817026	0.287692	-2.83993	0.0045123	0.0573014	-0.904377	0.287738	-3.14305	0.00167195	0.0225639	-0.0873514	0.287841
FBgn0000043	Act42A	2R	Actin 42A [Source:FlyBase gene name;Acc:FBgn0000043]	6013910	6015690	protein_coding	1481.9	-1.27519	0.248042	-5.14101	2.73e-07	8.27e-06	-2.00702	0.247917	-8.09555	5.7e-16	8.27e-14	-3.11121	0.252829	-12.3056	8.45e-35	6.45e-32	-3.2491	0.249745	-13.0096	1.08e-38	9.33e-36	1.83602	0.253573	7.24058	4.47e-13	1.5e-09	1.24207	0.250509	4.95819	7.12e-07	0.000443822	-3.06263	0.25034	-12.2339	2.05e-34	2.4e-31	-2.98898	0.250487	-11.9327	8e-33	1.04e-29	0.0736503	0.253504
FBgn0000044	Act57B	2R	Actin 57B [Source:FlyBase gene name;Acc:FBgn0000044]	20944000	20946400	protein_coding	1152.58	-2.23433	0.251633	-8.87931	6.73e-19	1.05e-16	-1.43469	0.25151	-5.70432	1.17e-08	6.1e-07	-2.19642	0.252614	-8.69478	3.48e-18	5.02e-16	-1.34485	0.251548	-5.34631	8.98e-08	3.24e-06	-0.0379073	0.25485	-0.148744	0.881756	0.939675	-0.0898382	0.252586	-0.355674	0.722085	0.845494	-1.41231	0.250143	-5.646	1.64e-08	1.11e-06	-1.29739	0.25016	-5.18626	2.15e-07	9.88e-06	0.114912	0.250936
FBgn0000042	Act5C	X	Actin 5C [Source:FlyBase gene name;Acc:FBgn0000042]	5900860	5905400	protein_coding	18100.5	-0.516801	0.229543	-2.25144	0.0243578	0.118393	-0.286556	0.229516	-1.24853	0.211838	0.426491	-1.06645	0.229661	-4.6436	3.42e-06	5.45e-05	-0.558499	0.229539	-2.43314	0.0149686	0.0827476	0.54965	0.229701	2.3929	0.016716	0.0831516	0.271943	0.229528	1.18479	0.236099	0.450186	-0.731504	0.229539	-3.18684	0.00143835	0.0227496	-0.340356	0.229521	-1.4829	0.138101	0.451116	0.391148	0.229557
FBgn0000045	Act79B	3L	Actin 79B [Source:FlyBase gene name;Acc:FBgn0000045]	21985200	21987200	protein_coding	4805.88	-5.3681	0.337197	-15.9197	4.62e-57	8.85e-54	-5.68956	0.337448	-16.8605	8.78e-64	2.1e-60	-5.29383	0.338032	-15.6607	2.81e-55	5.5e-52	-5.77397	0.337873	-17.0892	1.79e-65	4.33e-62	-0.0742663	0.340613	-0.218037	0.8274	0.911526	0.0844155	0.340667	0.247795	0.804293	0.896396	-3.25709	0.335043	-9.72141	2.44e-22	1.04e-19	-3.77608	0.33534	-11.2604	2.06e-29	1.48e-26	-0.518987	0.335799
FBgn0000046	Act87E	3R	Actin 87E [Source:FlyBase gene name;Acc:FBgn0000046]	13426000	13428400	protein_coding	4101.02	-2.46431	0.275278	-8.95211	3.49e-19	5.77e-17	-2.06949	0.275105	-7.52255	5.37e-14	6.22e-12	-2.45675	0.275611	-8.91385	4.93e-19	7.6e-17	-1.96818	0.275111	-7.15413	8.42e-13	6.94e-11	-0.0075628	0.276341	-0.0273676	0.978167	0.988088	-0.101307	0.275542	-0.367666	0.713122	0.839367	-1.13205	0.274687	-4.12125	3.77e-05	0.00101973	-1.12366	0.274714	-4.09031	4.31e-05	0.00107276	0.00839248	0.274857
FBgn0000047	Act88F	3R	Actin 88F [Source:FlyBase gene name;Acc:FBgn0000047]	15440000	15442200	protein_coding	1157.71	-4.94172	0.432335	-11.4303	2.95e-30	1.24e-27	-5.08588	0.432745	-11.7526	6.85e-32	3.39e-29	-5.91428	0.439347	-13.4615	2.63e-41	3.01e-38	-5.83186	0.436422	-13.3629	9.96e-41	1.01e-37	0.972559	0.443502	2.19291	0.0283142	0.11548	0.745982	0.440903	1.69194	0.0906569	0.266058	-6.07534	0.435826	-13.9398	3.63e-44	1.27e-40	-5.96749	0.435958	-13.6882	1.19e-42	2.86e-39	0.107851	0.443551
FBgn0024913	Actbeta	4	Activin-beta [Source:FlyBase gene name;Acc:FBgn0024913]	1077330	1084800	protein_coding	388.455	-0.0512346	0.280725	-0.182508	0.855184	0.939987	0.0529365	0.281149	0.188286	0.850652	0.923404	-0.615011	0.284321	-2.16309	0.0305342	0.0859354	-0.0461398	0.281609	-0.163844	0.869854	0.939092	0.563777	0.284666	1.98048	0.0476491	0.161208	0.0990763	0.280336	0.35342	0.723773	0.8461	0.262804	0.279576	0.940009	0.347213	0.788923	-0.211548	0.280802	-0.753369	0.451228	0.774342	-0.474352	0.280005
FBgn0000667	Actn	X	alpha actinin [Source:FlyBase gene name;Acc:FBgn0000667]	2023820	2042310	protein_coding	1152.58	-1.98109	0.255624	-7.75003	9.19e-15	1.01e-12	-1.54604	0.255332	-6.05502	1.4e-09	8.66e-08	-2.12146	0.256958	-8.25607	1.51e-16	1.8e-14	-1.3745	0.255258	-5.38474	7.26e-08	2.7e-06	0.140373	0.258884	0.542223	0.587665	0.759042	-0.171543	0.256269	-0.669387	0.503249	0.695547	-1.24227	0.254347	-4.88413	1.04e-06	4.49e-05	-1.29961	0.254528	-5.10596	3.29e-07	1.46e-05	-0.0573451	0.255203
FBgn0015008	Actn3	3R	alpha actinin 3 [Source:FlyBase gene name;Acc:FBgn0015008]	16975900	16977800	protein_coding	89.2531	0.286616	0.385832	0.742851	0.457572	0.715844	-0.436076	0.383357	-1.13752	0.255322	0.476093	1.20273	0.383457	3.13655	0.00170949	0.00897449	-0.094241	0.382144	-0.246611	0.805209	0.906807	-0.916117	0.382224	-2.39681	0.0165387	0.0825419	-0.341835	0.381909	-0.895068	0.370751	0.585479	0.573024	0.382985	1.49621	0.1346	0.537822	0.12487	0.386057	0.32345	0.746355	0.925567	-0.448154	0.381978
FBgn0040510	ACXA	2L	ACXA [Source:FlyBase gene name;Acc:FBgn0040510]	12921100	12925500	protein_coding	720.4	0.644717	0.270913	2.3798	0.0173222	0.0931519	-0.167361	0.270278	-0.619219	0.535772	0.72173	1.54776	0.270371	5.72457	1.04e-08	3.38e-07	0.613695	0.269531	2.2769	0.022792	0.108215	-0.903043	0.269417	-3.35185	0.000802745	0.0122083	-0.781056	0.269047	-2.90304	0.00369554	0.0504616	0.278321	0.271068	1.02676	0.304535	0.753237	0.112671	0.271584	0.414866	0.67824	0.899301	-0.16565	0.270789
FBgn0040509	ACXB	2L	ACXB [Source:FlyBase gene name;Acc:FBgn0040509]	12916800	12921000	protein_coding	10.9857	0.42578	0.524463	0.81184	0.416884	0.683766	-0.404124	0.524268	-0.770835	0.440805	0.648258	-0.220052	0.527103	-0.417474	0.676332	0.792258	0.0989437	0.523251	0.189094	0.850019	NA	0.645832	0.526308	1.2271	0.219786	0.418277	-0.503068	0.523051	-0.961796	0.336152	0.553421	-0.16916	0.525364	-0.321987	0.747463	0.955212	0.162013	0.524837	0.308692	0.757556	0.929341	0.331173	0.524868
FBgn0040508	ACXC	2L	ACXC [Source:FlyBase gene name;Acc:FBgn0040508]	12912500	12916800	protein_coding	8.82387	0.0183977	0.512389	0.0359056	0.971358	NA	-0.563593	0.51239	-1.09993	0.271363	0.492664	0.744356	0.513163	1.45053	0.146912	0.280269	-0.584911	0.511901	-1.14262	0.253195	NA	-0.725958	0.512896	-1.41541	0.156948	NA	0.0213182	0.511612	0.0416687	0.966763	0.983106	0.334828	0.513971	0.651453	0.514754	0.881622	0.0619246	0.512926	0.120728	0.903906	0.975444	-0.272903	0.514239
FBgn0040507	ACXD	3L	ACXD [Source:FlyBase gene name;Acc:FBgn0040507]	2237610	2243720	protein_coding	86.0247	0.324252	0.402892	0.80481	0.420929	0.686837	1.32775	0.405994	3.27037	0.00107406	0.0115445	0.81398	0.402794	2.02083	0.0432969	0.112361	1.2475	0.406846	3.06626	0.00216754	0.0201094	-0.489729	0.401086	-1.22101	0.222084	0.420896	0.0802552	0.392755	0.204339	0.838089	0.915327	1.45113	0.39633	3.66142	0.000250817	0.00529733	1.53935	0.396465	3.88269	0.000103307	0.00228357	0.0882172	0.387942
FBgn0040506	ACXE	2L	ACXE [Source:FlyBase gene name;Acc:FBgn0040506]	12925600	12929800	protein_coding	163.721	0.0575669	0.34931	0.164802	0.8691	0.947743	-0.911376	0.349325	-2.60896	0.00908173	0.055104	1.34616	0.346243	3.88791	0.000101111	0.000936608	0.300693	0.345029	0.8715	0.383481	0.613408	-1.28859	0.346452	-3.7194	0.000199699	0.00499286	-1.21207	0.347123	-3.49175	0.000479859	0.0181909	0.2134	0.34754	0.61403	0.539195	0.889789	-0.412474	0.351173	-1.17456	0.24017	0.598926	-0.625874	0.349623
FBgn0025115	Acyp	2L	Acylphosphatase [Source:FlyBase gene name;Acc:FBgn0025115]	13912100	13912700	protein_coding	2.64461	-0.392331	0.38972	-1.0067	0.314078	NA	-0.34371	0.390174	-0.880913	0.378365	NA	0.364392	0.391998	0.929578	0.35259	NA	-0.34013	0.389333	-0.873623	0.382324	NA	-0.756724	0.388229	-1.94917	0.0512751	NA	0	0.390339	0	1	NA	-0.00491192	0.39446	-0.0124523	0.990065	NA	-0.0543243	0.393293	-0.138127	0.89014	NA	-0.0494124	0.394267
FBgn0038363	Acyp2	3R	Acylphosphatase 2 [Source:FlyBase gene name;Acc:FBgn0038363]	15792700	15793500	protein_coding	468.289	-0.29557	0.252584	-1.17019	0.241926	0.511526	0.10213	0.251815	0.405574	0.685056	0.826729	-0.256359	0.254088	-1.00893	0.313006	0.471295	-0.357461	0.25316	-1.41199	0.157952	0.366005	-0.0392114	0.255119	-0.153698	0.877848	0.938537	0.45959	0.251804	1.82519	0.0679724	0.228232	0.297491	0.250641	1.18692	0.235258	0.690865	0.277448	0.250912	1.10576	0.268831	0.630668	-0.020043	0.250009
FBgn0037661	Ada	3R	Adenosine deaminase [Source:FlyBase gene name;Acc:FBgn0037661]	9065180	9066300	protein_coding	29.1495	-0.510768	0.508088	-1.00527	0.314765	0.591594	0.893911	0.50793	1.75991	0.078423	0.230851	0.0320357	0.507854	0.0630806	0.949702	0.971145	0.786988	0.508379	1.54803	0.121614	0.312737	-0.542804	0.509686	-1.06498	0.286886	0.495614	0.106923	0.504404	0.21198	0.832123	0.912443	-0.439853	0.507013	-0.867537	0.385648	0.811988	-0.612009	0.508004	-1.20473	0.228306	0.585915	-0.172156	0.508776
FBgn0051865	Ada1-1	2L	transcriptional Adaptor 1-1 [Source:FlyBase gene name;Acc:FBgn0051865]	11996800	11998000	protein_coding	33.3244	0.343152	0.420148	0.816741	0.414077	0.681361	0.00247827	0.414741	0.00597548	0.995232	0.997955	0.781889	0.420586	1.85905	0.0630207	0.149851	0.392509	0.412481	0.951581	0.341309	0.576261	-0.438737	0.417717	-1.05032	0.293571	0.503731	-0.39003	0.407485	-0.957165	0.338484	0.555228	-0.159074	0.423014	-0.376049	0.706881	0.943877	0.286887	0.419454	0.683953	0.494005	0.800633	0.445961	0.419479
FBgn0051866	Ada1-2	2L	transcriptional Adaptor 1-2 [Source:FlyBase gene name;Acc:FBgn0051866]	11992900	11994100	protein_coding	56.6053	-0.240113	0.39278	-0.611316	0.54099	0.773887	-0.156412	0.38843	-0.402677	0.687186	0.827896	0.812757	0.387545	2.09719	0.0359764	0.0976859	0.465907	0.385078	1.2099	0.226317	0.453781	-1.05287	0.390852	-2.69378	0.00706462	0.0492575	-0.622318	0.382316	-1.62776	0.103576	0.284787	0.130031	0.38716	0.335859	0.736977	0.952941	0.0544713	0.388813	0.140096	0.888584	0.972058	-0.0755597	0.386469
FBgn0263738	Ada2a	3R	transcriptional Adaptor 2a [Source:FlyBase gene name;Acc:FBgn0263738]	18252800	18255500	protein_coding	42.0078	-0.0921873	0.429866	-0.214456	0.830192	0.929218	0.375978	0.428431	0.87757	0.380177	0.595348	-0.713913	0.441508	-1.61699	0.105881	0.220487	0.2751	0.429635	0.640312	0.52197	0.729548	0.621725	0.442853	1.40391	0.160346	0.346132	0.100878	0.423745	0.238064	0.811832	0.900243	-0.180516	0.428603	-0.421173	0.673629	0.935577	0.227946	0.426791	0.534092	0.593278	0.857653	0.408462	0.426949
FBgn0037555	Ada2b	3R	transcriptional Adaptor 2b [Source:FlyBase gene name;Acc:FBgn0037555]	8236630	8240520	protein_coding	380.887	0.0482417	0.223141	0.216194	0.828837	0.92901	0.264812	0.222367	1.19088	0.233702	0.45321	0.525265	0.22313	2.35407	0.0185689	0.0585967	0.457989	0.222159	2.06154	0.0392519	0.153907	-0.477023	0.223334	-2.13592	0.032686	0.126597	-0.193178	0.219502	-0.880073	0.37882	0.592452	0.0659933	0.222138	0.297082	0.766404	0.95962	0.0578002	0.222626	0.259629	0.79515	0.942981	-0.00819308	0.221826
FBgn0027619	Adam	2R	Adam [Source:FlyBase gene name;Acc:FBgn0027619]	9968930	9970900	protein_coding	1178.27	0.454823	0.229425	1.98245	0.0474293	0.184767	0.532717	0.229447	2.32174	0.020247	0.0971314	-0.55368	0.231584	-2.39084	0.0168097	0.0542647	-0.132335	0.230111	-0.575091	0.56523	0.76106	1.0085	0.231251	4.36107	1.29e-05	0.000854404	0.665052	0.229174	2.90196	0.0037084	0.0505366	-0.113781	0.229711	-0.495321	0.620374	0.917391	0.0901534	0.22964	0.392586	0.694625	0.906477	0.203934	0.229591
FBgn0038341	AdamTS-A	3R	ADAM metallopeptidase with thrombospondin type 1 motif A [Source:FlyBase gene name;Acc:FBgn0038341]	15442200	15476200	protein_coding	1051.54	-0.485758	0.201914	-2.40576	0.0161388	0.0886025	-0.0800442	0.202467	-0.395344	0.692589	0.831236	0.0293263	0.201838	0.145296	0.884477	0.933237	0.456047	0.201931	2.25843	0.0239187	0.111659	-0.515084	0.202713	-2.54095	0.0110551	0.0642453	-0.536091	0.201259	-2.66369	0.00772882	0.0733998	-0.212897	0.201101	-1.05865	0.289757	0.740424	-0.360394	0.201491	-1.78863	0.0736737	0.322137	-0.147497	0.201556
FBgn0026086	Adar	X	Adenosine deaminase acting on RNA [Source:FlyBase gene name;Acc:FBgn0026086]	1773720	1788060	protein_coding	1039.21	-0.513914	0.218081	-2.35653	0.0184467	0.0970191	0.0275059	0.217478	0.126477	0.899354	0.950421	-0.269306	0.218514	-1.23245	0.217783	0.369195	-0.0316365	0.217669	-0.145342	0.884441	0.94632	-0.244608	0.219392	-1.11494	0.264877	0.471396	0.0591425	0.217046	0.272489	0.785246	0.885524	-0.28944	0.217354	-1.33165	0.182974	0.622379	-0.21938	0.217435	-1.00895	0.313001	0.676244	0.0700596	0.217591
FBgn0028658	adat	2L	adat [Source:FlyBase gene name;Acc:FBgn0028658]	13808400	13811500	protein_coding	33.8595	-0.354819	0.439349	-0.807601	0.41932	0.685449	0.0876202	0.424591	0.206364	0.836507	0.916286	-0.0195307	0.441273	-0.0442598	0.964697	0.979838	-0.101113	0.426757	-0.236934	0.812708	0.910762	-0.335288	0.446311	-0.751243	0.452506	0.651557	0.188733	0.422376	0.446838	0.654992	0.804408	0.339452	0.429673	0.790024	0.429513	0.840235	0.627447	0.42851	1.46425	0.143125	0.460152	0.287995	0.423916
FBgn0026573	ADD1	2R	ADD domain-containing protein 1 [Source:FlyBase gene name;Acc:FBgn0026573]	11970700	11977700	protein_coding	393.666	-0.261488	0.210921	-1.23974	0.21507	0.478208	0.501047	0.211297	2.37129	0.017726	0.0889708	0.135518	0.211282	0.641407	0.521258	0.669026	0.445277	0.211805	2.10229	0.0355275	0.143964	-0.397006	0.212719	-1.86634	0.061994	0.191513	0.0557705	0.207876	0.268288	0.788478	0.887636	0.177314	0.2084	0.850835	0.394861	0.816965	-0.0802518	0.209667	-0.382758	0.701899	0.909681	-0.257566	0.208598
FBgn0000052	ade2	2L	adenosine 2 [Source:FlyBase gene name;Acc:FBgn0000052]	6041180	6046050	protein_coding	357.209	0.721353	0.4831	1.49317	0.135392	0.367209	0.257446	0.483555	0.532403	0.594447	0.76687	-0.381023	0.483855	-0.787473	0.431005	0.58724	-0.108411	0.483766	-0.224099	0.822681	0.916468	1.10238	0.48365	2.27928	0.0226502	0.100575	0.365857	0.483412	0.756823	0.449156	0.65107	0.253091	0.483159	0.523826	0.6004	0.909165	0.0148725	0.483289	0.0307734	0.97545	0.995054	-0.238219	0.483142
FBgn0000053	ade3	2L	adenosine 3 [Source:FlyBase gene name;Acc:FBgn0000053]	7014620	7023900	protein_coding	977.817	0.880712	0.492421	1.78853	0.07369	0.248558	0.580087	0.492553	1.17771	0.238911	0.459412	-0.294442	0.492667	-0.59765	0.550073	0.692156	0.436339	0.492582	0.88582	0.375715	0.606044	1.17515	0.492584	2.38569	0.017047	0.0841736	0.143748	0.492426	0.291918	0.770349	0.875864	0.339103	0.492446	0.68861	0.491069	0.87333	0.000895193	0.4925	0.00181765	0.99855	0.999622	-0.338208	0.492442
FBgn0020513	ade5	X	ade5 [Source:FlyBase gene name;Acc:FBgn0020513]	12757000	12760600	protein_coding	2816.55	0.730728	0.516175	1.41566	0.156875	0.401276	0.0143784	0.51619	0.0278549	0.977778	0.990224	-0.781024	0.516227	-1.51295	0.130293	0.256925	-0.134441	0.516195	-0.260447	0.794519	0.900375	1.51175	0.516218	2.92852	0.00340584	0.0318726	0.14882	0.516185	0.288307	0.773111	0.876989	-0.0474293	0.516183	-0.0918848	0.92679	0.990244	-0.446199	0.516194	-0.864402	0.387367	0.733578	-0.39877	0.516192
FBgn0036337	AdenoK	3L	Adenosine Kinase [Source:FlyBase gene name;Acc:FBgn0036337]	13019700	13022700	protein_coding	1024.37	0.799514	0.305729	2.61511	0.00891996	0.0574638	0.128035	0.306027	0.41838	0.675669	0.820974	-0.701688	0.307723	-2.28025	0.0225926	0.0680505	-0.628993	0.306716	-2.05074	0.0402927	0.156519	1.5012	0.3073	4.88513	1.03e-06	0.000146954	0.757028	0.306284	2.47166	0.0134488	0.0971468	0.078118	0.305986	0.255299	0.798492	0.967046	0.0994819	0.306062	0.325038	0.745152	0.925213	0.0213639	0.305893
FBgn0000054	Adf1	2R	Adh transcription factor 1 [Source:FlyBase gene name;Acc:FBgn0000054]	6662260	6668080	protein_coding	697.505	-0.145995	0.256015	-0.570259	0.568502	0.791532	0.534353	0.25611	2.08642	0.0369407	0.143878	-0.0653661	0.256829	-0.254512	0.7991	0.877564	0.484671	0.256309	1.89097	0.0586285	0.199083	-0.0806286	0.257242	-0.313435	0.75395	0.867816	0.0496817	0.254646	0.195101	0.845314	0.918955	0.096201	0.255239	0.376906	0.706244	0.943808	0.175462	0.25531	0.687253	0.491923	0.799873	0.0792615	0.254949
FBgn0036752	Adgf-A	3L	Adenosine deaminase-related growth factor A [Source:FlyBase gene name;Acc:FBgn0036752]	17751700	17764200	protein_coding	210.419	-0.211447	0.32657	-0.64748	0.517322	0.757518	-0.37421	0.326551	-1.14595	0.251817	0.472954	0.496779	0.325732	1.52511	0.12723	0.252419	0.232196	0.325143	0.714136	0.475143	0.693115	-0.708227	0.32682	-2.16702	0.030233	0.120172	-0.606406	0.324785	-1.8671	0.0618873	0.218774	-0.580674	0.327003	-1.77575	0.0757745	0.401151	-0.451388	0.327019	-1.38031	0.167492	0.499908	0.129287	0.328532
FBgn0036751	Adgf-B	3L	Adenosine deaminase-related growth factor B [Source:FlyBase gene name;Acc:FBgn0036751]	17748800	17750600	protein_coding	11.9972	0.333184	0.528539	0.630388	0.528441	0.765453	-0.680686	0.528583	-1.28776	0.197831	0.409298	0.333816	0.528788	0.631286	0.527854	0.673961	-0.00236874	0.528196	-0.00448458	0.996422	NA	-0.000632052	0.528652	-0.00119559	0.999046	0.999536	-0.678317	0.52833	-1.28389	0.199181	0.410239	0.214652	0.528442	0.406198	0.684597	0.938677	0.264942	0.5285	0.501309	0.616154	0.86938	0.0502901	0.528248
FBgn0038173	Adgf-C	3R	Adenosine deaminase-related growth factor C [Source:FlyBase gene name;Acc:FBgn0038173]	13706800	13709100	protein_coding	84.487	0.295128	0.352973	0.836121	0.403087	0.673546	0.164333	0.354675	0.463333	0.643126	0.799899	0.623403	0.354041	1.76082	0.0782688	0.176224	0.554961	0.353087	1.57174	0.11601	0.303103	-0.328275	0.352602	-0.931008	0.35185	0.562057	-0.390629	0.348032	-1.12239	0.261695	0.478004	0.36916	0.350896	1.05205	0.292777	0.743322	0.0558746	0.353793	0.15793	0.874512	0.968945	-0.313285	0.35027
FBgn0038172	Adgf-D	3R	Adenosine deaminase-related growth factor D [Source:FlyBase gene name;Acc:FBgn0038172]	13703100	13705400	protein_coding	280.843	0.120441	0.473781	0.254212	0.799332	0.91398	-0.532562	0.47445	-1.12248	0.261657	0.482295	-0.192264	0.474281	-0.40538	0.685198	0.798511	-0.146552	0.474271	-0.309004	0.757318	0.87988	0.312705	0.474273	0.659336	0.50968	0.70068	-0.38601	0.47431	-0.813835	0.415739	0.624679	-0.385769	0.473908	-0.814017	0.415635	0.829912	-0.614077	0.474142	-1.29513	0.195274	0.541328	-0.228308	0.474261
FBgn0033952	Adgf-E	2R	Adenosine deaminase-related growth factor E [Source:FlyBase gene name;Acc:FBgn0033952]	14656800	14658800	protein_coding	24.4861	-0.0644512	0.500984	-0.128649	0.897635	0.960125	-1.02228	0.501604	-2.03802	0.041548	0.154373	0.873038	0.498757	1.75043	0.0800445	0.179368	-0.515868	0.499456	-1.03286	0.30167	0.538673	-0.937489	0.499609	-1.87645	0.0605938	0.188797	-0.50641	0.502339	-1.0081	0.313404	0.531296	0.32416	0.497994	0.650932	0.515091	0.881712	0.431458	0.498096	0.866214	0.386373	0.732472	0.107298	0.495917
FBgn0000055	Adh	2L	Alcohol dehydrogenase [Source:FlyBase gene name;Acc:FBgn0000055]	14615600	14618900	protein_coding	19.1083	-0.350247	0.514132	-0.68124	0.49572	0.743502	-0.337344	0.504572	-0.668575	0.503767	0.698593	1.00159	0.509039	1.9676	0.0491137	0.123967	0.168818	0.502892	0.335694	0.737102	NA	-1.35183	0.511851	-2.64107	0.00826444	0.0542635	-0.506162	0.502208	-1.00787	0.313515	0.531353	0.738161	0.506853	1.45636	0.145293	0.558609	0.918662	0.506658	1.81318	0.069804	0.312152	0.180501	0.501921
FBgn0038984	AdipoR	3R	Adiponectin receptor [Source:FlyBase gene name;Acc:FBgn0038984]	22543700	22547800	protein_coding	3687.24	-0.447249	0.272762	-1.6397	0.101067	0.306531	-0.381896	0.272807	-1.39988	0.16155	0.363873	-0.984236	0.273164	-3.60309	0.000314459	0.00231385	-0.592449	0.272894	-2.17098	0.0299326	0.128355	0.536987	0.273291	1.96489	0.0494269	0.165056	0.210552	0.272871	0.771619	0.44034	0.64539	-0.31547	0.272667	-1.15698	0.24728	0.703902	-0.303106	0.272693	-1.11153	0.266341	0.628937	0.012364	0.272724
FBgn0022709	Adk1	3L	Adenylate kinase-1 [Source:FlyBase gene name;Acc:FBgn0022709]	12200300	12204100	protein_coding	3277.99	-0.726955	0.222339	-3.26958	0.00107707	0.0110182	-0.518514	0.222011	-2.33554	0.0195154	0.094793	-0.641907	0.222583	-2.8839	0.00392783	0.0174651	-1.00105	0.222249	-4.5042	6.66e-06	0.000148337	-0.0850484	0.22293	-0.381502	0.702831	0.834985	0.482541	0.222262	2.17104	0.0299281	0.148398	-0.485837	0.222104	-2.18743	0.0287111	0.217196	-0.3705	0.222111	-1.66809	0.0952984	0.374783	0.115337	0.222224
FBgn0022708	Adk2	2R	Adenylate kinase-2 [Source:FlyBase gene name;Acc:FBgn0022708]	24024200	24025900	protein_coding	34.1682	0.00867727	0.44232	0.0196176	0.984348	0.995201	-0.158645	0.442056	-0.358879	0.719686	0.84863	-0.961858	0.456213	-2.10835	0.0350005	0.0955085	-0.896104	0.44819	-1.99938	0.0455669	0.16987	0.970536	0.456748	2.12488	0.0335965	0.12871	0.73746	0.446275	1.65248	0.0984373	0.277107	-0.556847	0.444481	-1.2528	0.210277	0.659082	-0.526294	0.445289	-1.18192	0.237239	0.595692	0.0305535	0.447978
FBgn0042094	Adk3	3R	Adenylate kinase-3 [Source:FlyBase gene name;Acc:FBgn0042094]	10887300	10889600	protein_coding	211.759	-1.26484	0.297066	-4.25778	2.06e-05	0.000384828	-0.854789	0.293451	-2.91289	0.00358101	0.0279823	-1.01837	0.298645	-3.40997	0.000649689	0.00412	-0.986396	0.294457	-3.34988	0.000808479	0.00930826	-0.24647	0.304275	-0.810022	0.417928	0.622433	0.131607	0.295703	0.445063	0.656274	0.805406	-0.791254	0.293326	-2.69752	0.00698572	0.0798977	-0.620478	0.293178	-2.11639	0.034312	0.201433	0.170775	0.295219
FBgn0039747	AdoR	3R	Adenosine receptor [Source:FlyBase gene name;Acc:FBgn0039747]	30134900	30149600	protein_coding	121.047	-0.0540995	0.321925	-0.16805	0.866544	0.946602	-0.580177	0.322096	-1.80125	0.0716628	0.217409	0.870183	0.319007	2.72779	0.00637602	0.0255992	0.458009	0.316917	1.4452	0.148401	0.35349	-0.924283	0.320107	-2.88742	0.00388416	0.0344257	-1.03819	0.317678	-3.26805	0.00108292	0.027318	0.351729	0.317873	1.10651	0.268507	0.721788	-0.428365	0.323946	-1.32233	0.186057	0.52821	-0.780094	0.321022
FBgn0000057	adp	2R	adipose [Source:FlyBase gene name;Acc:FBgn0000057]	18151700	18154100	protein_coding	359.911	0.328716	0.316095	1.03993	0.298373	0.574733	0.233295	0.316163	0.737895	0.460578	0.663684	-0.148293	0.318497	-0.465601	0.641501	0.76544	-0.250157	0.317278	-0.788447	0.430435	0.656108	0.477009	0.318059	1.49975	0.133679	0.309019	0.483452	0.3159	1.5304	0.125919	0.315506	0.00536354	0.316208	0.0169621	0.986467	0.998311	0.415899	0.315731	1.31726	0.187752	0.530231	0.410536	0.3154
FBgn0038467	AdSL	3R	Adenylosuccinate Lyase [Source:FlyBase gene name;Acc:FBgn0038467]	17018800	17021100	protein_coding	442.604	0.781529	0.366316	2.13348	0.0328852	0.144502	-0.19246	0.36686	-0.524614	0.599852	0.770287	-0.611524	0.368974	-1.65736	0.0974464	0.207262	-0.377888	0.367192	-1.02913	0.303419	0.54107	1.39305	0.368368	3.78169	0.000155769	0.00430404	0.185429	0.36688	0.505421	0.613263	0.775651	-0.161749	0.366929	-0.440819	0.659344	0.930795	-0.171108	0.367098	-0.466111	0.641136	0.882276	-0.0093592	0.3671
FBgn0027493	AdSS	3R	Adenylosuccinate Synthetase [Source:FlyBase gene name;Acc:FBgn0027493]	20824700	20830600	protein_coding	2793.02	0.0445678	0.225482	0.197656	0.843314	0.936077	0.638417	0.225413	2.83221	0.00462278	0.0336134	-0.194321	0.225931	-0.86009	0.389739	0.549511	0.221051	0.225599	0.97984	0.327165	0.564638	0.238889	0.225959	1.05722	0.290411	0.500167	0.417366	0.225113	1.85403	0.0637354	0.221428	-0.0648129	0.22541	-0.287533	0.773704	0.961391	0.171029	0.225366	0.758893	0.447916	0.771657	0.235842	0.225323
FBgn0026602	Ady43A	2R	Ady43A [Source:FlyBase gene name;Acc:FBgn0026602]	7243020	7245780	protein_coding	1045.6	-1.05459	0.214301	-4.92108	8.61e-07	2.32e-05	-0.55745	0.214137	-2.60323	0.00923488	0.0557508	-1.14564	0.215526	-5.31558	1.06e-07	2.69e-06	-0.749537	0.214573	-3.49315	0.000477354	0.00607962	0.0910502	0.216935	0.419712	0.674696	0.817091	0.192087	0.214673	0.894788	0.3709	0.585534	-0.78545	0.213505	-3.67883	0.000234305	0.00500886	-0.692712	0.213557	-3.2437	0.0011799	0.0169358	0.0927379	0.214187
FBgn0005694	Aef1	3L	Adult enhancer factor 1 [Source:FlyBase gene name;Acc:FBgn0005694]	21433400	21438600	protein_coding	560.583	-0.352291	0.242751	-1.45124	0.146713	0.385964	0.0469119	0.242936	0.193104	0.846877	0.921601	-0.681729	0.245192	-2.78039	0.00542936	0.022537	-0.0492869	0.24332	-0.20256	0.839479	0.925857	0.329438	0.246077	1.33876	0.180648	0.371755	0.0961988	0.242256	0.397096	0.691297	0.827445	-0.260126	0.242028	-1.07478	0.282475	0.732928	-0.318473	0.242398	-1.31384	0.188899	0.532073	-0.0583466	0.242573
FBgn0026309	aft	2R	adrift [Source:FlyBase gene name;Acc:FBgn0026309]	17786100	17788600	protein_coding	217.04	-0.710462	0.260306	-2.72933	0.00634625	0.0439969	0.108537	0.261451	0.415136	0.678043	0.82258	-0.834345	0.264786	-3.15101	0.00162705	0.00865093	-0.422409	0.264824	-1.59505	0.1107	0.294294	0.123884	0.268515	0.461366	0.644536	0.798002	0.530947	0.26184	2.02775	0.0425854	0.17821	-0.089147	0.256193	-0.347968	0.727864	0.950255	-0.178583	0.257021	-0.694817	0.48717	0.7975	-0.0894357	0.256774
FBgn0038223	Afti	3R	Aftiphilin [Source:FlyBase gene name;Acc:FBgn0038223]	14320200	14326700	protein_coding	234.691	-0.456288	0.301579	-1.51299	0.130281	0.358501	-0.15462	0.301873	-0.512203	0.608509	0.776037	-0.825425	0.305794	-2.69928	0.00694894	0.0273239	-0.424154	0.303147	-1.39917	0.161762	0.371213	0.369138	0.307503	1.20044	0.22997	0.430663	0.269533	0.302105	0.892186	0.372293	0.586513	-0.200443	0.299937	-0.668285	0.503952	0.878273	-0.561377	0.301495	-1.86198	0.0626066	0.292912	-0.360934	0.301602
FBgn0015010	Ag5r	X	Antigen 5-related [Source:FlyBase gene name;Acc:FBgn0015010]	14784700	14786600	protein_coding	217.333	0.736472	0.526031	1.40005	0.161498	0.408345	2.03637	0.525909	3.8721	0.000107901	0.00186113	-1.02178	0.525731	-1.94353	0.0519516	0.129055	-0.40672	0.52567	-0.773717	0.439098	0.663551	1.75825	0.525775	3.34411	0.000825479	0.0123968	2.44309	0.5259	4.64555	3.39e-06	0.00148283	-1.47439	0.525801	-2.80409	0.00504582	0.0625774	-1.60426	0.525736	-3.05146	0.00227735	0.0285523	-0.129867	0.525548
FBgn0020508	Ag5r2	X	Antigen 5-related 2 [Source:FlyBase gene name;Acc:FBgn0020508]	14783000	14784100	protein_coding	15.4155	-0.399033	0.508073	-0.785384	0.432228	0.695019	0.299737	0.507062	0.591125	0.554437	0.7366	-0.0145482	0.508699	-0.0285988	0.977185	0.987838	0.8658	0.505086	1.71416	0.0864987	NA	-0.384485	0.511582	-0.75156	0.452315	0.651352	-0.566063	0.500452	-1.13111	0.258011	0.474431	-0.567422	0.507528	-1.11801	0.263562	0.717383	-0.772645	0.509764	-1.51569	0.129597	0.437925	-0.205223	0.512096
FBgn0053138	AGBE	2R	1,4-Alpha-Glucan Branching Enzyme [Source:FlyBase gene name;Acc:FBgn0053138]	13171400	13174800	protein_coding	1465.76	-0.386958	0.273874	-1.4129	0.157684	0.402116	-0.237692	0.273939	-0.867683	0.385568	0.59932	-0.588781	0.274457	-2.14526	0.031932	0.0889932	-0.392067	0.274103	-1.43036	0.152613	0.358088	0.201823	0.274739	0.734599	0.462584	0.659586	0.154375	0.273959	0.563496	0.573097	0.746806	-0.53795	0.273801	-1.96475	0.0494432	0.312243	-0.422485	0.273812	-1.54298	0.122837	0.426804	0.115464	0.274021
FBgn0041171	ago	3L	archipelago [Source:FlyBase gene name;Acc:FBgn0041171]	4246340	4254310	protein_coding	508.913	-0.441956	0.283193	-1.56062	0.118614	0.337895	-0.391835	0.28433	-1.3781	0.168172	0.372828	-0.595164	0.284637	-2.09096	0.0365315	0.0988411	-0.225644	0.284235	-0.793865	0.427274	0.653675	0.153208	0.285473	0.53668	0.591489	0.761508	-0.166191	0.28407	-0.585035	0.558524	0.73696	-0.366483	0.282633	-1.29667	0.194743	0.642128	-0.438158	0.282957	-1.54849	0.121503	0.425193	-0.0716752	0.283241
FBgn0262739	AGO1	2R	Argonaute-1 [Source:FlyBase gene name;Acc:FBgn0262739]	13943400	13958100	protein_coding	3200.86	0.0401911	0.17632	0.227943	0.81969	0.924606	0.311213	0.176405	1.7642	0.077699	0.229566	-0.149319	0.176813	-0.844506	0.398386	0.557205	0.112999	0.17656	0.640001	0.522172	0.729727	0.18951	0.176849	1.0716	0.283902	0.492784	0.198214	0.176095	1.12561	0.260331	0.476591	0.178688	0.176114	1.01461	0.31029	0.758973	0.237473	0.176148	1.34815	0.177612	0.514192	0.0587855	0.175978
FBgn0087035	AGO2	3L	Argonaute 2 [Source:FlyBase gene name;Acc:FBgn0087035]	15554100	15561000	protein_coding	1251.61	-0.535087	0.238044	-2.24785	0.0245859	0.119082	-0.0450625	0.238169	-0.189204	0.849933	0.923041	-0.647048	0.23883	-2.70924	0.00674377	0.0267276	-0.0651673	0.238283	-0.273487	0.784479	0.895027	0.11196	0.239393	0.467685	0.64001	0.795029	0.0201048	0.237879	0.0845171	0.932645	0.966596	-0.503094	0.237751	-2.11605	0.0343404	0.243675	-0.425086	0.237802	-1.78756	0.0738468	0.322502	0.0780089	0.238075
FBgn0250816	AGO3	3L	Argonaute 3 [Source:FlyBase gene name;Acc:FBgn0250816]	23554600	23689600	protein_coding	237.427	0.130476	0.33263	0.392256	0.694869	0.863977	-0.399177	0.33229	-1.20129	0.229638	0.448294	1.24708	0.33078	3.77011	0.000163175	0.00137209	0.491738	0.33025	1.48899	0.136491	0.335535	-1.1166	0.330677	-3.37672	0.000733563	0.0115111	-0.890915	0.329981	-2.6999	0.00693603	0.0699492	0.205141	0.331566	0.618702	0.536113	0.888128	-0.075635	0.332914	-0.227191	0.820275	0.951912	-0.280776	0.331748
FBgn0024912	agt	3R	O-6-alkylguanine-DNA alkyltransferase [Source:FlyBase gene name;Acc:FBgn0024912]	6659410	6660100	protein_coding	186.47	1.22772	0.291115	4.21731	2.47e-05	0.000449542	0.957071	0.292164	3.2758	0.00105364	0.0114096	0.59264	0.296449	1.99913	0.0455944	0.116706	0.405953	0.294687	1.37758	0.168334	0.380741	0.635084	0.290995	2.18245	0.0290761	0.117329	0.551118	0.287386	1.91769	0.0551504	0.204272	0.544242	0.292711	1.85932	0.0629825	0.360616	0.901931	0.291808	3.09084	0.00199593	0.0257891	0.357689	0.287877
FBgn0014455	Ahcy13	X	Adenosylhomocysteinase at 13 [Source:FlyBase gene name;Acc:FBgn0014455]	15450300	15453200	protein_coding	591.919	1.73249	0.300024	5.77451	7.72e-09	3.3e-07	1.07031	0.301617	3.54857	0.000387326	0.00514334	-0.0624582	0.303177	-0.206012	0.836781	0.90234	0.313186	0.302672	1.03474	0.300791	0.537909	1.79495	0.301444	5.95451	2.61e-09	1.66e-06	0.757123	0.300232	2.52179	0.011676	0.0902832	-0.120695	0.301698	-0.40005	0.689119	0.939331	0.100686	0.301551	0.333892	0.738461	0.923315	0.22138	0.301482
FBgn0015011	Ahcy89E	3R	Adenosylhomocysteinase 89E [Source:FlyBase gene name;Acc:FBgn0015011]	16978400	16982200	protein_coding	273.097	-0.700773	0.242537	-2.88935	0.00386041	0.0298864	-1.26117	0.239783	-5.25961	1.44e-07	5.94e-06	-0.301472	0.242987	-1.2407	0.214718	0.365717	-1.11388	0.239636	-4.64823	3.35e-06	8.14e-05	-0.399301	0.246505	-1.61985	0.105265	0.264674	-0.147284	0.242433	-0.607527	0.543501	0.725859	-0.944212	0.242452	-3.89443	9.84e-05	0.00234191	-0.808592	0.242438	-3.33525	0.000852216	0.0130959	0.13562	0.245882
FBgn0031392	AIF	2L	Apoptosis inducing factor [Source:FlyBase gene name;Acc:FBgn0031392]	2151750	2155390	protein_coding	475.276	-0.182423	0.207884	-0.877523	0.380202	0.653775	0.363209	0.207575	1.74977	0.0801581	0.234183	0.114807	0.208574	0.550437	0.58202	0.718067	0.227408	0.208215	1.09218	0.274754	0.51095	-0.29723	0.209514	-1.41867	0.155996	0.3396	0.135801	0.205551	0.660667	0.508826	0.699499	0.152756	0.206081	0.741246	0.458544	0.857941	-0.142626	0.207306	-0.687996	0.491455	0.799873	-0.295382	0.206451
FBgn0033754	Ak6	2R	Adenylate kinase 6 [Source:FlyBase gene name;Acc:FBgn0033754]	12569000	12569800	protein_coding	79.8913	0.702008	0.348902	2.01205	0.0442148	0.175614	0.387414	0.350862	1.10418	0.269516	0.490738	0.313053	0.355912	0.879579	0.379087	0.539034	0.249132	0.352497	0.706764	0.479713	0.696489	0.388955	0.351474	1.10664	0.268449	0.474969	0.138281	0.345568	0.400157	0.689041	0.82599	0.486164	0.348642	1.39445	0.163181	0.591318	0.535923	0.349154	1.53492	0.124804	0.429304	0.0497592	0.344335
FBgn0027932	Akap200	2L	A kinase anchor protein 200 [Source:FlyBase gene name;Acc:FBgn0027932]	8415690	8431300	protein_coding	1008.8	-1.0655	0.423847	-2.51388	0.0119412	0.0708697	-0.934708	0.424004	-2.20448	0.0274908	0.118693	-2.70653	0.425289	-6.364	1.97e-10	9.05e-09	-1.67661	0.424375	-3.95078	7.79e-05	0.00128717	1.64104	0.425531	3.85644	0.000115049	0.0035889	0.741902	0.424499	1.74771	0.0805139	0.250177	-2.2065	0.424213	-5.2014	1.98e-07	1.07e-05	-2.3555	0.424386	-5.55038	2.85e-08	1.58e-06	-0.149002	0.424994
FBgn0004552	Akh	3L	Adipokinetic hormone [Source:FlyBase gene name;Acc:FBgn0004552]	4141470	4142070	protein_coding	493.844	1.21221	0.241355	5.02254	5.1e-07	1.44e-05	0.501413	0.240322	2.08642	0.0369407	0.143878	1.11053	0.242579	4.57802	4.69e-06	7.17e-05	0.41701	0.240669	1.73271	0.0831471	0.24529	0.101682	0.239675	0.424252	0.671382	0.814521	0.0844025	0.238399	0.354039	0.72331	0.845824	0.160008	0.243178	0.657988	0.510546	0.879406	0.417471	0.242823	1.71924	0.0855706	0.353949	0.257463	0.241757
FBgn0025595	AkhR	2L	Adipokinetic hormone receptor [Source:FlyBase gene name;Acc:FBgn0025595]	6711290	6716190	protein_coding	286.097	-0.0930681	0.37969	-0.245116	0.806367	0.918029	-0.554707	0.381115	-1.45549	0.145535	0.340727	-0.20975	0.380841	-0.550756	0.581801	0.717926	-0.149726	0.380582	-0.393412	0.694015	0.83925	0.116682	0.381132	0.306147	0.759493	0.871106	-0.404981	0.380736	-1.06368	0.287474	0.504993	0.343548	0.378802	0.906933	0.364442	0.800397	-0.325639	0.37986	-0.857259	0.391302	0.736855	-0.669187	0.379266
FBgn0082598	akirin	3L	akirin [Source:FlyBase gene name;Acc:FBgn0082598]	7369840	7373710	protein_coding	1812.72	-0.163155	0.191872	-0.850333	0.39514	0.666805	0.109014	0.191873	0.568159	0.569927	0.748383	-0.594065	0.192985	-3.07829	0.00208189	0.0105346	-0.459531	0.192443	-2.38788	0.0169458	0.0898241	0.430909	0.1932	2.23038	0.0257225	0.108501	0.568545	0.191972	2.96161	0.0030604	0.0455508	-0.295853	0.191761	-1.54282	0.122874	0.514081	-0.123453	0.19173	-0.643892	0.519646	0.815454	0.1724	0.191835
FBgn0010379	Akt1	3R	Akt1 [Source:FlyBase gene name;Acc:FBgn0010379]	16099200	16105700	protein_coding	1176.36	0.0339549	0.183038	0.185508	0.852831	0.939213	0.0855183	0.183103	0.46705	0.640464	0.797931	0.140161	0.183666	0.763131	0.445385	0.600867	0.168881	0.183142	0.92213	0.356461	0.589286	-0.106206	0.183767	-0.577941	0.563304	0.74188	-0.0833628	0.182308	-0.457264	0.647482	0.799549	-0.00668053	0.182727	-0.0365602	0.970836	0.99703	-0.179746	0.18317	-0.981308	0.326441	0.68474	-0.173065	0.18296
FBgn0000061	al	2L	aristaless [Source:FlyBase gene name;Acc:FBgn0000061]	378112	387439	protein_coding	327.093	-0.609643	0.263423	-2.31432	0.0206504	0.104904	0.660151	0.261369	2.52574	0.0115454	0.0652832	0.19443	0.261716	0.742907	0.457538	0.612566	0.763263	0.2614	2.9199	0.00350139	0.0288888	-0.804074	0.264968	-3.03461	0.0024085	0.0248089	-0.103112	0.257009	-0.4012	0.688273	0.825411	0.427051	0.25839	1.65274	0.0983839	0.458918	0.744645	0.257966	2.88661	0.00389421	0.04304	0.317594	0.25619
FBgn0020764	Alas	2R	Aminolevulinate synthase [Source:FlyBase gene name;Acc:FBgn0020764]	23964800	23966800	protein_coding	1262.84	0.206046	0.229565	0.897552	0.369424	0.643036	0.734278	0.229978	3.19282	0.00140893	0.0141761	-0.161689	0.230837	-0.700448	0.483648	0.636042	0.587731	0.230205	2.55308	0.0106775	0.0644697	0.367735	0.230717	1.59388	0.110964	0.274308	0.146547	0.228707	0.640764	0.521676	0.709511	0.56826	0.228994	2.48155	0.0130811	0.126445	0.787857	0.228933	3.44144	0.000578635	0.00945828	0.219596	0.228239
FBgn0260972	alc	2R	alicorn [Source:FlyBase gene name;Acc:FBgn0260972]	9135380	9137930	protein_coding	3680.21	0.202191	0.221419	0.913159	0.361159	0.636576	0.44085	0.221363	1.99152	0.0464233	0.165841	0.0584947	0.221691	0.263857	0.79189	0.873562	-0.0640576	0.22155	-0.289133	0.772479	0.889521	0.143696	0.221655	0.648288	0.516799	0.705616	0.504908	0.221241	2.28217	0.0224795	0.12887	0.127039	0.221356	0.573911	0.566028	0.899025	0.297799	0.221345	1.34541	0.178492	0.515579	0.170761	0.221245
FBgn0000063	ald	3R	altered disjunction [Source:FlyBase gene name;Acc:FBgn0000063]	17671300	17673800	protein_coding	22.484	0.14592	0.522826	0.279099	0.780169	0.905967	-0.174317	0.52289	-0.333372	0.738853	0.86007	-0.0212336	0.524018	-0.0405208	0.967678	0.981229	-0.00263876	0.522801	-0.00504736	0.995973	0.99857	0.167154	0.523943	0.31903	0.749704	0.864544	-0.171678	0.522285	-0.328706	0.742378	0.858848	0.351759	0.522119	0.673714	0.500493	0.876916	0.41039	0.522223	0.785851	0.431955	0.763198	0.0586303	0.521428
FBgn0000064	Ald	3R	Aldolase [Source:FlyBase gene name;Acc:FBgn0000064]	26254100	26261600	protein_coding	19108.9	-0.367766	0.194009	-1.89561	0.058011	0.213105	0.113318	0.194001	0.58411	0.559146	0.740239	-0.614465	0.194098	-3.16575	0.00154684	0.00830489	-0.21477	0.194034	-1.10687	0.268352	0.502672	0.2467	0.194137	1.27075	0.203816	0.399962	0.328087	0.193987	1.69128	0.0907829	0.266229	-0.210304	0.193973	-1.08419	0.27828	0.729594	0.062872	0.193964	0.324143	0.74583	0.925408	0.273177	0.193967
FBgn0012036	Aldh	2L	Aldehyde dehydrogenase [Source:FlyBase gene name;Acc:FBgn0012036]	9387390	9391570	protein_coding	9742.2	0.164759	0.280122	0.588169	0.556419	0.784306	-0.0833528	0.280137	-0.297543	0.766052	0.876534	-0.406134	0.280256	-1.44916	0.147294	0.280817	-0.150151	0.280153	-0.53596	0.591986	0.777672	0.570893	0.28025	2.03708	0.0416417	0.147943	0.066798	0.280116	0.238466	0.81152	0.900064	0.264648	0.280093	0.944857	0.344732	0.786521	0.0372368	0.280121	0.132931	0.894248	0.973621	-0.227411	0.280088
FBgn0010548	Aldh-III	2R	Aldehyde dehydrogenase type III [Source:FlyBase gene name;Acc:FBgn0010548]	7466880	7477160	protein_coding	4799.24	-0.703452	0.198621	-3.54168	0.000397587	0.00480439	-0.260914	0.1984	-1.31509	0.188478	0.398243	-0.43825	0.198738	-2.20517	0.0274423	0.0790492	-0.441855	0.198503	-2.22594	0.0260181	0.117797	-0.265202	0.199063	-1.33225	0.182777	0.374527	0.180941	0.19843	0.911863	0.361841	0.577123	0.236518	0.19819	1.19339	0.232715	0.68697	0.566931	0.198148	2.86115	0.00422104	0.0455656	0.330412	0.198043
FBgn0052076	Alg10	3L	Alpha 3 glucosyltransferase [Source:FlyBase gene name;Acc:FBgn0052076]	11165000	11166600	protein_coding	227.786	-0.0351499	0.281888	-0.124695	0.900765	0.961723	0.841563	0.282722	2.97664	0.00291422	0.0238992	-0.0852174	0.284896	-0.299118	0.76485	0.856051	0.64734	0.283696	2.28181	0.0225006	0.107195	0.0500675	0.285512	0.17536	0.860796	0.93021	0.194224	0.27762	0.699602	0.484176	0.680076	0.20676	0.279829	0.738881	0.459979	0.858427	0.504802	0.279288	1.80746	0.0706908	0.314162	0.298042	0.277843
FBgn0086378	Alg-2	3R	Apoptosis-linked gene-2 [Source:FlyBase gene name;Acc:FBgn0086378]	3623140	3627690	protein_coding	994.632	-0.0120472	0.214404	-0.0561892	0.955191	0.984231	0.0841434	0.213487	0.394139	0.693479	0.8316	-0.0139741	0.215315	-0.064901	0.948253	0.970231	-0.362003	0.214183	-1.69016	0.0909974	0.260435	0.00192694	0.215493	0.00894202	0.992865	0.995987	0.446147	0.213488	2.0898	0.0366357	0.164405	0.215179	0.213726	1.0068	0.314031	0.763074	0.284535	0.213802	1.33083	0.183245	0.523639	0.0693554	0.213303
FBgn0261238	Alh	3R	Alhambra [Source:FlyBase gene name;Acc:FBgn0261238]	7094600	7124180	protein_coding	255.762	-0.18727	0.264734	-0.707391	0.479324	0.73236	-0.0454635	0.267812	-0.169759	0.8652	0.930504	-0.516174	0.269073	-1.91835	0.0550671	0.135112	0.068089	0.267818	0.254236	0.799313	0.903276	0.328904	0.270127	1.21759	0.223379	0.422513	-0.113552	0.265785	-0.427235	0.669208	0.813197	0.0167271	0.26309	0.0635795	0.949305	0.993111	0.0984775	0.263248	0.374086	0.70834	0.911667	0.0817504	0.262683
FBgn0013746	alien	2L	alien [Source:FlyBase gene name;Acc:FBgn0013746]	8993820	8997380	protein_coding	568.607	0.0712226	0.242483	0.293722	0.768971	0.901534	0.729234	0.241995	3.01343	0.00258313	0.0219093	-0.230678	0.244758	-0.942473	0.345951	0.506668	0.34931	0.24273	1.43909	0.150125	0.355626	0.301901	0.244826	1.23312	0.21753	0.415496	0.379924	0.240382	1.5805	0.113992	0.30057	0.14559	0.24181	0.602086	0.547117	0.893008	0.2871	0.241795	1.18737	0.235082	0.593548	0.14151	0.241188
FBgn0086346	ALiX	3R	ALG-2 interacting protein X [Source:FlyBase gene name;Acc:FBgn0086346]	27696500	27700100	protein_coding	2145.12	0.283944	0.255325	1.11209	0.2661	0.539511	0.701829	0.255455	2.74737	0.00600762	0.0405818	-0.373734	0.256064	-1.45953	0.144419	0.276873	0.245215	0.255673	0.959093	0.337512	0.572862	0.657678	0.255981	2.56924	0.0101921	0.0613861	0.456614	0.255107	1.78989	0.0734709	0.238715	-0.235099	0.255446	-0.920348	0.357391	0.795841	0.165964	0.255319	0.650024	0.515677	0.813838	0.401063	0.255357
FBgn0040505	Alk	2R	Alk [Source:FlyBase gene name;Acc:FBgn0040505]	16625300	16640000	protein_coding	1050.73	0.449497	0.232676	1.93186	0.0533773	0.200604	-0.0726909	0.232897	-0.312117	0.754952	0.870208	0.916825	0.232681	3.94026	8.14e-05	0.00078155	0.333242	0.232596	1.43271	0.151941	0.357273	-0.467328	0.23225	-2.01217	0.0442017	0.153678	-0.405933	0.232063	-1.74923	0.0802506	0.25012	-0.011538	0.23291	-0.0495386	0.96049	0.994404	-0.176927	0.233327	-0.75828	0.448283	0.771657	-0.165389	0.233131
FBgn0065035	AlkB	X	AlkB [Source:FlyBase gene name;Acc:FBgn0065035]	15858100	15859400	protein_coding	111.943	-0.302973	0.365462	-0.829013	0.407097	0.676584	-0.525833	0.364725	-1.44172	0.14938	0.34678	-0.358136	0.368779	-0.971138	0.33148	0.490845	-0.844474	0.366979	-2.30115	0.0213831	0.103934	0.0551628	0.370622	0.148838	0.881681	0.939675	0.318641	0.367196	0.867767	0.385522	0.597866	-0.279963	0.364095	-0.768927	0.441937	0.847719	0.0831388	0.363154	0.228936	0.818919	0.951246	0.363102	0.363666
FBgn0086361	alph	3R	alphabet [Source:FlyBase gene name;Acc:FBgn0086361]	29591800	29617200	protein_coding	1077.38	-0.21554	0.219098	-0.98376	0.325234	0.602738	0.0676669	0.219273	0.308597	0.757628	0.871406	-0.412312	0.220292	-1.87166	0.0612531	0.146672	0.121482	0.219341	0.553851	0.579681	0.769715	0.196772	0.220692	0.891615	0.372599	0.581016	-0.0538152	0.218624	-0.246154	0.805563	0.897227	0.0755398	0.218448	0.345802	0.729492	0.950731	-0.115556	0.218799	-0.528137	0.597404	0.859812	-0.191096	0.218552
FBgn0031491	alpha4GT1	2L	alpha4GT1 [Source:FlyBase gene name;Acc:FBgn0031491]	3021310	3023140	protein_coding	316.924	-0.59005	0.243054	-2.42765	0.0151969	0.0848203	-0.138899	0.242138	-0.573633	0.566216	0.7457	-0.802845	0.24678	-3.25328	0.00114081	0.00646382	-0.43902	0.243493	-1.80301	0.071386	0.224229	0.212795	0.249097	0.854268	0.392957	0.598955	0.300122	0.242423	1.23801	0.215712	0.427786	-0.450939	0.241546	-1.86689	0.0619176	0.356992	-0.391909	0.241797	-1.62082	0.105057	0.39401	0.0590294	0.242667
FBgn0039378	alpha4GT2	3R	alpha4GT2 [Source:FlyBase gene name;Acc:FBgn0039378]	25832200	25842900	protein_coding	30.921	0.258942	0.463041	0.559221	0.576011	0.795826	-0.160813	0.464935	-0.345883	0.729431	0.854084	1.04494	0.460816	2.26759	0.0233543	0.069861	0.738878	0.459895	1.60662	0.108138	0.290606	-0.785999	0.459488	-1.7106	0.0871556	0.236264	-0.899691	0.457112	-1.96821	0.0490442	0.191584	0.385987	0.46033	0.8385	0.40175	0.820598	-0.123363	0.465204	-0.265181	0.79087	0.942063	-0.50935	0.461204
FBgn0010215	alpha-Cat	3L	alpha Catenin [Source:FlyBase gene name;Acc:FBgn0010215]	23318600	23338100	protein_coding	1577.15	0.135855	0.169469	0.801651	0.422755	0.687792	0.202091	0.169327	1.19349	0.232676	0.452013	0.0648485	0.170259	0.380881	0.703292	0.812807	-0.128975	0.169797	-0.759586	0.447502	0.670312	0.0710068	0.170219	0.417149	0.676569	0.818278	0.331066	0.169018	1.95876	0.0501412	0.194101	0.0913616	0.169226	0.53988	0.58928	0.905889	0.121615	0.169336	0.718185	0.472643	0.788543	0.0302533	0.169052
FBgn0029105	alpha-catenin-related	2R	alpha-catenin related [Source:FlyBase gene name;Acc:FBgn0029105]	23957800	23961600	protein_coding	406.299	0.227918	0.240774	0.946606	0.343839	0.620244	0.447737	0.240318	1.8631	0.0624481	0.200191	-0.00256389	0.243465	-0.0105308	0.991598	0.996101	-0.0875202	0.24201	-0.361639	0.717622	0.853552	0.230482	0.243074	0.948194	0.34303	0.55325	0.535257	0.239343	2.23636	0.0253281	0.135539	0.241421	0.240021	1.00583	0.314497	0.763739	0.440193	0.239861	1.8352	0.0664765	0.303025	0.198772	0.238707
FBgn0025725	alphaCOP	3L	Coat Protein (coatomer) alpha [Source:FlyBase gene name;Acc:FBgn0025725]	1641070	1645200	protein_coding	800.369	-0.0153276	0.233869	-0.0655392	0.947745	0.981782	0.295279	0.234283	1.26035	0.207543	0.420945	-0.356028	0.235482	-1.51191	0.130556	0.257306	0.0580987	0.234746	0.247496	0.804524	0.90654	0.3407	0.235649	1.4458	0.148235	0.329162	0.23718	0.233561	1.01549	0.309871	0.527065	-0.118524	0.233644	-0.507287	0.611954	0.912698	-0.223631	0.233989	-0.95573	0.339209	0.694069	-0.105106	0.233933
FBgn0015568	alpha-Est1	3R	alpha-Esterase-1 [Source:FlyBase gene name;Acc:FBgn0015568]	7545730	7549120	protein_coding	4059.33	-1.57075	0.24865	-6.3171	2.67e-10	1.53e-08	-0.545173	0.248367	-2.19503	0.0281614	0.120675	-0.285104	0.248218	-1.1486	0.250719	0.405112	-0.229722	0.248298	-0.925186	0.354869	0.587825	-1.28564	0.248906	-5.16519	2.4e-07	5.26e-05	-0.315451	0.248323	-1.27033	0.203968	0.41514	0.0975736	0.24791	0.393585	0.693887	0.941698	0.239032	0.247908	0.964197	0.334947	0.691239	0.141459	0.247857
FBgn0015569	alpha-Est10	3R	alpha-Esterase-10 [Source:FlyBase gene name;Acc:FBgn0015569]	7486580	7493840	protein_coding	1438.64	-0.474676	0.258182	-1.83853	0.065984	0.231904	0.0727595	0.258027	0.281984	0.777956	0.882703	-0.0604423	0.258258	-0.234038	0.814955	0.887731	0.0360743	0.258161	0.139736	0.888869	0.948185	-0.414234	0.258872	-1.60015	0.109565	0.272214	0.0366852	0.257603	0.14241	0.886756	0.94187	0.83209	0.256941	3.23845	0.00120183	0.0194466	1.29181	0.256813	5.03016	4.9e-07	2.11e-05	0.45972	0.256186
FBgn0015570	alpha-Est2	3R	alpha-Esterase-2 [Source:FlyBase gene name;Acc:FBgn0015570]	7541810	7545230	protein_coding	117.695	-0.240406	0.418336	-0.574672	0.565513	0.789667	-0.46528	0.420128	-1.10747	0.268089	0.489255	-1.04704	0.424107	-2.46882	0.0135561	0.0461958	0.312577	0.418409	0.747062	0.455026	0.675816	0.806637	0.424983	1.89804	0.0576903	0.183244	-0.777858	0.418373	-1.85925	0.0629922	0.220442	-0.15371	0.417422	-0.368235	0.712698	0.945771	-0.201552	0.417871	-0.482331	0.629571	0.876179	-0.0478428	0.417857
FBgn0015571	alpha-Est3	3R	alpha-Esterase-3 [Source:FlyBase gene name;Acc:FBgn0015571]	7538970	7541630	protein_coding	313.303	-0.539854	0.28398	-1.90103	0.0572987	0.211195	0.136115	0.282475	0.481865	0.629902	0.790223	-0.549675	0.286131	-1.92106	0.0547238	0.134415	0.138983	0.282717	0.491598	0.623003	0.797974	0.00982117	0.28807	0.034093	0.972803	0.985593	-0.00286862	0.281132	-0.0102038	0.991859	0.995771	-0.479353	0.282887	-1.69451	0.0901691	0.441116	0.00276057	0.281937	0.00979145	0.992188	0.998496	0.482114	0.282816
FBgn0015572	alpha-Est4	3R	alpha-Esterase-4 [Source:FlyBase gene name;Acc:FBgn0015572]	7536690	7538620	protein_coding	57.8603	0.39659	0.379757	1.04433	0.296334	0.57256	-0.559402	0.376068	-1.4875	0.136882	0.328773	0.0416557	0.388024	0.107353	0.914509	0.95036	-0.517754	0.376643	-1.37466	0.169238	0.381822	0.354934	0.385564	0.920559	0.357281	0.56702	-0.0416477	0.377264	-0.110394	0.912097	0.954891	0.0488041	0.380474	0.128272	0.897934	0.98458	-0.535893	0.387745	-1.38207	0.166949	0.499421	-0.584697	0.385985
FBgn0027934	alpha-Est4aPsi	3R	alpha-Est4aPsi [Source:FlyBase gene name;Acc:FBgn0027934]	7526370	7528070	pseudogene	9.22315	0.210163	0.528571	0.397607	0.69092	NA	-1.30143	0.528153	-2.46411	0.0137353	0.073941	-0.145748	0.527482	-0.27631	0.78231	0.866966	-0.778377	0.528621	-1.47247	0.140895	NA	0.355912	0.527562	0.674635	0.499908	NA	-0.523051	0.527904	-0.990807	0.32178	0.539633	0.0678884	0.528627	0.128424	0.897813	0.984524	-0.252837	0.5283	-0.478585	0.632234	0.877408	-0.320725	0.528432
FBgn0261393	alpha-Est5	3R	alpha-Esterase-5 [Source:FlyBase gene name;Acc:FBgn0261393]	7533500	7536390	protein_coding	43.3716	0.570663	0.439785	1.2976	0.194426	0.452894	0.742641	0.448789	1.65477	0.0979721	0.266351	-0.438896	0.448952	-0.977602	0.328271	0.487698	0.38828	0.451258	0.860439	0.389547	0.619105	1.00956	0.446916	2.25894	0.0238868	0.104072	0.354361	0.442998	0.799916	0.42376	0.631475	-0.620395	0.444612	-1.39536	0.162906	0.590679	-0.590019	0.445325	-1.32492	0.185198	0.52666	0.0303768	0.448013
FBgn0015574	alpha-Est6	3R	alpha-Esterase-6 [Source:FlyBase gene name;Acc:FBgn0015574]	7524570	7528780	protein_coding	146.435	0.493027	0.337034	1.46284	0.143511	0.380302	-0.341046	0.337895	-1.00932	0.312819	0.533455	1.26217	0.335813	3.75855	0.000170904	0.00142746	0.74755	0.334114	2.23741	0.0252597	0.115686	-0.769143	0.333762	-2.30446	0.0211966	0.0966835	-1.0886	0.333361	-3.26552	0.00109264	0.0274119	0.104609	0.337642	0.309821	0.756697	0.956665	-0.00808634	0.338958	-0.0238565	0.980967	0.996714	-0.112695	0.337539
FBgn0015575	alpha-Est7	3R	alpha-Esterase-7 [Source:FlyBase gene name;Acc:FBgn0015575]	7519560	7523750	protein_coding	1674.73	0.325827	0.290264	1.12252	0.261642	0.534737	0.441821	0.29075	1.51959	0.128614	0.316723	-0.246298	0.290936	-0.84657	0.397235	0.556251	0.263059	0.290896	0.904306	0.365833	0.598083	0.572125	0.290831	1.96721	0.0491592	0.164326	0.178762	0.290323	0.615736	0.538069	0.721567	0.475819	0.290106	1.64016	0.100972	0.464781	0.27172	0.290231	0.93622	0.34916	0.702029	-0.204099	0.289967
FBgn0015576	alpha-Est8	3R	alpha-Esterase-8 [Source:FlyBase gene name;Acc:FBgn0015576]	7509340	7515670	protein_coding	1530.84	0.137499	0.209863	0.655184	0.512349	0.754726	0.862969	0.210197	4.10552	4.03e-05	0.000817594	0.773635	0.209659	3.68997	0.000224284	0.0017884	0.493486	0.210669	2.34248	0.0191562	0.0972015	-0.636136	0.209613	-3.03481	0.00240684	0.0248089	0.369483	0.20886	1.76905	0.0768858	0.243898	1.17719	0.208732	5.63972	1.7e-08	1.14e-06	1.40232	0.208684	6.71981	1.82e-11	1.74e-09	0.225127	0.207499
FBgn0015577	alpha-Est9	3R	alpha-Esterase-9 [Source:FlyBase gene name;Acc:FBgn0015577]	7493920	7505100	protein_coding	638.861	-0.474693	0.212012	-2.23899	0.0251564	0.120616	-0.578091	0.212165	-2.72472	0.00643551	0.0427557	-0.471171	0.213558	-2.20629	0.0273637	0.0788816	-0.350214	0.211896	-1.65277	0.0983784	0.273829	-0.00352168	0.214877	-0.0163893	0.986924	0.99218	-0.227877	0.212139	-1.07418	0.28274	0.500199	0.0800298	0.210253	0.380635	0.703474	0.943213	-0.216607	0.211059	-1.02629	0.304757	0.669124	-0.296637	0.21064
FBgn0052865	alphagamma-element:CR32865	3R	alphagamma-element:CR32865 [Source:FlyBase gene name;Acc:FBgn0052865]	12475300	12478300	lincRNA	104.023	0.442873	0.519689	0.85219	0.394109	0.665757	-1.15461	0.519415	-2.22291	0.0262219	0.115005	0.19514	0.519539	0.375602	0.707213	0.815965	-1.34327	0.519298	-2.58671	0.00968977	0.0600867	0.247734	0.5196	0.476778	0.63352	0.791517	0.18866	0.519112	0.363428	0.716285	0.841392	-1.02458	0.519385	-1.97268	0.0485319	0.30927	-1.15749	0.519275	-2.22905	0.0258108	0.166672	-0.132908	0.519032
FBgn0035657	alphaKap4	3L	alpha Karyopherin-4 [Source:FlyBase gene name;Acc:FBgn0035657]	6009450	6011020	protein_coding	4.72433	-0.225457	0.482728	-0.467048	0.640465	NA	-0.81436	0.483502	-1.68429	0.0921249	NA	0.33374	0.483367	0.690449	0.489912	NA	-0.40198	0.485631	-0.827748	0.407813	NA	-0.559197	0.481001	-1.16257	0.245004	NA	-0.41238	0.48324	-0.853365	0.393457	NA	0.471293	0.48846	0.964855	0.334618	NA	0.441007	0.487717	0.904227	0.365875	NA	-0.0302861	0.491076
FBgn0259170	alpha-Man-I	X	alpha Mannosidase I [Source:FlyBase gene name;Acc:FBgn0259170]	10266800	10326000	protein_coding	2264.5	-1.06436	0.198635	-5.35838	8.4e-08	2.86e-06	-0.946973	0.198029	-4.782	1.74e-06	5.57e-05	-0.714438	0.198783	-3.59407	0.000325554	0.00237763	-0.666889	0.197915	-3.36958	0.000752832	0.00874238	-0.349926	0.199707	-1.75219	0.0797408	0.223886	-0.280084	0.198208	-1.41308	0.157633	0.359096	-0.616451	0.197984	-3.11364	0.00184793	0.0276903	-0.478215	0.19798	-2.41547	0.015715	0.119657	0.138236	0.198259
FBgn0039634	alpha-Man-Ib	3R	alpha Mannosidase Ib [Source:FlyBase gene name;Acc:FBgn0039634]	29109100	29112800	protein_coding	659.037	-0.364839	0.255105	-1.43015	0.152673	0.395437	-0.266669	0.255285	-1.04459	0.296211	0.516995	-0.934628	0.257594	-3.6283	0.000285292	0.00215113	-0.481103	0.255793	-1.88083	0.0599953	0.201683	0.569789	0.258244	2.2064	0.027356	0.112954	0.214434	0.255483	0.839327	0.401286	0.611668	-0.411474	0.254774	-1.61506	0.106299	0.476932	-0.583707	0.255257	-2.28674	0.0222108	0.151244	-0.172233	0.255584
FBgn0011740	alpha-Man-II	3R	alpha Mannosidase II [Source:FlyBase gene name;Acc:FBgn0011740]	9412550	9417260	protein_coding	699.64	0.0396698	0.248824	0.159429	0.873331	0.949729	0.0801288	0.247466	0.323797	0.746092	0.864853	0.868394	0.248152	3.49944	0.000466234	0.00316425	0.443619	0.247166	1.79482	0.0726816	0.226361	-0.828724	0.248283	-3.33783	0.000844367	0.012539	-0.363491	0.24627	-1.47598	0.139948	0.336312	0.0895038	0.248227	0.360572	0.718419	0.947081	0.264003	0.248157	1.06385	0.287395	0.651719	0.174499	0.24769
FBgn0026616	alpha-Man-IIb	3R	alpha-Man-IIb [Source:FlyBase gene name;Acc:FBgn0026616]	15804200	15824100	protein_coding	412.166	-0.253595	0.247405	-1.02502	0.305355	0.581673	-0.496334	0.247387	-2.0063	0.0448237	0.162005	0.334008	0.247024	1.35213	0.176334	0.317813	0.0317196	0.246262	0.128804	0.897513	0.952354	-0.587603	0.248119	-2.36823	0.0178733	0.0865863	-0.528053	0.246324	-2.14373	0.0320542	0.153752	0.142293	0.245558	0.57947	0.562272	0.896889	-0.112357	0.24655	-0.455716	0.648594	0.885434	-0.25465	0.245802
FBgn0250791	alphaSnap	3L	alpha Soluble NSF attachment protein [Source:FlyBase gene name;Acc:FBgn0250791]	20313600	20316600	protein_coding	1784.48	-0.0490981	0.213701	-0.229752	0.818285	0.923983	0.133882	0.213558	0.626912	0.530717	0.717814	-0.41603	0.214618	-1.93847	0.0525658	0.13021	-0.347311	0.213979	-1.62311	0.104566	0.284357	0.366932	0.214734	1.70877	0.0874929	0.236485	0.481193	0.213546	2.25335	0.0242373	0.133008	-0.0488299	0.213506	-0.228705	0.819098	0.971673	0.129387	0.213476	0.606097	0.544451	0.830079	0.178217	0.213398
FBgn0250789	alpha-Spec	3L	alpha Spectrin [Source:FlyBase gene name;Acc:FBgn0250789]	1778480	1795330	protein_coding	2964.04	-0.570232	0.232569	-2.45188	0.0142111	0.0806701	0.108371	0.232559	0.465994	0.64122	0.798427	-0.664276	0.232943	-2.85167	0.00434901	0.0188925	0.0189771	0.232636	0.0815742	0.934985	0.969899	0.0940433	0.233233	0.403216	0.686789	0.824796	0.0893941	0.232384	0.384683	0.700473	0.833096	-0.262225	0.232314	-1.12875	0.259002	0.715292	-0.221419	0.232349	-0.952962	0.340609	0.695425	0.0408053	0.232384
FBgn0003863	alphaTry	2R	alphaTrypsin [Source:FlyBase gene name;Acc:FBgn0003863]	11344300	11345100	protein_coding	160.993	-0.820131	0.498836	-1.64409	0.100158	0.304358	-0.161924	0.498926	-0.324545	0.745525	0.864614	-0.605418	0.498676	-1.21405	0.224728	0.377056	-0.674931	0.498641	-1.35354	0.175883	0.390093	-0.214713	0.498285	-0.430903	0.666539	0.810994	0.513007	0.498769	1.02855	0.303693	0.519972	-0.936597	0.498916	-1.87726	0.0604822	0.352771	-0.944412	0.49884	-1.89322	0.0583288	0.28076	-0.00781568	0.498529
FBgn0087040	alphaTub67C	3L	alpha-Tubulin at 67C [Source:FlyBase gene name;Acc:FBgn0087040]	9681270	9683370	protein_coding	18.1382	-1.08313	0.522901	-2.07139	0.038322	0.159624	-0.808123	0.524023	-1.54215	0.123036	0.307388	-0.539886	0.522731	-1.03282	0.301689	0.4596	0.761919	0.520961	1.46253	0.143597	NA	-0.543248	0.525357	-1.03406	0.30111	0.512728	-1.57004	0.521827	-3.00874	0.00262335	0.0418924	-1.23934	0.522641	-2.37129	0.017726	0.156975	-0.534956	0.5212	-1.02639	0.304706	0.669115	0.704379	0.523681
FBgn0003884	alphaTub84B	3R	alpha-Tubulin at 84B [Source:FlyBase gene name;Acc:FBgn0003884]	7086600	7088840	protein_coding	13578.9	-0.873318	0.189623	-4.60556	4.11e-06	9.36e-05	-0.331014	0.189582	-1.74602	0.080808	0.235302	-1.07998	0.189766	-5.69113	1.26e-08	4.01e-07	-0.511312	0.189617	-2.69656	0.00700606	0.047486	0.206662	0.189883	1.08837	0.276433	0.48374	0.180298	0.189601	0.950938	0.341636	0.557795	-0.51103	0.189538	-2.69618	0.00701401	0.0799784	-0.315681	0.189532	-1.66558	0.0957967	0.375936	0.195349	0.189565
FBgn0003885	alphaTub84D	3R	alpha-Tubulin at 84D [Source:FlyBase gene name;Acc:FBgn0003885]	7530750	7532730	protein_coding	1122.77	-1.20851	0.218982	-5.51876	3.41e-08	1.28e-06	-0.599659	0.218238	-2.74773	0.00600095	0.0405558	-1.4753	0.220745	-6.68326	2.34e-11	1.27e-09	-0.966484	0.218857	-4.41605	1.01e-05	0.000213976	0.266785	0.222312	1.20005	0.230121	0.430802	0.366825	0.218985	1.67512	0.0939111	0.270909	-0.627896	0.217803	-2.88286	0.00394078	0.0518243	-0.591136	0.217906	-2.7128	0.00667174	0.0639687	0.0367599	0.218319
FBgn0003886	alphaTub85E	3R	alpha-Tubulin at 85E [Source:FlyBase gene name;Acc:FBgn0003886]	9731220	9733250	protein_coding	6806.51	-8.60292	0.275649	-31.2097	7.87e-214	1.05e-209	-8.38426	0.2706	-30.984	8.86e-211	1.27e-206	-7.78879	0.271189	-28.7209	2.09e-181	2.87e-177	-7.82862	0.266039	-29.4265	2.51e-190	3.05e-186	-0.814122	0.292791	-2.78056	0.00542652	0.0418899	-0.555641	0.283262	-1.96158	0.0498116	0.193535	-7.03966	0.259384	-27.1399	3.33e-162	4.67e-158	-7.584	0.263457	-28.7865	3.16e-182	4.55e-178	-0.544339	0.270174
FBgn0031068	Alr	X	Augmenter of liver regeneration [Source:FlyBase gene name;Acc:FBgn0031068]	19748300	19750200	protein_coding	145.525	1.60818	0.308923	5.20576	1.93e-07	6.06e-06	1.53607	0.313605	4.89812	9.68e-07	3.3e-05	-0.564833	0.327504	-1.72466	0.0845893	0.186867	0.305094	0.319386	0.955252	0.33945	0.574732	2.17301	0.320946	6.77065	1.28e-11	1.72e-08	1.23098	0.308053	3.996	6.44e-05	0.00650033	0.106798	0.31405	0.340066	0.733807	0.951915	0.602228	0.312104	1.92958	0.0536592	0.266869	0.49543	0.310337
FBgn0039332	alrm	3R	astrocytic leucine-rich repeat molecule [Source:FlyBase gene name;Acc:FBgn0039332]	25381100	25382800	protein_coding	46.1858	0.23387	0.510479	0.458138	0.646853	0.837372	-2.23739	0.514296	-4.3504	1.36e-05	0.000329247	-1.17349	0.514087	-2.28266	0.0224503	0.0677557	-1.84496	0.513506	-3.59287	0.000327059	0.00439661	1.40736	0.513945	2.73834	0.00617505	0.0455563	-0.392435	0.516962	-0.759117	0.447783	0.650311	-1.33022	0.512584	-2.59513	0.00945538	0.0995508	-0.510441	0.511282	-0.998356	0.318107	0.679213	0.819782	0.513225
FBgn0037116	Als2	3L	Amyotrophic lateral sclerosis 2 ortholog [Source:FlyBase gene name;Acc:FBgn0037116]	21674400	21679800	protein_coding	301.267	-0.416509	0.247875	-1.68031	0.0928961	0.289299	0.230254	0.244987	0.939862	0.347288	0.565164	0.585735	0.245304	2.38779	0.01695	0.0546231	0.221411	0.245382	0.902308	0.366893	0.598815	-1.00224	0.247832	-4.04404	5.25e-05	0.00215969	0.00884372	0.242596	0.0364544	0.97092	0.985644	0.193358	0.244054	0.792275	0.4282	0.839611	0.199599	0.244486	0.816403	0.41427	0.750468	0.00624098	0.243186
FBgn0038535	alt	3R	aluminum tubes [Source:FlyBase gene name;Acc:FBgn0038535]	17673700	17682500	protein_coding	934.653	0.339063	0.207174	1.63661	0.101713	0.30741	0.171838	0.207328	0.828821	0.407206	0.619387	-0.297667	0.209383	-1.42164	0.155131	0.291425	-0.114129	0.20787	-0.549039	0.582979	0.771867	0.63673	0.209044	3.04592	0.00231973	0.0242486	0.285967	0.20691	1.38208	0.166947	0.371194	-0.147489	0.207498	-0.7108	0.477208	0.86651	0.0333067	0.207425	0.160572	0.87243	0.968757	0.180796	0.207406
FBgn0004372	aly	3L	always early [Source:FlyBase gene name;Acc:FBgn0004372]	3024130	3026520	protein_coding	41.1986	0.0107294	0.470386	0.0228098	0.981802	0.994222	-1.29927	0.471251	-2.75706	0.00583238	0.0397155	0.729081	0.4691	1.55421	0.120134	0.242477	-0.29247	0.466261	-0.627267	0.530484	0.735476	-0.718351	0.469593	-1.52973	0.126083	0.297615	-1.0068	0.470956	-2.13777	0.0325354	0.154921	0.154958	0.468345	0.330863	0.740748	0.953952	-0.465177	0.472572	-0.984351	0.324943	0.683709	-0.620135	0.471043
FBgn0000071	Ama	3R	Amalgam [Source:FlyBase gene name;Acc:FBgn0000071]	6762590	6765260	protein_coding	32.9632	-1.0539	0.480465	-2.19351	0.0282709	0.130797	-2.10773	0.495105	-4.25714	2.07e-05	0.000473738	-0.665745	0.480924	-1.3843	0.166265	0.305198	-0.712858	0.485432	-1.4685	0.141968	0.34383	-0.388158	0.485155	-0.80007	0.42367	0.627276	-1.39487	0.496806	-2.80768	0.00499	0.0582564	-1.62791	0.482226	-3.37583	0.000735933	0.0131671	-2.15505	0.486878	-4.42627	9.59e-06	0.000285208	-0.527138	0.492616
FBgn0000075	amd	2L	alpha methyl dopa-resistant [Source:FlyBase gene name;Acc:FBgn0000075]	19110200	19114100	protein_coding	239.049	-1.03514	0.346355	-2.98867	0.00280191	0.0232066	-0.861556	0.341203	-2.52505	0.0115681	0.0653857	-0.268058	0.344999	-0.776984	0.437168	0.593164	-1.17296	0.34235	-3.42621	0.000612071	0.0073986	-0.767083	0.349035	-2.19773	0.0279686	0.11476	0.311405	0.343131	0.907538	0.364122	0.579345	-0.213272	0.342408	-0.622858	0.533378	0.886543	-0.44988	0.343456	-1.30986	0.190243	0.534183	-0.236608	0.343587
FBgn0086782	amn	X	amnesiac [Source:FlyBase gene name;Acc:FBgn0086782]	19886100	19890100	protein_coding	260.166	0.797868	0.260177	3.06663	0.00216483	0.0190736	0.273653	0.256537	1.06672	0.286099	0.507178	0.635174	0.263504	2.41049	0.0159313	0.0521903	0.651899	0.255753	2.54894	0.0108052	0.065046	0.162694	0.259782	0.626271	0.531137	0.716457	-0.378246	0.252543	-1.49775	0.134198	0.328302	0.55419	0.260109	2.13061	0.0331216	0.238316	0.0802148	0.263217	0.304747	0.760559	0.930188	-0.473975	0.259422
FBgn0025686	Amnionless	2L	Amnionless ortholog [Source:FlyBase gene name;Acc:FBgn0025686]	287252	289144	protein_coding	100.335	-1.09507	0.397667	-2.75375	0.00589176	0.0415235	-0.0418937	0.395333	-0.105971	0.915606	0.959619	0.222452	0.393237	0.565694	0.571602	0.710046	0.325672	0.394488	0.825558	0.409055	0.636495	-1.31752	0.398896	-3.30293	0.000956818	0.0135542	-0.367566	0.392649	-0.936119	0.349212	0.565322	-0.858706	0.394786	-2.17512	0.0296211	0.221465	-1.04081	0.396519	-2.62488	0.00866794	0.0777409	-0.182108	0.399276
FBgn0023179	amon	3R	amontillado [Source:FlyBase gene name;Acc:FBgn0023179]	26697700	26714200	protein_coding	751.171	-0.524729	0.255864	-2.05081	0.0402854	0.165252	-0.456535	0.256029	-1.78313	0.0745646	0.223476	-0.930906	0.257807	-3.61086	0.000305186	0.00226382	-0.563583	0.256361	-2.19839	0.027921	0.122351	0.406177	0.258624	1.57053	0.116292	0.282991	0.107049	0.256333	0.417615	0.676229	0.818044	-0.450084	0.255376	-1.76244	0.0779955	0.409054	-0.238974	0.255279	-0.936129	0.349207	0.702029	0.211111	0.255617
FBgn0003270	amos	2L	absent MD neurons and olfactory sensilla [Source:FlyBase gene name;Acc:FBgn0003270]	18596100	18596900	protein_coding	29.402	-0.42586	0.509335	-0.836111	0.403092	0.673546	-0.446763	0.507858	-0.8797	0.379022	0.594064	0.757761	0.506843	1.49506	0.134899	0.26348	0.729562	0.505166	1.4442	0.148682	0.353795	-1.18362	0.50878	-2.32639	0.0199977	0.0929349	-1.17632	0.505065	-2.32905	0.0198562	0.119774	-0.192224	0.507517	-0.378754	0.70487	0.943494	0.203988	0.506706	0.402577	0.687259	0.903346	0.396213	0.506816
FBgn0052626	AMPdeam	X	AMP deaminase [Source:FlyBase gene name;Acc:FBgn0052626]	13830700	13845900	protein_coding	3336.9	-0.219837	0.190963	-1.1512	0.249648	0.520463	-0.114616	0.190927	-0.600317	0.548295	0.731807	-0.679229	0.191588	-3.54525	0.000392242	0.0027435	-0.0990806	0.190964	-0.518843	0.60387	0.785784	0.459391	0.191727	2.39607	0.0165719	0.0826496	-0.0155358	0.190813	-0.081419	0.935109	0.967495	-0.817897	0.191143	-4.27897	1.88e-05	0.000555177	-0.684371	0.191143	-3.58041	0.000343059	0.00619229	0.133526	0.191462
FBgn0027356	Amph	2R	Amphiphysin [Source:FlyBase gene name;Acc:FBgn0027356]	12593600	12612100	protein_coding	1249.06	-0.899297	0.239318	-3.75774	0.000171454	0.00240089	-0.292417	0.239085	-1.22307	0.221305	0.438822	-0.863232	0.240016	-3.59656	0.000322453	0.00235876	-0.390335	0.23929	-1.63122	0.102843	0.281468	-0.0360653	0.241005	-0.149645	0.881045	0.939365	0.0979183	0.239115	0.409504	0.68217	0.821682	-0.272968	0.238402	-1.14499	0.252214	0.708754	-0.362635	0.238583	-1.51995	0.128523	0.436242	-0.0896668	0.238664
FBgn0023169	AMPKalpha	X	AMP-activated protein kinase alpha subunit [Source:FlyBase gene name;Acc:FBgn0023169]	1375540	1378900	protein_coding	1197.54	-0.203843	0.222553	-0.915927	0.359705	0.634849	0.304938	0.222164	1.37258	0.169883	0.374712	-0.448674	0.223736	-2.00537	0.0449233	0.115511	-0.0920542	0.222628	-0.413489	0.679248	0.831436	0.244832	0.224088	1.09257	0.274583	0.482015	0.396992	0.221845	1.7895	0.0735338	0.238728	-0.0880912	0.222126	-0.396582	0.691676	0.940522	0.0481466	0.222123	0.216756	0.828398	0.955098	0.136238	0.22205
FBgn0030328	Amun	X	Amun [Source:FlyBase gene name;Acc:FBgn0030328]	11710100	11715600	protein_coding	2212.33	0.249763	0.21266	1.17447	0.240206	0.509174	0.754017	0.212685	3.54523	0.00039227	0.0051946	0.0745168	0.21321	0.3495	0.726714	0.829607	0.769864	0.212729	3.61898	0.000295761	0.00405233	0.175246	0.213106	0.822344	0.410881	0.616115	-0.0158471	0.211891	-0.0747891	0.940383	0.970117	0.111317	0.212579	0.523651	0.600521	0.909165	0.319811	0.212534	1.50476	0.132387	0.441005	0.208494	0.212348
FBgn0000077	amx	X	almondex [Source:FlyBase gene name;Acc:FBgn0000077]	9245920	9247340	protein_coding	178.911	-0.400011	0.259538	-1.54124	0.123257	0.345586	0.655681	0.258628	2.53523	0.0112373	0.0641596	-0.448082	0.263727	-1.69904	0.0893122	0.194267	0.142991	0.261346	0.547134	0.584287	0.77343	0.0480716	0.266518	0.180369	0.856863	0.92753	0.51269	0.2554	2.0074	0.0447068	0.182315	-0.60416	0.259183	-2.33101	0.0197526	0.169058	-0.218591	0.257664	-0.848354	0.396241	0.73928	0.385569	0.260177
FBgn0000078	Amy-d	2R	Amylase distal [Source:FlyBase gene name;Acc:FBgn0000078]	17124800	17126400	protein_coding	230.729	0.914664	0.486961	1.87831	0.060339	0.21859	0.422333	0.486802	0.867567	0.385631	0.59932	-0.15194	0.486715	-0.312175	0.754908	0.849217	-0.0393899	0.486713	-0.0809303	0.935497	0.970098	1.0666	0.486813	2.19099	0.0284522	0.115692	0.461723	0.486869	0.948352	0.34295	0.558847	-0.182843	0.48686	-0.375555	0.707248	0.94395	-0.092011	0.486853	-0.188991	0.8501	0.961145	0.0908315	0.48685
FBgn0000079	Amy-p	2R	Amylase proximal [Source:FlyBase gene name;Acc:FBgn0000079]	17118600	17120300	protein_coding	282.657	0.853962	0.512264	1.66704	0.0955072	0.294838	0.513314	0.512111	1.00235	0.316175	0.536466	-0.336702	0.512076	-0.657524	0.510844	0.660229	-0.143242	0.512019	-0.279759	0.779662	0.892305	1.19066	0.512135	2.3249	0.0200772	0.0931952	0.656556	0.512147	1.28197	0.199853	0.411123	-0.64402	0.512147	-1.25749	0.208576	0.657455	-0.313979	0.512173	-0.613033	0.539854	0.82808	0.330041	0.512115
FBgn0020506	Amyrel	2R	Amyrel [Source:FlyBase gene name;Acc:FBgn0020506]	16651100	16652700	protein_coding	45.0649	0.915432	0.421528	2.1717	0.0298785	0.135546	-0.44798	0.417459	-1.07311	0.283222	0.504005	1.40868	0.421406	3.34282	0.000829317	0.00500031	0.210874	0.413584	0.509871	0.610142	0.790055	-0.493252	0.413742	-1.19217	0.233193	0.434757	-0.658854	0.413346	-1.59395	0.110947	0.295867	0.66429	0.421481	1.57608	0.115006	0.497625	0.372808	0.424925	0.877351	0.380296	0.728157	-0.291482	0.417321
FBgn0011746	ana	2R	anachronism [Source:FlyBase gene name;Acc:FBgn0011746]	9062300	9077550	protein_coding	380.372	0.79604	0.273935	2.90594	0.00366149	0.0287294	0.589857	0.273553	2.15628	0.0310616	0.128652	0.945295	0.274765	3.44037	0.000580917	0.00375943	0.672671	0.273614	2.45847	0.0139532	0.0782411	-0.149255	0.272725	-0.547272	0.584192	0.757249	-0.0828139	0.270666	-0.305964	0.759632	0.868341	0.265371	0.274613	0.966347	0.33387	0.779004	0.535591	0.274252	1.95292	0.0508296	0.25779	0.27022	0.27289
FBgn0262167	ana1	3R	anastral spindle 1 [Source:FlyBase gene name;Acc:FBgn0262167]	24530600	24536400	protein_coding	216.037	0.00650226	0.296161	0.0219551	0.982484	0.994656	0.291954	0.296987	0.983053	0.325581	0.545024	0.235862	0.297338	0.793246	0.427634	0.584051	0.669998	0.296166	2.26224	0.0236825	0.111093	-0.22936	0.297742	-0.770332	0.441103	0.641401	-0.378044	0.2927	-1.29157	0.196505	0.407388	0.212245	0.29438	0.720989	0.470916	0.864565	-0.0586085	0.295892	-0.198074	0.842987	0.95937	-0.270853	0.294519
FBgn0027513	ana2	2R	anastral spindle 2 [Source:FlyBase gene name;Acc:FBgn0027513]	8898730	8900210	protein_coding	21.3614	0.592342	0.495407	1.19567	0.231826	0.497869	0.887467	0.494531	1.79456	0.0727233	0.219699	0.100373	0.501177	0.200274	0.841266	0.905076	0.198859	0.497914	0.399384	0.68961	0.836511	0.491969	0.498597	0.986708	0.323786	0.535325	0.688608	0.491101	1.40217	0.160864	0.363032	-0.123105	0.49784	-0.247279	0.804693	0.969035	0.112374	0.49725	0.225991	0.821208	0.952234	0.23548	0.497042
FBgn0266111	ana3	2R	anastral spindle 3 [Source:FlyBase gene name;Acc:FBgn0266111]	12345000	12351300	protein_coding	53.1258	0.267715	0.440531	0.60771	0.54338	0.774993	0.143657	0.446407	0.321808	0.747598	0.86583	0.0919705	0.444332	0.206986	0.836021	0.901943	0.8753	0.443596	1.97319	0.0484736	0.176628	0.175745	0.443501	0.396266	0.691909	0.827888	-0.731643	0.439408	-1.66506	0.0959	0.273689	0.0450164	0.440355	0.102227	0.918576	0.988083	0.0187117	0.44114	0.0424167	0.966166	0.992355	-0.0263046	0.440122
FBgn0012037	Ance	2L	Angiotensin converting enzyme [Source:FlyBase gene name;Acc:FBgn0012037]	13905600	13909200	protein_coding	2005.4	-0.274664	0.197177	-1.39298	0.163625	0.411011	0.448092	0.197126	2.27313	0.0230186	0.105733	-0.278784	0.197735	-1.40989	0.158572	0.295905	0.0900348	0.197458	0.455968	0.648413	0.812521	0.00411976	0.198063	0.0208003	0.983405	0.990511	0.358058	0.196689	1.82042	0.0686944	0.229533	0.175725	0.196618	0.893734	0.371464	0.806245	0.414951	0.196556	2.1111	0.0347635	0.203124	0.239226	0.196327
FBgn0032535	Ance-2	2L	Ance-2 [Source:FlyBase gene name;Acc:FBgn0032535]	13909300	13911700	protein_coding	6.46366	0.0923731	0.516595	0.178811	0.858086	NA	-0.341019	0.517933	-0.658423	0.510266	0.702967	0.20294	0.514997	0.39406	0.693537	NA	-0.930283	0.515076	-1.80611	0.0709013	NA	-0.110566	0.514974	-0.214703	0.829999	NA	0.589264	0.515509	1.14307	0.253009	NA	0.269124	0.51796	0.519586	0.603353	NA	-0.13168	0.516202	-0.255093	0.798651	0.944592	-0.400804	0.517548
FBgn0032536	Ance-3	2L	Ance-3 [Source:FlyBase gene name;Acc:FBgn0032536]	13914700	13956200	protein_coding	2245.81	-0.219141	0.201494	-1.08758	0.27678	0.55095	0.483377	0.201401	2.40007	0.016392	0.0841819	0.304057	0.201454	1.50932	0.131218	0.258166	0.326394	0.201539	1.61951	0.105338	0.285681	-0.523198	0.201681	-2.59419	0.0094814	0.0588242	0.156983	0.200912	0.781351	0.434596	0.640185	-0.382688	0.201418	-1.89997	0.057437	0.343758	-0.394208	0.20153	-1.95608	0.050456	0.257075	-0.0115195	0.201681
FBgn0033366	Ance-4	2R	Ance-4 [Source:FlyBase gene name;Acc:FBgn0033366]	9039730	9042140	protein_coding	201.133	0.777071	0.523791	1.48355	0.137928	0.371213	0.436967	0.52404	0.833842	0.40437	0.616575	-0.511916	0.524137	-0.976684	0.328725	0.488137	0.609719	0.524032	1.16351	0.244621	0.475577	1.28899	0.524049	2.45967	0.0139065	0.0741588	-0.172752	0.52384	-0.329779	0.741567	0.858126	0.307438	0.523814	0.586922	0.557256	0.89626	0.317128	0.52383	0.605403	0.544911	0.830429	0.00969003	0.523764
FBgn0035076	Ance-5	2R	Ance-5 [Source:FlyBase gene name;Acc:FBgn0035076]	24888600	24891000	protein_coding	594.184	-0.325513	0.488109	-0.666886	0.504845	0.750177	-0.422678	0.488185	-0.865817	0.386591	0.600231	-1.74624	0.488858	-3.57208	0.000354157	0.00254436	-1.17978	0.488413	-2.41553	0.0157124	0.0851493	1.42073	0.48893	2.90579	0.00366328	0.0332825	0.757097	0.488403	1.55015	0.121105	0.309464	-0.767071	0.488146	-1.5714	0.11609	0.499231	-0.985068	0.488233	-2.01762	0.043631	0.235054	-0.217997	0.488342
FBgn0030898	Andorra	X	Andorra [Source:FlyBase gene name;Acc:FBgn0030898]	18178500	18179500	protein_coding	6.80169	-0.176923	0.49679	-0.356132	0.721741	NA	-0.612448	0.500203	-1.2244	0.220802	0.438248	-0.254178	0.492815	-0.515767	0.606017	NA	0.00749159	0.50206	0.0149217	0.988095	NA	0.0772546	0.491326	0.157237	0.875058	NA	-0.61994	0.501493	-1.23619	0.216389	NA	0.268222	0.50006	0.536379	0.591696	NA	-0.0689258	0.49805	-0.138391	0.889931	0.972159	-0.337148	0.499844
FBgn0016762	angel	2R	angel [Source:FlyBase gene name;Acc:FBgn0016762]	23694000	23695200	protein_coding	115.71	-0.675787	0.368404	-1.83436	0.0666	0.233291	-0.649285	0.368516	-1.76189	0.078088	0.230289	-0.778102	0.371974	-2.09182	0.0364548	0.0987449	-0.817914	0.369881	-2.21129	0.0270159	0.120168	0.102315	0.375037	0.272814	0.784996	0.886096	0.168629	0.370593	0.455024	0.649092	0.800385	-0.650886	0.367065	-1.77322	0.0761928	0.402606	-0.689029	0.367841	-1.87317	0.0610449	0.28805	-0.0381439	0.369626
FBgn0011747	Ank	4	Ankyrin [Source:FlyBase gene name;Acc:FBgn0011747]	115074	129849	protein_coding	2163.51	-0.453855	0.180508	-2.51432	0.0119263	0.0708127	-0.320805	0.18071	-1.77525	0.0758572	0.225843	-0.501967	0.181104	-2.7717	0.00557645	0.0230291	-0.235336	0.180735	-1.3021	0.192881	0.412387	0.048112	0.181544	0.265016	0.790997	0.889207	-0.0854694	0.180599	-0.473254	0.636032	0.792111	-0.136041	0.180051	-0.755571	0.449906	0.853564	-0.278238	0.180245	-1.54366	0.12267	0.426804	-0.142197	0.18023
FBgn0261788	Ank2	3L	Ankyrin 2 [Source:FlyBase gene name;Acc:FBgn0261788]	7655390	7718400	protein_coding	5697.04	-0.0996698	0.169778	-0.587058	0.557165	0.78488	-0.112942	0.169949	-0.664564	0.506329	0.700472	-0.218408	0.170027	-1.28455	0.19895	0.346736	0.145459	0.169904	0.856126	0.391928	0.62134	0.118739	0.170092	0.698084	0.485125	0.680708	-0.258401	0.169767	-1.52209	0.127985	0.318236	0.0502001	0.169655	0.295895	0.767311	0.95962	-0.291286	0.1698	-1.71547	0.0862592	0.355162	-0.341486	0.169742
FBgn0000094	Anp	3R	Andropin [Source:FlyBase gene name;Acc:FBgn0000094]	30209900	30210400	protein_coding	18.6826	1.07414	0.527745	2.03533	0.0418178	0.168999	0.115212	0.527185	0.218543	0.827006	0.910813	1.04211	0.527534	1.97545	0.0482174	0.12215	-0.143216	0.526893	-0.271812	0.785767	NA	0.0320208	0.528058	0.0606387	0.951647	0.974704	0.258428	0.52741	0.489994	0.624138	0.784057	0.206238	0.527476	0.390991	0.695804	0.942318	0.30286	0.527453	0.574193	0.565837	0.841391	0.0966218	0.527717
FBgn0025111	Ant2	X	Adenine nucleotide translocase 2 [Source:FlyBase gene name;Acc:FBgn0025111]	10779000	10786900	protein_coding	32.0847	0.461696	0.470157	0.982004	0.326098	0.603263	-0.515637	0.467622	-1.10268	0.270167	0.491363	-0.373358	0.479954	-0.777904	0.436626	0.592604	-0.47757	0.468037	-1.02037	0.307554	0.544524	0.835054	0.477934	1.74722	0.0805998	0.225078	-0.0380668	0.468242	-0.0812972	0.935206	0.967495	-0.173588	0.472359	-0.367492	0.713252	0.945799	0.392962	0.469863	0.836332	0.402968	0.743849	0.56655	0.469963
FBgn0026268	antdh	X	antdh [Source:FlyBase gene name;Acc:FBgn0026268]	11168000	11169100	protein_coding	33954.6	-1.22837	0.279214	-4.39937	1.09e-05	0.000223139	-0.775341	0.279141	-2.7776	0.00547623	0.0379193	-0.665646	0.279208	-2.38405	0.0171232	0.0549921	-0.689842	0.279142	-2.4713	0.0134623	0.0764086	-0.56272	0.279266	-2.015	0.043905	0.152922	-0.085499	0.279148	-0.306285	0.759387	0.868278	-0.226183	0.279158	-0.810234	0.417806	0.831998	-0.0857614	0.279158	-0.307215	0.75868	0.929698	0.140422	0.279159
FBgn0260642	Antp	3R	Antennapedia [Source:FlyBase gene name;Acc:FBgn0260642]	6896250	6999230	protein_coding	320.314	0.181852	0.288785	0.629714	0.528882	0.765724	0.0763549	0.289086	0.264125	0.791683	0.891241	0.886311	0.288086	3.07655	0.00209412	0.0105808	0.713925	0.287848	2.48021	0.0131304	0.0751583	-0.704459	0.287817	-2.4476	0.0143813	0.0754992	-0.63757	0.285946	-2.22969	0.0257683	0.136572	0.378156	0.287499	1.31533	0.188399	0.631218	0.0755906	0.288715	0.261817	0.793462	0.94286	-0.302566	0.287159
FBgn0050488	antr	2R	antares [Source:FlyBase gene name;Acc:FBgn0050488]	12846800	12848000	protein_coding	32.4631	-0.815601	0.453781	-1.79735	0.0722807	0.24541	-1.06809	0.457013	-2.33711	0.0194335	0.0946191	-0.242413	0.452837	-0.535322	0.592427	0.726271	0.0749898	0.448646	0.167147	0.867254	0.938088	-0.573188	0.460106	-1.24577	0.212848	0.410709	-1.14308	0.454082	-2.51734	0.0118246	0.090805	0.0348957	0.445137	0.0783932	0.937515	0.99114	-0.67974	0.451301	-1.50618	0.132022	0.440827	-0.714636	0.450165
FBgn0000084	AnxB10	X	Annexin B10 [Source:FlyBase gene name;Acc:FBgn0000084]	20171400	20173500	protein_coding	988.751	0.102452	0.244012	0.419862	0.674586	0.852879	0.393403	0.243126	1.6181	0.10564	0.279228	-0.194869	0.245356	-0.794228	0.427063	0.583737	0.0221705	0.243547	0.0910318	0.927467	0.967166	0.29732	0.245357	1.21179	0.225594	0.42527	0.371232	0.242677	1.52974	0.126082	0.315638	0.0257937	0.24378	0.105808	0.915735	0.987714	0.184756	0.24375	0.757972	0.448468	0.771679	0.158962	0.243518
FBgn0030749	AnxB11	X	Annexin B11 [Source:FlyBase gene name;Acc:FBgn0030749]	16417000	16422300	protein_coding	485.401	-0.0303063	0.209901	-0.144383	0.885198	0.953733	0.490187	0.207674	2.36037	0.0182569	0.0908295	-0.411829	0.213806	-1.92618	0.0540816	0.133243	0.0847221	0.208744	0.405865	0.684842	0.833984	0.381523	0.214224	1.78096	0.0749197	0.215452	0.405465	0.206391	1.96455	0.0494668	0.192413	-0.19009	0.209571	-0.907041	0.364385	0.800397	-0.185456	0.209998	-0.883135	0.377163	0.725152	0.00463312	0.210095
FBgn0000083	AnxB9	3R	Annexin B9 [Source:FlyBase gene name;Acc:FBgn0000083]	21065200	21070900	protein_coding	2799.08	-0.118714	0.203177	-0.58429	0.559025	0.786344	0.0994202	0.20307	0.489586	0.624427	0.786507	-0.782136	0.20407	-3.83269	0.000126752	0.00111788	-0.529752	0.203419	-2.60424	0.00920769	0.0581458	0.663422	0.204176	3.24926	0.00115707	0.0154287	0.629172	0.203165	3.09685	0.0019559	0.0364884	-0.361168	0.203166	-1.7777	0.0754536	0.400289	-0.243825	0.203175	-1.20008	0.230109	0.587875	0.117343	0.203271
FBgn0000097	aop	2L	anterior open [Source:FlyBase gene name;Acc:FBgn0000097]	2156480	2178750	protein_coding	1032.95	-0.911561	0.272215	-3.34869	0.000811959	0.00878649	-0.521034	0.272041	-1.91528	0.0554569	0.185779	-1.51077	0.274037	-5.513	3.53e-08	1.01e-06	-0.851253	0.272468	-3.12424	0.00178267	0.0171227	0.599208	0.274874	2.17994	0.0292621	0.117901	0.330219	0.272503	1.2118	0.225589	0.437811	-0.78408	0.271818	-2.88458	0.00391942	0.05164	-0.647425	0.271815	-2.38186	0.0172256	0.12784	0.136655	0.272264
FBgn0004569	aos	3L	argos [Source:FlyBase gene name;Acc:FBgn0004569]	16470400	16483600	protein_coding	662.116	-1.1496	0.310387	-3.70376	0.000212424	0.00286388	-0.38852	0.310181	-1.25256	0.210365	0.424692	-1.26797	0.311593	-4.06933	4.71e-05	0.000502741	-0.356038	0.310273	-1.1475	0.251174	0.482739	0.118372	0.312978	0.37821	0.705275	0.836332	-0.0324817	0.310174	-0.104721	0.916597	0.95763	-0.945886	0.309723	-3.05398	0.00225829	0.032834	-0.566269	0.309448	-1.82993	0.0672602	0.305028	0.379617	0.310183
FBgn0029512	Aos1	3R	Activator of SUMO 1 [Source:FlyBase gene name;Acc:FBgn0029512]	12432500	12433800	protein_coding	358.915	0.402472	0.251267	1.60177	0.109206	0.3215	0.748615	0.251012	2.98239	0.00286005	0.0235897	0.215941	0.253701	0.85116	0.39468	0.553925	0.35758	0.252175	1.41798	0.156197	0.363592	0.186532	0.252729	0.738071	0.460471	0.657935	0.391036	0.248468	1.57378	0.115537	0.302811	0.0189194	0.251642	0.0751838	0.940068	0.991161	0.373773	0.250985	1.48923	0.136428	0.448328	0.354853	0.250377
FBgn0267408	AOX1	3R	Aldehyde oxidase 1 [Source:FlyBase gene name;Acc:FBgn0267408]	15532100	15537300	protein_coding	5375.4	0.854112	0.245127	3.48437	0.000493305	0.00572858	1.92509	0.245344	7.84647	4.28e-15	5.59e-13	0.592073	0.245295	2.41372	0.0157904	0.0518277	1.21008	0.245455	4.92996	8.22e-07	2.31e-05	0.262038	0.245122	1.06901	0.285064	0.494236	0.715001	0.244843	2.92024	0.00349762	0.0488777	0.133974	0.245221	0.54634	0.584832	0.905613	0.473339	0.245175	1.93062	0.0535304	0.266502	0.339365	0.245096
FBgn0038348	AOX2	3R	Aldehyde oxidase 2 [Source:FlyBase gene name;Acc:FBgn0038348]	15537700	15542400	protein_coding	68.9177	0.950937	0.367243	2.5894	0.00961445	0.0606607	0.626438	0.368431	1.70029	0.089077	0.250712	0.871996	0.371227	2.34896	0.0188261	0.0591463	0.458274	0.370183	1.23797	0.215728	0.441467	0.0789413	0.364429	0.216616	0.828507	0.911892	0.168164	0.361038	0.46578	0.641373	0.795586	0.558118	0.368086	1.51627	0.129451	0.52776	0.221641	0.371656	0.59636	0.550935	0.833913	-0.336477	0.365719
FBgn0038349	AOX3	3R	Aldehyde oxidase 3 [Source:FlyBase gene name;Acc:FBgn0038349]	15542700	15547700	protein_coding	3437.05	-0.762443	0.203267	-3.75095	0.000176167	0.00245152	0.00359414	0.203044	0.0177012	0.985877	0.994529	-0.248496	0.203237	-1.22269	0.221447	0.373378	0.08378	0.203059	0.41259	0.679907	0.831696	-0.513948	0.203698	-2.52308	0.0116332	0.066367	-0.0801858	0.202833	-0.395329	0.6926	0.827894	0.0376954	0.202732	0.185937	0.852494	0.977181	0.153499	0.202738	0.757129	0.448972	0.772001	0.115803	0.202666
FBgn0038350	AOX4	3R	Aldehyde oxidase 4 [Source:FlyBase gene name;Acc:FBgn0038350]	15548600	15552800	protein_coding	681.848	-0.116503	0.358928	-0.324585	0.745495	0.888601	-0.0968649	0.356957	-0.271363	0.786112	0.886928	0.504599	0.358727	1.40664	0.159535	0.296895	-0.35464	0.357195	-0.992846	0.320785	0.559445	-0.621102	0.359015	-1.73002	0.0836274	0.2305	0.257775	0.356952	0.722156	0.470199	0.669007	0.541838	0.357962	1.51368	0.130108	0.529034	0.269303	0.358314	0.751584	0.452301	0.775515	-0.272535	0.357635
FBgn0000099	ap	2R	apterous [Source:FlyBase gene name;Acc:FBgn0000099]	5706200	5727520	protein_coding	436.647	0.329994	0.281131	1.17381	0.240472	0.509396	-0.132317	0.28321	-0.467204	0.640354	0.797902	0.666015	0.281387	2.3669	0.0179376	0.0570733	0.452322	0.282274	1.60242	0.109063	0.291927	-0.336021	0.280946	-1.19603	0.231683	0.432662	-0.584638	0.281367	-2.07785	0.0377229	0.167261	-0.0838351	0.281417	-0.297904	0.765777	0.95962	-0.344429	0.282313	-1.22003	0.222455	0.579237	-0.260594	0.282159
FBgn0010380	AP-1-2beta	X	Adaptor Protein complex 1/2, beta subunit [Source:FlyBase gene name;Acc:FBgn0010380]	19731000	19734600	protein_coding	1181.88	-0.207059	0.196701	-1.05266	0.292498	0.567424	0.177464	0.196244	0.904305	0.365834	0.581066	-0.614035	0.198405	-3.09485	0.00196912	0.0100754	-0.354735	0.196958	-1.80107	0.0716914	0.224897	0.406976	0.198797	2.0472	0.0406385	0.145458	0.532199	0.196234	2.71206	0.00668671	0.068679	-0.442407	0.196663	-2.24957	0.0244764	0.195213	-0.107788	0.196402	-0.548816	0.583131	0.850931	0.334619	0.196759
FBgn0030089	AP-1gamma	X	Adaptor Protein complex 1, gamma subunit [Source:FlyBase gene name;Acc:FBgn0030089]	9108690	9117740	protein_coding	1199.35	0.429953	0.192978	2.22799	0.0258811	0.123034	0.663295	0.192494	3.4458	0.000569372	0.00702812	0.124815	0.194404	0.642037	0.520849	0.668626	0.340163	0.192944	1.76302	0.0778974	0.23556	0.305139	0.193896	1.57372	0.115552	0.281547	0.323131	0.191416	1.68811	0.0913897	0.267047	0.356389	0.192731	1.84915	0.064436	0.365834	0.535108	0.192676	2.77724	0.00548232	0.0551749	0.178719	0.191915
FBgn0024833	AP-1mu	3R	Adaptor Protein complex 1, mu subunit [Source:FlyBase gene name;Acc:FBgn0024833]	9557710	9559520	protein_coding	979.773	-0.127809	0.186078	-0.68686	0.492171	0.740861	0.300717	0.185795	1.61854	0.105545	0.279175	-0.187804	0.187275	-1.00282	0.315947	0.474111	0.000737549	0.186375	0.00395734	0.996843	0.998633	0.0599943	0.18767	0.31968	0.749211	0.864295	0.29998	0.185132	1.62036	0.105156	0.287003	-0.248392	0.185826	-1.33669	0.181324	0.619787	0.0689259	0.185532	0.371503	0.710263	0.912126	0.317318	0.185679
FBgn0039132	AP-1sigma	3R	Adaptor Protein complex 1, sigma subunit [Source:FlyBase gene name;Acc:FBgn0039132]	23958700	23962600	protein_coding	1080.38	-0.309339	0.220185	-1.4049	0.16005	0.406141	-0.278019	0.219964	-1.26393	0.206256	0.419855	-0.75053	0.221883	-3.38254	0.000718176	0.00447369	-0.575454	0.220454	-2.61032	0.00904589	0.0573032	0.441192	0.22236	1.98413	0.0472413	0.160233	0.297435	0.220236	1.35053	0.176846	0.384677	-0.286546	0.219837	-1.30345	0.192421	0.638297	-0.255051	0.219953	-1.15957	0.246224	0.60609	0.0314953	0.220087
FBgn0264855	AP-2alpha	2L	Adaptor Protein complex 2, alpha subunit [Source:FlyBase gene name;Acc:FBgn0264855]	408030	414777	protein_coding	912.447	-0.377476	0.215046	-1.75533	0.079203	0.260211	-0.586241	0.215558	-2.71965	0.00653514	0.0432276	-0.897033	0.217082	-4.13224	3.59e-05	0.000402446	-0.585718	0.215732	-2.71502	0.00662714	0.0458716	0.519557	0.217663	2.38698	0.0169876	0.0839419	-0.000523059	0.215886	-0.00242284	0.998067	0.998782	-0.57029	0.214947	-2.65316	0.00797418	0.0881868	-0.755666	0.215436	-3.50761	0.000452152	0.00778959	-0.185376	0.215925
FBgn0263351	AP-2mu	3R	Adaptor Protein complex 2, mu subunit [Source:FlyBase gene name;Acc:FBgn0263351]	22462500	22464600	protein_coding	582.912	-1.22805	0.239014	-5.138	2.78e-07	8.38e-06	-1.0479	0.238595	-4.39196	1.12e-05	0.000278758	-1.54602	0.241835	-6.39287	1.63e-10	7.63e-09	-1.45933	0.239923	-6.0825	1.18e-09	6.02e-08	0.317965	0.244154	1.30231	0.192809	0.386109	0.411431	0.240907	1.70784	0.0876657	0.261416	-1.08286	0.23805	-4.54889	5.39e-06	0.00018656	-1.18126	0.238567	-4.95149	7.36e-07	3.01e-05	-0.0983961	0.239966
FBgn0043012	AP-2sigma	3R	Adaptor Protein complex 2, sigma subunit [Source:FlyBase gene name;Acc:FBgn0043012]	21269200	21270100	protein_coding	717.415	-1.00048	0.216821	-4.61431	3.94e-06	9.02e-05	-0.517318	0.216451	-2.39	0.0168482	0.0856599	-1.68656	0.22095	-7.63322	2.29e-14	2.07e-12	-1.01501	0.217691	-4.66263	3.12e-06	7.69e-05	0.686081	0.222729	3.08033	0.00206769	0.0226938	0.497693	0.217756	2.28556	0.0222803	0.128359	-0.762284	0.21582	-3.53203	0.000412387	0.00813479	-0.676911	0.215902	-3.13526	0.001717	0.02297	0.0853726	0.21673
FBgn0015589	Apc	3R	APC-like [Source:FlyBase gene name;Acc:FBgn0015589]	28832300	28844700	protein_coding	428.995	0.342783	0.248976	1.37678	0.168582	0.417745	0.556631	0.251237	2.21556	0.0267217	0.116486	0.443436	0.249985	1.77385	0.0760876	0.172416	0.505772	0.251626	2.01002	0.0444293	0.167068	-0.100653	0.249362	-0.40364	0.686477	0.824659	0.0508588	0.24829	0.204836	0.8377	0.915049	0.103049	0.248923	0.413978	0.67889	0.936734	0.301987	0.248772	1.21391	0.224783	0.58143	0.198938	0.248094
FBgn0034231	APC10	2R	Anaphase Promoting Complex subunit 10 [Source:FlyBase gene name;Acc:FBgn0034231]	17517300	17518200	protein_coding	136.939	0.578763	0.283954	2.03823	0.0415274	0.168221	0.695089	0.286766	2.42389	0.0153554	0.0801406	-0.0208044	0.292826	-0.0710471	0.94336	0.967568	0.403455	0.289021	1.39594	0.162733	0.372658	0.599568	0.289669	2.06984	0.0384675	0.139991	0.291633	0.280362	1.0402	0.298245	0.514755	0.580467	0.282571	2.05424	0.0399527	0.271736	0.66166	0.282829	2.33943	0.019313	0.137439	0.0811922	0.278129
FBgn0026598	Apc2	3R	Adenomatous polyposis coli tumor suppressor homolog 2 [Source:FlyBase gene name;Acc:FBgn0026598]	24164000	24167800	protein_coding	96.4469	-0.344596	0.368095	-0.936162	0.34919	0.624345	-0.370599	0.368533	-1.00561	0.314605	0.53494	-0.276955	0.370968	-0.746575	0.45532	0.610311	-0.238534	0.368442	-0.647411	0.517366	0.725678	-0.067641	0.373327	-0.181184	0.856223	0.927137	-0.132066	0.367854	-0.359016	0.719583	0.84382	0.0389652	0.364818	0.106807	0.914942	0.987714	-0.837364	0.370652	-2.25917	0.023873	0.158085	-0.876329	0.369797
FBgn0052707	APC4	X	Anaphase Promoting Complex subunit 4 [Source:FlyBase gene name;Acc:FBgn0052707]	9082930	9085870	protein_coding	101.274	0.841976	0.36365	2.31535	0.020594	0.104755	0.553987	0.364816	1.51854	0.128879	0.317024	-0.169789	0.373024	-0.455169	0.648988	0.770687	0.100367	0.367298	0.273257	0.784656	0.895144	1.01176	0.369494	2.73824	0.00617684	0.0455563	0.45362	0.361971	1.25319	0.210135	0.42191	0.0903902	0.365848	0.24707	0.804854	0.969035	0.241792	0.365754	0.661079	0.508562	0.808477	0.151402	0.364336
FBgn0029879	APC7	X	Anaphase Promoting Complex subunit 7 [Source:FlyBase gene name;Acc:FBgn0029879]	6597090	6599700	protein_coding	52.5704	0.0978288	0.411156	0.237936	0.811931	0.920765	-0.622201	0.403494	-1.54203	0.123066	0.307407	0.528819	0.411589	1.28482	0.198854	0.346655	0.319018	0.398675	0.800196	0.423597	0.649906	-0.430991	0.411592	-1.04713	0.29504	0.505798	-0.941219	0.399729	-2.35464	0.0185405	0.11568	-0.233169	0.41186	-0.566136	0.571301	0.901735	-0.598234	0.417345	-1.43343	0.151735	0.476011	-0.365066	0.418035
FBgn0026150	ApepP	2L	Aminopeptidase P [Source:FlyBase gene name;Acc:FBgn0026150]	16908200	16910400	protein_coding	158.157	0.181469	0.270835	0.670036	0.502835	0.748222	0.360065	0.273878	1.31469	0.188614	0.398354	-0.613933	0.28112	-2.18388	0.0289709	0.0825165	0.266902	0.274909	0.970874	0.331611	0.568514	0.795402	0.280698	2.83366	0.00460189	0.0385071	0.0931628	0.269691	0.345442	0.729762	0.850779	-0.413076	0.272811	-1.51415	0.129988	0.528775	-0.106431	0.271736	-0.391671	0.695302	0.906477	0.306645	0.27327
FBgn0031458	aph-1	2L	anterior pharynx defective 1 [Source:FlyBase gene name;Acc:FBgn0031458]	2766230	2767280	protein_coding	339.358	-0.172781	0.293362	-0.588969	0.555882	0.783891	0.165576	0.292158	0.566735	0.570894	0.748679	-0.574295	0.296567	-1.93648	0.0528089	0.130694	-0.732485	0.294521	-2.48704	0.0128812	0.074223	0.401514	0.297235	1.35083	0.176749	0.368197	0.898061	0.29322	3.06276	0.00219307	0.0386901	-0.180323	0.29273	-0.616006	0.53789	0.889099	0.113786	0.292383	0.38917	0.69715	0.907339	0.29411	0.292429
FBgn0016123	Aph-4	3R	Alkaline phosphatase 4 [Source:FlyBase gene name;Acc:FBgn0016123]	31048900	31052500	protein_coding	2941.47	0.379457	0.26312	1.44214	0.149262	0.389599	1.69293	0.262995	6.43714	1.22e-10	8.97e-09	1.14105	0.262968	4.33912	1.43e-05	0.000185375	1.68319	0.263023	6.39939	1.56e-10	9.26e-09	-0.761595	0.262793	-2.89808	0.00375456	0.0337911	0.00974718	0.26193	0.0372129	0.970315	0.985322	1.13396	0.262699	4.3166	1.58e-05	0.000478587	1.54091	0.262627	5.86728	4.43e-09	3.17e-07	0.406942	0.262029
FBgn0261854	aPKC	2R	atypical protein kinase C [Source:FlyBase gene name;Acc:FBgn0261854]	14944500	14963000	protein_coding	1620.99	-0.516032	0.198677	-2.59734	0.00939479	0.0596398	-0.313758	0.198738	-1.57875	0.114393	0.294122	-0.524633	0.199339	-2.63187	0.00849173	0.0321202	-0.404883	0.198944	-2.03516	0.0418344	0.16066	0.00860045	0.199922	0.0430191	0.965686	0.982401	0.091125	0.198784	0.458413	0.646656	0.799222	-0.0562472	0.198013	-0.284058	0.776366	0.96168	-0.31867	0.198336	-1.60672	0.108117	0.400057	-0.262422	0.19826
FBgn0040281	Aplip1	3L	APP-like protein interacting protein 1 [Source:FlyBase gene name;Acc:FBgn0040281]	1196320	1199340	protein_coding	729.51	0.0833349	0.23931	0.348229	0.727668	0.880654	0.35808	0.239398	1.49575	0.134719	0.325865	-0.392008	0.241419	-1.62377	0.104426	0.218318	-0.0362439	0.240104	-0.150951	0.880014	0.94417	0.475342	0.241449	1.96871	0.0489867	0.164036	0.394324	0.238798	1.65128	0.0986806	0.277328	-0.025048	0.239078	-0.104769	0.916559	0.987714	0.263012	0.238868	1.10108	0.270863	0.632709	0.28806	0.238666
FBgn0032136	Apoltp	2L	Apolipoprotein lipid transfer particle [Source:FlyBase gene name;Acc:FBgn0032136]	9634180	9656030	protein_coding	640.163	0.434215	0.27649	1.57045	0.11631	0.333548	-0.0824252	0.276939	-0.297629	0.765986	0.876528	0.626193	0.276878	2.26162	0.0237207	0.0707036	0.271275	0.27664	0.980606	0.326787	0.564284	-0.191978	0.27641	-0.694542	0.487343	0.682575	-0.3537	0.276023	-1.28142	0.200048	0.411123	0.0315941	0.276675	0.114192	0.909085	0.987714	-0.510337	0.277861	-1.83666	0.0662594	0.302494	-0.541931	0.277578
FBgn0260941	app	3L	approximated [Source:FlyBase gene name;Acc:FBgn0260941]	12206200	12266800	protein_coding	918.115	-0.19801	0.206017	-0.961132	0.336486	0.613728	-0.115952	0.206363	-0.561883	0.574196	0.751644	-0.0342862	0.206641	-0.165921	0.868219	0.923038	0.0730623	0.206252	0.354239	0.72316	0.857037	-0.163724	0.207132	-0.790429	0.429277	0.631822	-0.189014	0.205617	-0.919253	0.357963	0.573249	0.0616656	0.205219	0.300487	0.763806	0.959196	-0.157702	0.205727	-0.766562	0.443342	0.769134	-0.219368	0.205422
FBgn0261112	APP-BP1	3L	beta-Amyloid precursor protein binding protein 1 [Source:FlyBase gene name;Acc:FBgn0261112]	11098400	11100600	protein_coding	260.998	-0.0969618	0.239736	-0.404453	0.68588	0.858705	0.0947761	0.23858	0.39725	0.691183	0.830641	0.611105	0.2385	2.56229	0.0103985	0.0376316	0.255742	0.238397	1.07276	0.283381	0.52052	-0.708067	0.239558	-2.95572	0.00311936	0.0298164	-0.160966	0.235549	-0.683363	0.494377	0.688067	0.279808	0.236756	1.18184	0.237268	0.692883	-0.00271114	0.238564	-0.0113644	0.990933	0.998298	-0.28252	0.236641
FBgn0000108	Appl	X	beta amyloid protein precursor-like [Source:FlyBase gene name;Acc:FBgn0000108]	530501	579044	protein_coding	5936.41	-0.431606	0.229363	-1.88176	0.0598684	0.217912	-0.0887338	0.229305	-0.386969	0.698779	0.835228	-0.725268	0.229623	-3.15852	0.00158573	0.00849374	-0.223456	0.229352	-0.974297	0.329909	0.567352	0.293662	0.229738	1.27825	0.201162	0.396379	0.134723	0.229275	0.587603	0.556799	0.735981	-0.24515	0.229263	-1.0693	0.284935	0.736322	-0.248344	0.22929	-1.0831	0.278764	0.641255	-0.00319346	0.229305
FBgn0000109	Aprt	3L	Adenine phosphoribosyltransferase [Source:FlyBase gene name;Acc:FBgn0000109]	1883800	1885020	protein_coding	193.588	0.0660006	0.264495	0.249534	0.802947	0.915926	0.175089	0.267073	0.655584	0.512092	0.704553	-0.643658	0.272385	-2.36304	0.0181257	0.0574722	-0.199096	0.269427	-0.738959	0.459932	0.680107	0.709658	0.272533	2.60393	0.00921604	0.0579288	0.374184	0.266099	1.40618	0.159669	0.362053	-0.112605	0.264143	-0.426304	0.669887	0.933169	-0.25007	0.265392	-0.942267	0.346056	0.699093	-0.137465	0.265194
FBgn0036111	Aps	3L	Aps [Source:FlyBase gene name;Acc:FBgn0036111]	10894800	10899100	protein_coding	2369.72	-0.497739	0.220419	-2.25815	0.0239363	0.116601	-0.0707215	0.220419	-0.320851	0.748324	0.866232	-0.743042	0.221067	-3.36116	0.000776151	0.00474437	-0.163203	0.220531	-0.740046	0.459272	0.679772	0.245303	0.22141	1.10791	0.267899	0.474631	0.0924813	0.220296	0.419805	0.674628	0.816899	-0.120492	0.220056	-0.547551	0.584	0.905613	-0.148683	0.220133	-0.675425	0.499406	0.803523	-0.0281913	0.220115
FBgn0015903	apt	2R	apontic [Source:FlyBase gene name;Acc:FBgn0015903]	23564900	23599500	protein_coding	330.848	-0.18387	0.239987	-0.766168	0.443577	0.705044	0.271651	0.239684	1.13337	0.257057	0.477677	0.0501273	0.241122	0.207892	0.835314	0.901322	0.353203	0.239783	1.47301	0.140748	0.342179	-0.233998	0.242241	-0.965971	0.334059	0.544878	-0.0815514	0.236925	-0.344207	0.730691	0.851329	0.0740286	0.238077	0.310944	0.755843	0.956512	0.127041	0.238331	0.533044	0.594003	0.857945	0.0530127	0.237549
FBgn0033807	AQP	2R	aquaporin [Source:FlyBase gene name;Acc:FBgn0033807]	13212400	13214500	protein_coding	319.039	-2.80551	0.281814	-9.95521	2.39e-23	6.68e-21	-2.91803	0.28079	-10.3922	2.69e-25	9.91e-23	-2.8831	0.287365	-10.0329	1.09e-23	2.55e-21	-2.94414	0.2819	-10.4439	1.56e-25	5.11e-23	0.0775806	0.297659	0.260636	0.794373	0.890947	0.0261056	0.290725	0.0897947	0.92845	0.964871	-1.51196	0.27354	-5.52739	3.25e-08	2.09e-06	-1.4325	0.273709	-5.23366	1.66e-07	7.91e-06	0.0794631	0.276407
FBgn0039598	aqrs	3R	aquarius [Source:FlyBase gene name;Acc:FBgn0039598]	28757000	28758200	protein_coding	18.0938	0.172898	0.521561	0.331502	0.740266	0.886403	-1.40638	0.522362	-2.69235	0.0070951	0.0459821	0.271868	0.522491	0.520331	0.602833	0.733523	-0.0277584	0.5194	-0.0534433	0.957379	NA	-0.0989695	0.522321	-0.18948	0.849716	0.923935	-1.37862	0.521734	-2.64238	0.00823247	0.0756186	-0.123029	0.52165	-0.235846	0.813552	0.970307	-0.441897	0.522786	-0.845273	0.397959	0.741329	-0.318868	0.522704
FBgn0015904	ara	3L	araucan [Source:FlyBase gene name;Acc:FBgn0015904]	12580700	12596000	protein_coding	315.328	0.412352	0.30584	1.34826	0.177575	0.430969	0.0588339	0.304397	0.19328	0.84674	0.921601	1.20482	0.30506	3.94945	7.83e-05	0.00075808	0.274372	0.304194	0.901963	0.367077	0.598873	-0.792467	0.30412	-2.60577	0.00916684	0.0576466	-0.215538	0.302837	-0.711729	0.476633	0.674391	0.206716	0.305691	0.676225	0.498898	0.876637	-0.104232	0.307041	-0.339473	0.734253	0.921154	-0.310948	0.305959
FBgn0028646	aralar1	3R	aralar1 [Source:FlyBase gene name;Acc:FBgn0028646]	30445600	30455900	protein_coding	1470.91	-0.60284	0.261024	-2.30952	0.0209148	0.105806	-0.322287	0.260821	-1.23566	0.216583	0.432564	-0.994646	0.262	-3.79636	0.000146837	0.00126494	-0.622317	0.261094	-2.3835	0.0171489	0.09049	0.391806	0.262461	1.49282	0.135485	0.311323	0.30003	0.261001	1.14953	0.250336	0.466356	-0.490286	0.260749	-1.8803	0.0600674	0.351373	-0.423532	0.260793	-1.62402	0.104372	0.393187	0.0667541	0.260982
FBgn0033926	Arc1	2R	Activity-regulated cytoskeleton associated protein 1 [Source:FlyBase gene name;Acc:FBgn0033926]	14357900	14360300	protein_coding	3421.98	2.68605	0.272746	9.84816	6.98e-23	1.77e-20	2.69248	0.272773	9.87078	5.57e-23	1.51e-20	0.778744	0.273476	2.84758	0.00440534	0.0190588	0.6858	0.27319	2.51034	0.0120614	0.0706941	1.9073	0.272609	6.99649	2.62e-12	5.86e-09	2.00668	0.272195	7.37221	1.68e-13	1.15e-09	-0.206555	0.273647	-0.754825	0.450354	0.853952	-0.0836958	0.273655	-0.305844	0.759723	0.930183	0.12286	0.273689
FBgn0033928	Arc2	2R	Arc2 [Source:FlyBase gene name;Acc:FBgn0033928]	14361900	14362800	protein_coding	167.061	2.54534	0.317706	8.01163	1.13e-15	1.35e-13	2.10537	0.316868	6.64431	3.05e-11	2.49e-09	1.00199	0.326346	3.07034	0.00213814	0.0107755	0.676933	0.321756	2.10387	0.0353897	0.143646	1.54335	0.313797	4.91831	8.73e-07	0.000134607	1.42844	0.309097	4.62131	3.81e-06	0.0014951	0.169427	0.327126	0.517927	0.604509	0.910116	0.849417	0.323359	2.62685	0.00861786	0.0774368	0.67999	0.320336
FBgn0038742	Arc42	3R	Arc42 [Source:FlyBase gene name;Acc:FBgn0038742]	19877700	19879300	protein_coding	588.315	0.29854	0.266505	1.1202	0.262627	0.535605	0.536729	0.267444	2.00688	0.0447626	0.161839	0.0362849	0.268025	0.135379	0.892312	0.938396	0.397744	0.267819	1.48512	0.137512	0.33736	0.262255	0.267692	0.979688	0.32724	0.538475	0.138985	0.265838	0.522818	0.601101	0.767483	0.229456	0.266215	0.861919	0.388732	0.813867	0.561004	0.265955	2.10939	0.0349107	0.203405	0.331548	0.265328
FBgn0000114	aret	2L	arrest [Source:FlyBase gene name;Acc:FBgn0000114]	12175000	12313400	protein_coding	1074.69	0.27688	0.207984	1.33125	0.183105	0.438727	0.212453	0.208652	1.01822	0.308574	0.52951	0.492345	0.208329	2.36331	0.0181125	0.0574566	0.469573	0.208493	2.25223	0.024308	0.112553	-0.215465	0.208102	-1.03539	0.300489	0.512159	-0.25712	0.207452	-1.23942	0.215191	0.427786	-0.17917	0.208238	-0.860407	0.389565	0.814346	-0.18756	0.208447	-0.899798	0.368228	0.719047	-0.0083905	0.208474
FBgn0013749	Arf102F	4	ADP ribosylation factor at 102F [Source:FlyBase gene name;Acc:FBgn0013749]	1124170	1125320	protein_coding	2384.2	-0.0122338	0.206329	-0.0592927	0.952719	0.983378	-0.0763781	0.205839	-0.371058	0.710594	0.843335	-0.289672	0.207	-1.39938	0.161699	0.299346	-0.722538	0.206263	-3.50299	0.000460071	0.0058967	0.277438	0.207076	1.33979	0.180315	0.371718	0.646159	0.206068	3.13566	0.00171467	0.0337111	0.0101627	0.206151	0.0492975	0.960682	0.994469	0.139881	0.206153	0.67853	0.497436	0.80269	0.129718	0.206051
FBgn0013750	Arf51F	2R	ADP ribosylation factor at 51F [Source:FlyBase gene name;Acc:FBgn0013750]	15322500	15325500	protein_coding	1577.04	-0.346384	0.219025	-1.58148	0.113768	0.32936	0.0119641	0.218868	0.0546636	0.956406	0.980496	-0.762789	0.220167	-3.46459	0.000531041	0.00350023	-0.368194	0.21924	-1.67941	0.0930717	0.264184	0.416404	0.220526	1.88823	0.0589948	0.185628	0.380158	0.218874	1.73688	0.082408	0.253299	-0.426594	0.218865	-1.94912	0.0512807	0.319396	-0.0914141	0.218709	-0.417971	0.675968	0.898727	0.33518	0.21891
FBgn0010348	Arf79F	3L	ADP ribosylation factor at 79F [Source:FlyBase gene name;Acc:FBgn0010348]	22868400	22872200	protein_coding	3897.25	-0.200894	0.195584	-1.02715	0.304349	0.58058	-0.0731764	0.195568	-0.374174	0.708275	0.842143	-0.929836	0.196333	-4.73602	2.18e-06	3.7e-05	-0.627177	0.19583	-3.20266	0.00136164	0.0139528	0.728941	0.196443	3.71071	0.000206679	0.00508203	0.554	0.195687	2.83106	0.00463939	0.0568608	-0.211686	0.195491	-1.08285	0.278876	0.730187	-0.185617	0.195528	-0.949309	0.342463	0.696759	0.0260699	0.195545
FBgn0020655	ArfGAP1	3L	ADP-ribosylation factor GTPase activating protein 1 [Source:FlyBase gene name;Acc:FBgn0020655]	12415000	12417600	protein_coding	518.174	0.111701	0.253694	0.440296	0.659723	0.844318	-0.0619124	0.253995	-0.243755	0.807421	0.900281	-0.273162	0.255961	-1.0672	0.285881	0.443846	-0.398605	0.25493	-1.56359	0.117915	0.306478	0.384862	0.255943	1.5037	0.132658	0.307569	0.336693	0.254083	1.32513	0.185129	0.393765	0.0465904	0.253334	0.183909	0.854085	0.977378	0.100283	0.253474	0.395635	0.692375	0.905482	0.0536926	0.253095
FBgn0037182	ArfGAP3	3L	ADP-ribosylation factor GTPase activating protein 3 [Source:FlyBase gene name;Acc:FBgn0037182]	22714300	22717600	protein_coding	689.24	0.230725	0.253468	0.910273	0.362679	0.637819	0.528178	0.25364	2.08239	0.037307	0.144806	-0.329499	0.255662	-1.28881	0.197465	0.344935	0.0285059	0.254453	0.112028	0.910801	0.95851	0.560224	0.255467	2.19294	0.0283118	0.11548	0.499672	0.252913	1.97567	0.0481925	0.190052	0.0990062	0.253284	0.39089	0.695878	0.942318	0.276514	0.253225	1.09197	0.274847	0.63695	0.177508	0.252844
FBgn0037884	Arfip	3R	Arfaptin [Source:FlyBase gene name;Acc:FBgn0037884]	11232400	11235000	protein_coding	317.996	0.0360216	0.241393	0.149224	0.881377	0.952494	0.30292	0.242317	1.2501	0.211264	0.425908	-0.249486	0.245004	-1.01829	0.308538	0.466359	0.145419	0.243178	0.597992	0.549845	0.749294	0.285507	0.245233	1.16423	0.244332	0.447124	0.157502	0.240211	0.655679	0.512031	0.702355	-0.102337	0.240963	-0.424699	0.671056	0.933721	0.164238	0.240532	0.68281	0.494727	0.801374	0.266575	0.240335
FBgn0030088	Arfrp1	X	ADP-ribosylation factor related protein 1 [Source:FlyBase gene name;Acc:FBgn0030088]	9107070	9108350	protein_coding	253.934	0.48546	0.290576	1.67068	0.094785	0.293487	0.303142	0.289936	1.04555	0.29577	0.516546	-0.171451	0.295618	-0.579973	0.561932	0.701609	0.0251429	0.291018	0.0863963	0.931151	0.968161	0.656911	0.294325	2.23192	0.0256202	0.108272	0.277999	0.288545	0.963453	0.33532	0.552678	0.241928	0.290523	0.832733	0.404995	0.8221	0.347048	0.290608	1.19421	0.232394	0.59098	0.10512	0.289234
FBgn0023535	arg	X	arginase [Source:FlyBase gene name;Acc:FBgn0023535]	509435	528028	protein_coding	39.3352	-0.948242	0.481657	-1.96871	0.0489869	0.189127	-1.62101	0.481943	-3.36348	0.000769661	0.00893254	-2.63122	0.497147	-5.29264	1.21e-07	2.99e-06	-2.0514	0.484777	-4.23163	2.32e-05	0.00043907	1.68298	0.500138	3.36503	0.000765348	0.0118434	0.430389	0.488386	0.881247	0.378184	0.592019	-1.84377	0.484914	-3.80226	0.000143383	0.0032537	-1.80691	0.485504	-3.72172	0.000197867	0.00391706	0.0368547	0.491855
FBgn0000116	Argk	3L	Arginine kinase [Source:FlyBase gene name;Acc:FBgn0000116]	9048780	9066030	protein_coding	44764.3	-0.789237	0.201895	-3.90915	9.26e-05	0.00142344	-0.0857683	0.20187	-0.424868	0.670933	0.817708	-0.483362	0.201904	-2.39401	0.0166651	0.053912	-0.181808	0.201877	-0.900587	0.367808	0.599501	-0.305875	0.20194	-1.51468	0.129854	0.30341	0.0960394	0.201864	0.475763	0.634243	0.790758	-0.00195596	0.201854	-0.00968994	0.992269	0.998601	0.180457	0.201853	0.894002	0.371321	0.721368	0.182413	0.201849
FBgn0017418	ari-1	X	ariadne 1 [Source:FlyBase gene name;Acc:FBgn0017418]	18130400	18137800	protein_coding	1380.9	-0.414295	0.195123	-2.12325	0.0337325	0.146359	-0.0355725	0.194725	-0.182681	0.855049	0.925433	-0.276528	0.195684	-1.41314	0.157615	0.294768	0.0885168	0.194716	0.454594	0.649402	0.813095	-0.137767	0.19633	-0.70171	0.48286	0.678139	-0.124089	0.194218	-0.638916	0.522878	0.710147	-0.189978	0.194504	-0.976729	0.328703	0.776979	-0.0795835	0.194529	-0.40911	0.682459	0.901242	0.110394	0.19456
FBgn0025186	ari-2	2R	ariadne 2 [Source:FlyBase gene name;Acc:FBgn0025186]	22212800	22217300	protein_coding	385.369	-0.151542	0.273816	-0.553445	0.579959	0.79761	-0.0940779	0.274543	-0.342671	0.731846	0.855485	-0.653788	0.27712	-2.35922	0.0183133	0.057973	-0.343823	0.275427	-1.24833	0.211911	0.436656	0.502246	0.277672	1.80877	0.0704862	0.207875	0.249745	0.274494	0.909837	0.362909	0.578151	-0.392625	0.273766	-1.43416	0.151527	0.570408	0.0302929	0.273142	0.110905	0.911691	0.976094	0.422918	0.273654
FBgn0000115	Arl1	3L	ADP ribosylation factor-like 1 [Source:FlyBase gene name;Acc:FBgn0000115]	15983100	15984400	protein_coding	323.49	0.0680055	0.228339	0.297826	0.765836	0.900331	0.368821	0.228681	1.61282	0.106783	0.281258	-0.24444	0.232194	-1.05274	0.29246	0.450593	-0.056127	0.230464	-0.243539	0.807588	0.907912	0.312446	0.232314	1.34493	0.178649	0.37057	0.424948	0.227332	1.86928	0.0615837	0.218037	-0.150484	0.228186	-0.659479	0.509588	0.879123	0.105648	0.227756	0.463866	0.642744	0.883186	0.256132	0.227724
FBgn0004908	Arl2	3R	ADP ribosylation factor-like 2 [Source:FlyBase gene name;Acc:FBgn0004908]	8341100	8341870	protein_coding	142.152	0.195152	0.310822	0.62786	0.530096	0.766985	0.347314	0.308823	1.12464	0.260742	0.481474	0.0674071	0.314756	0.214157	0.830425	0.897953	-0.197879	0.311784	-0.634667	0.525645	0.732384	0.127745	0.31424	0.406521	0.68436	0.823333	0.545193	0.307859	1.77092	0.0765746	0.243438	0.0346731	0.310308	0.111738	0.911031	0.987714	0.251542	0.309899	0.811691	0.416969	0.751884	0.216869	0.308857
FBgn0039889	Arl4	4	ADP ribosylation factor-like 4 [Source:FlyBase gene name;Acc:FBgn0039889]	177348	179389	protein_coding	1434.14	-0.0119537	0.22484	-0.0531654	0.9576	0.985546	-0.0918773	0.224352	-0.409523	0.682156	0.82488	-0.243697	0.225745	-1.07952	0.280354	0.438139	-0.449387	0.224739	-1.9996	0.0455437	0.169835	0.231744	0.225855	1.02607	0.304858	0.516877	0.35751	0.224434	1.59294	0.111174	0.296147	0.159665	0.224464	0.711317	0.476888	0.86651	0.140164	0.224584	0.624107	0.532557	0.823592	-0.0195007	0.224317
FBgn0034446	Arl6	2R	ADP ribosylation factor-like 6 [Source:FlyBase gene name;Acc:FBgn0034446]	19444200	19445100	protein_coding	1044.4	-0.585856	0.255713	-2.29107	0.0219595	0.109479	-0.603443	0.254598	-2.37018	0.0177793	0.0891011	-0.277745	0.25597	-1.08507	0.277891	0.435991	-1.16648	0.255339	-4.56835	4.92e-06	0.000114719	-0.308111	0.25678	-1.1999	0.230177	0.430802	0.563036	0.255443	2.20416	0.0275132	0.141304	0.0384361	0.254727	0.150891	0.880062	0.982456	-0.218175	0.255088	-0.855291	0.39239	0.737137	-0.256611	0.254917
FBgn0000117	arm	X	armadillo [Source:FlyBase gene name;Acc:FBgn0000117]	1891400	1900650	protein_coding	2726.7	-0.57969	0.230278	-2.51735	0.0118242	0.070425	-0.106477	0.230187	-0.462568	0.643674	0.800027	-0.725186	0.230732	-3.14298	0.0016724	0.00882704	-0.224526	0.230287	-0.974984	0.329568	0.567087	0.145496	0.231053	0.629707	0.528886	0.71516	0.118048	0.230121	0.512984	0.607963	0.772435	-0.278887	0.230002	-1.21254	0.225304	0.680545	-0.177067	0.230014	-0.769807	0.441414	0.768441	0.10182	0.23006
FBgn0041164	armi	3L	armitage [Source:FlyBase gene name;Acc:FBgn0041164]	3461320	3466300	protein_coding	367.097	-0.107884	0.284916	-0.378652	0.704946	0.869088	-0.586457	0.285064	-2.05728	0.0396594	0.149757	1.05024	0.283109	3.70966	0.000207537	0.00167827	0.351247	0.283018	1.24107	0.214578	0.440429	-1.15812	0.283755	-4.08141	4.48e-05	0.00191911	-0.937703	0.283364	-3.30919	0.000935666	0.0256552	0.305502	0.28313	1.07902	0.28058	0.730939	-0.403616	0.2855	-1.41372	0.157444	0.485026	-0.709119	0.284363
FBgn0011745	Arp1	3R	Actin-related protein 1 [Source:FlyBase gene name;Acc:FBgn0011745]	12691700	12694200	protein_coding	711.712	-0.674979	0.208298	-3.24045	0.00119342	0.0119173	-0.304136	0.207882	-1.46302	0.143463	0.337636	-1.31483	0.212134	-6.19809	5.72e-10	2.41e-08	-0.70817	0.20888	-3.39032	0.000698118	0.00824133	0.639848	0.2135	2.99695	0.00272699	0.0270299	0.404034	0.208588	1.937	0.0527457	0.199747	-0.662593	0.207717	-3.18988	0.0014233	0.0225624	-0.553079	0.207763	-2.66207	0.00776628	0.0716212	0.109514	0.208582
FBgn0031050	Arp10	X	Actin-related protein 10 [Source:FlyBase gene name;Acc:FBgn0031050]	19644500	19646200	protein_coding	433.033	0.0964383	0.260122	0.370742	0.71083	0.8716	0.0725182	0.259903	0.27902	0.78023	0.883751	-0.353753	0.262876	-1.3457	0.178398	0.320188	-0.435194	0.261214	-1.66604	0.0957048	0.26866	0.450191	0.262888	1.71248	0.0868082	0.235823	0.507713	0.26009	1.95207	0.0509305	0.195675	-0.333299	0.260505	-1.27944	0.200744	0.649556	-0.113011	0.260301	-0.434157	0.664175	0.893275	0.220288	0.260696
FBgn0011742	Arp2	X	Actin-related protein 2 [Source:FlyBase gene name;Acc:FBgn0011742]	16548300	16554000	protein_coding	678.03	-0.0444539	0.206217	-0.215569	0.829324	0.929218	0.340365	0.205476	1.65647	0.097626	0.265721	-0.36375	0.208726	-1.74271	0.0813836	0.181362	0.297989	0.205722	1.4485	0.147476	0.352384	0.319296	0.209056	1.52733	0.12668	0.29858	0.0423757	0.204093	0.207629	0.835519	0.913963	-0.129567	0.205818	-0.629524	0.529006	0.886044	0.0402324	0.205741	0.195549	0.844963	0.959641	0.1698	0.205676
FBgn0262716	Arp3	3L	Actin-related protein 3 [Source:FlyBase gene name;Acc:FBgn0262716]	8113410	8115900	protein_coding	967.034	-0.205755	0.215969	-0.952707	0.340738	0.617894	0.256267	0.215939	1.18676	0.235323	0.455492	-0.802965	0.2181	-3.68163	0.000231745	0.00183405	-0.2298	0.21662	-1.06084	0.288762	0.5257	0.597211	0.218473	2.73357	0.00626527	0.0458552	0.486067	0.215748	2.25294	0.0242628	0.133008	-0.526279	0.216049	-2.43593	0.0148535	0.137429	-0.599528	0.216362	-2.77095	0.0055893	0.0560021	-0.0732484	0.216818
FBgn0038576	Arp5	3R	Actin-related protein 5 [Source:FlyBase gene name;Acc:FBgn0038576]	18185500	18187900	protein_coding	201.42	0.421917	0.297346	1.41895	0.155915	0.400042	0.435946	0.296586	1.46988	0.141594	0.335272	0.180524	0.300989	0.599768	0.548661	0.691012	0.276263	0.297483	0.928669	0.35306	0.586113	0.241394	0.299575	0.805787	0.420366	0.624805	0.159683	0.293719	0.543659	0.586676	0.755887	0.0121189	0.297973	0.0406713	0.967558	0.996748	0.413307	0.296889	1.39213	0.163885	0.494865	0.401188	0.296084
FBgn0011743	Arp53D	2R	Actin-related protein 53D [Source:FlyBase gene name;Acc:FBgn0011743]	16774200	16775700	protein_coding	11.9383	0.522384	0.527004	0.991234	0.321572	0.598992	-0.608029	0.524348	-1.15959	0.246215	0.466951	0.978468	0.527054	1.85649	0.0633844	0.150444	-0.386343	0.524088	-0.737173	0.461017	NA	-0.456084	0.526139	-0.866851	0.386024	0.592634	-0.221686	0.524409	-0.422735	0.672489	0.815316	0.861767	0.525676	1.63935	0.101141	0.464982	1.22503	0.525191	2.33255	0.0196716	0.139294	0.363268	0.522711
FBgn0011741	Arp6	X	Actin-related protein 6 [Source:FlyBase gene name;Acc:FBgn0011741]	15735800	15737100	protein_coding	422.416	0.324336	0.259824	1.24829	0.211925	0.474124	0.316816	0.259395	1.22136	0.221948	0.439613	0.0978982	0.262009	0.373645	0.708668	0.817163	0.0197809	0.260272	0.0760007	0.939419	0.972154	0.226438	0.261426	0.866166	0.386399	0.593075	0.297035	0.258328	1.14984	0.250211	0.466356	0.189775	0.259525	0.731238	0.464634	0.86058	0.58534	0.258985	2.26013	0.023813	0.157816	0.395565	0.258094
FBgn0030877	Arp8	X	Actin-related protein 8 [Source:FlyBase gene name;Acc:FBgn0030877]	17858400	17860800	protein_coding	166.321	0.0785195	0.308287	0.254696	0.798958	0.913787	0.250338	0.305583	0.819213	0.412665	0.624015	0.449506	0.308829	1.45552	0.145526	0.278373	-0.109348	0.307349	-0.355778	0.722007	0.856256	-0.370987	0.30894	-1.20084	0.229814	0.430553	0.359686	0.304384	1.18168	0.237331	0.451782	-0.433973	0.309678	-1.40137	0.161104	0.587781	0.233159	0.306987	0.759507	0.447549	0.771657	0.667132	0.308496
FBgn0001961	Arpc1	2L	Actin-related protein 2/3 complex, subunit 1 [Source:FlyBase gene name;Acc:FBgn0001961]	13827900	13829700	protein_coding	1011.89	0.323573	0.202923	1.59456	0.11081	0.323665	0.590417	0.203216	2.90537	0.0036682	0.0285044	-0.486626	0.205406	-2.36909	0.0178317	0.0568419	-0.0358549	0.2041	-0.175673	0.86055	0.934821	0.810199	0.20512	3.94988	7.82e-05	0.00279737	0.626272	0.202658	3.09029	0.00199962	0.037032	-0.323163	0.203456	-1.58837	0.112203	0.491392	0.0748293	0.203074	0.368483	0.712513	0.912748	0.397992	0.203318
FBgn0032859	Arpc2	2L	Actin-related protein 2/3 complex, subunit 2 [Source:FlyBase gene name;Acc:FBgn0032859]	20417100	20423000	protein_coding	458.902	-0.136116	0.224977	-0.605021	0.545165	0.776273	-0.00417946	0.224677	-0.0186021	0.985159	0.994038	-0.785359	0.229528	-3.42163	0.000622473	0.00397415	-0.410371	0.225949	-1.81621	0.0693379	0.220224	0.649243	0.230113	2.82141	0.00478128	0.0391172	0.406192	0.224817	1.80676	0.0707992	0.233117	-0.4051	0.224999	-1.80046	0.0717888	0.388694	-0.269102	0.224991	-1.19605	0.231675	0.590302	0.135998	0.22561
FBgn0038369	Arpc3A	3R	Actin-related protein 2/3 complex, subunit 3A [Source:FlyBase gene name;Acc:FBgn0038369]	15834600	15836000	protein_coding	519.717	-0.40075	0.228153	-1.7565	0.079003	0.259714	-0.168254	0.227194	-0.740576	0.458951	0.662401	-0.687425	0.230893	-2.97724	0.00290856	0.013795	-0.600211	0.228408	-2.6278	0.00859378	0.0552484	0.286674	0.232052	1.23539	0.216687	0.415009	0.431956	0.227781	1.89637	0.0579116	0.210125	-0.281394	0.227222	-1.23841	0.215565	0.666797	-0.30587	0.227579	-1.34402	0.178943	0.516069	-0.0244762	0.227829
FBgn0065032	Arpc3B	X	Actin-related protein 2/3 complex, subunit 3B [Source:FlyBase gene name;Acc:FBgn0065032]	17104600	17105900	protein_coding	84.1974	-0.375474	0.344455	-1.09005	0.27569	0.549453	-0.714531	0.342053	-2.08895	0.0367125	0.143414	-0.995057	0.35436	-2.80804	0.00498445	0.0210856	-1.86762	0.351985	-5.30597	1.12e-07	3.97e-06	0.619583	0.356851	1.73625	0.0825197	0.22867	1.15309	0.353073	3.26586	0.00109133	0.0274119	-2.20826	0.361095	-6.11544	9.63e-10	7.86e-08	-1.50711	0.353306	-4.26574	1.99e-05	0.000543195	0.701143	0.371772
FBgn0031781	Arpc4	2L	Actin-related protein 2/3 complex, subunit 4 [Source:FlyBase gene name;Acc:FBgn0031781]	6125130	6125910	protein_coding	628.103	0.211958	0.215486	0.983626	0.3253	0.602738	0.821213	0.215674	3.80767	0.000140284	0.00228267	-0.244375	0.218204	-1.11994	0.262741	0.419012	0.113939	0.217116	0.524782	0.599735	0.782589	0.456332	0.217967	2.09358	0.0362971	0.134959	0.707275	0.214375	3.29925	0.000969443	0.025965	-0.0129258	0.215409	-0.0600057	0.952151	0.99344	0.247642	0.215159	1.15097	0.249743	0.610672	0.260568	0.214841
FBgn0031437	Arpc5	2L	Actin-related protein 2/3 complex, subunit 5 [Source:FlyBase gene name;Acc:FBgn0031437]	2580290	2581420	protein_coding	499.532	0.109199	0.242959	0.449453	0.653105	0.839948	0.140069	0.242893	0.576669	0.564163	0.744138	-0.408865	0.245824	-1.66325	0.0962631	0.205606	-0.505659	0.244483	-2.06828	0.0386139	0.152433	0.518064	0.24581	2.10758	0.0350673	0.131967	0.645728	0.243262	2.65445	0.0079438	0.0743607	-0.265839	0.243198	-1.09309	0.274352	0.7262	-0.0983192	0.243124	-0.404399	0.685919	0.902719	0.16752	0.243349
FBgn0000119	arr	2R	arrow [Source:FlyBase gene name;Acc:FBgn0000119]	13453600	13483200	protein_coding	319.074	-0.254392	0.292402	-0.870009	0.384295	0.656964	-0.588132	0.295008	-1.99361	0.0461946	0.165311	-0.374776	0.294225	-1.27378	0.202743	0.351915	-0.0306028	0.293778	-0.10417	0.917035	0.961572	0.120384	0.295011	0.408067	0.683224	0.822262	-0.557529	0.294125	-1.89555	0.0580193	0.210147	-0.577659	0.292559	-1.97451	0.0483241	0.308225	-0.713153	0.293328	-2.43125	0.0150468	0.116176	-0.135494	0.294272
FBgn0000120	Arr1	2L	Arrestin 1 [Source:FlyBase gene name;Acc:FBgn0000120]	18078300	18081300	protein_coding	3147.22	0.798995	0.506201	1.57842	0.11447	0.330404	0.496574	0.506187	0.981008	0.326589	0.545885	-0.553443	0.506179	-1.09337	0.27423	0.432111	0.0268254	0.506181	0.0529958	0.957735	0.980635	1.35244	0.506184	2.67183	0.00754389	0.0514844	0.469748	0.506193	0.928003	0.353406	0.569291	0.45068	0.5062	0.89032	0.373294	0.807636	0.0933626	0.506197	0.184439	0.853669	0.96261	-0.357318	0.506202
FBgn0000121	Arr2	3L	Arrestin 2 [Source:FlyBase gene name;Acc:FBgn0000121]	8647260	8648940	protein_coding	10610.9	1.01579	0.509506	1.99368	0.0461874	0.181247	0.736966	0.509502	1.44644	0.148053	0.344881	-0.497968	0.509499	-0.977366	0.328388	0.487818	0.104239	0.5095	0.20459	0.837892	0.925307	1.51376	0.509501	2.97106	0.00296776	0.0286741	0.632727	0.509504	1.24185	0.214293	0.426556	0.328547	0.509505	0.644835	0.519034	0.884236	0.0416631	0.509504	0.0817718	0.934828	0.984325	-0.286884	0.509506
FBgn0033062	Ars2	2R	0	6080830	6085620	protein_coding	857.673	0.367676	0.201121	1.82813	0.0675301	0.234935	0.675262	0.200802	3.36283	0.000771486	0.00894006	0.186137	0.202707	0.918257	0.358484	0.519236	0.573583	0.201095	2.85229	0.00434055	0.0337221	0.181539	0.202149	0.898045	0.369162	0.57763	0.10168	0.19888	0.511263	0.609167	0.772963	0.553799	0.200377	2.76379	0.00571339	0.0690573	0.696664	0.200363	3.47701	0.000507046	0.00853071	0.142864	0.199048
FBgn0037834	Art1	3R	Arginine methyltransferase 1 [Source:FlyBase gene name;Acc:FBgn0037834]	10786500	10788200	protein_coding	228.703	0.232935	0.280264	0.831127	0.405902	0.675713	0.753665	0.281699	2.67542	0.0074635	0.047873	-0.307618	0.285256	-1.07839	0.280859	0.438629	0.35369	0.283223	1.24881	0.211736	0.436539	0.540553	0.284789	1.89808	0.0576857	0.183244	0.399975	0.278447	1.43645	0.150874	0.350626	-0.373391	0.28161	-1.32592	0.184867	0.625141	-0.0450391	0.280812	-0.160389	0.872575	0.968757	0.328352	0.281682
FBgn0031592	Art2	2L	Arginine methyltransferase 2 [Source:FlyBase gene name;Acc:FBgn0031592]	4277700	4281320	protein_coding	33.693	0.733593	0.452458	1.62135	0.104943	0.313704	0.146139	0.457252	0.319603	0.749269	0.866648	0.748029	0.455938	1.64064	0.100873	0.212508	0.134398	0.458255	0.293282	0.769307	0.88785	-0.0144359	0.450893	-0.0320162	0.974459	0.986234	0.0117413	0.452533	0.0259457	0.979301	0.989467	1.07894	0.449083	2.40253	0.016282	0.14733	0.317011	0.454559	0.697402	0.485551	0.796484	-0.761927	0.446063
FBgn0038306	Art3	3R	Arginine methyltransferase 3 [Source:FlyBase gene name;Acc:FBgn0038306]	15227600	15229400	protein_coding	153.749	0.189087	0.283773	0.666333	0.505198	0.750274	0.26776	0.283306	0.945126	0.344594	0.562565	0.854282	0.282614	3.02279	0.00250459	0.0122141	0.275377	0.283858	0.970123	0.331985	0.568822	-0.665195	0.282011	-2.35875	0.0183365	0.0880112	-0.007617	0.279044	-0.0272968	0.978223	0.989179	0.302991	0.281622	1.07588	0.281983	0.732467	0.041928	0.283919	0.147676	0.882599	0.970785	-0.261063	0.281165
FBgn0037770	Art4	3R	Arginine methyltransferase 4 [Source:FlyBase gene name;Acc:FBgn0037770]	9982820	9986060	protein_coding	222.628	-0.578327	0.279265	-2.07089	0.038369	0.15973	-0.287004	0.281868	-1.01822	0.308572	0.52951	-1.20739	0.286308	-4.21709	2.47e-05	0.000289773	-0.312001	0.282474	-1.10453	0.269364	0.504022	0.629058	0.288614	2.17959	0.0292882	0.117901	0.0249968	0.28164	0.0887542	0.929277	0.964927	-0.270529	0.27719	-0.975969	0.32908	0.776979	-0.551093	0.278623	-1.97792	0.0479379	0.249464	-0.280565	0.278942
FBgn0038189	Art6	3R	Arginine methyltransferase 6 [Source:FlyBase gene name;Acc:FBgn0038189]	13944700	13945800	protein_coding	41.8911	-0.128253	0.472823	-0.27125	0.786199	0.908576	-1.34889	0.472163	-2.85683	0.00427893	0.0319541	1.65409	0.466206	3.54799	0.000388189	0.00272348	0.175103	0.464192	0.377222	0.706009	0.846316	-1.78235	0.467762	-3.81037	0.00013876	0.00398665	-1.52399	0.4699	-3.24323	0.00118183	0.0283836	0.276094	0.468865	0.588855	0.555959	0.89626	0.0314536	0.470954	0.0667869	0.946751	0.988394	-0.24464	0.468509
FBgn0034817	Art7	2R	Arginine methyltransferase 7 [Source:FlyBase gene name;Acc:FBgn0034817]	23076700	23079000	protein_coding	153.073	0.633634	0.335261	1.88997	0.0587621	0.215391	0.968938	0.333674	2.90385	0.00368608	0.0285815	0.215533	0.340265	0.633428	0.526454	0.673027	0.588032	0.335139	1.75459	0.0793296	0.237809	0.4181	0.337649	1.23827	0.215616	0.413786	0.380906	0.329014	1.15772	0.246979	0.462662	0.322118	0.335477	0.96018	0.336965	0.780711	0.612195	0.334836	1.82834	0.0674986	0.305648	0.290077	0.332384
FBgn0032329	Art8	2L	Arginine methyltransferase 8 [Source:FlyBase gene name;Acc:FBgn0032329]	11009800	11011100	protein_coding	0.545592	0.198542	0.226112	0.87807	0.379906	NA	0.081838	0.226921	0.360645	0.718365	NA	0	0.224919	0	1	NA	-0.0782898	0.225408	-0.347324	0.728348	NA	0.174975	0.225526	0.775854	0.437835	NA	0.160128	0.227996	0.702328	0.482475	NA	0	0.226203	0	1	NA	0.0651595	0.225817	0.28855	0.772926	NA	0.0679994	0.226514
FBgn0038188	Art9	3R	Arginine methyltransferase 9 [Source:FlyBase gene name;Acc:FBgn0038188]	13942200	13943500	protein_coding	11.9709	1.12757	0.526644	2.14105	0.0322696	0.142851	-0.608432	0.526717	-1.15514	0.248032	0.468727	1.50439	0.526843	2.85548	0.00429712	0.0187086	0.386741	0.524878	0.736821	0.461231	NA	-0.376817	0.524753	-0.718084	0.472705	0.668996	-0.995174	0.525173	-1.89494	0.0580999	0.21026	1.17473	0.526059	2.23308	0.0255436	0.200721	-0.0597696	0.528534	-0.113086	0.909963	0.975843	-1.2345	0.526114
FBgn0029095	aru	2L	arouser [Source:FlyBase gene name;Acc:FBgn0029095]	861849	868354	protein_coding	1259.14	-0.507054	0.238271	-2.12806	0.0333325	0.14542	0.158195	0.238131	0.664318	0.506487	0.700472	-0.500982	0.238936	-2.09672	0.0360183	0.0977803	-0.0521053	0.238405	-0.218558	0.826995	0.918806	-0.00607177	0.239538	-0.0253479	0.979777	0.98874	0.2103	0.237807	0.884332	0.376517	0.59044	-0.185156	0.237686	-0.778994	0.435983	0.843665	-0.00145975	0.237646	-0.00614255	0.995099	0.998961	0.183696	0.237666
FBgn0036826	arx	3L	asterix [Source:FlyBase gene name;Acc:FBgn0036826]	18900600	18901600	protein_coding	67.7907	0.0763274	0.400891	0.190394	0.849	0.938114	-0.322326	0.403514	-0.798799	0.424407	0.634337	-0.400158	0.407612	-0.981713	0.326241	0.485523	-0.278208	0.403926	-0.68876	0.490974	0.704666	0.476485	0.407735	1.16862	0.242558	0.445273	-0.0441186	0.403008	-0.109473	0.912827	0.955291	0.211169	0.399064	0.529161	0.596694	0.908155	-0.649365	0.404679	-1.60464	0.108572	0.401109	-0.860535	0.403003
FBgn0058064	ARY	Y	Aldehyde reductase Y [Source:FlyBase gene name;Acc:FBgn0058064]	702430	704048	protein_coding	8.59322	-0.700741	0.521886	-1.34271	0.179366	NA	0.318665	0.512905	0.621295	0.534405	0.720606	-0.0161066	0.522486	-0.030827	0.975408	0.986332	0	0.510255	0	1	NA	-0.684635	0.520642	-1.31498	0.188516	NA	0.37545	0.515138	0.728834	0.466103	0.665938	-0.192344	0.523646	-0.367318	0.713382	0.945799	-0.493007	0.522794	-0.943023	0.345669	0.69873	-0.300663	0.52274
FBgn0050372	Asap	2R	ArfGAP with SH3 domain, ankyrin repeat and PH domain [Source:FlyBase gene name;Acc:FBgn0050372]	8114290	8123000	protein_coding	591.159	-0.0952532	0.227627	-0.418463	0.675609	0.853535	0.024583	0.226774	0.108403	0.913676	0.958313	0.0100815	0.228632	0.044095	0.964829	0.979838	-0.329799	0.22768	-1.44852	0.147472	0.352384	-0.105335	0.229074	-0.459828	0.64564	0.798642	0.354382	0.226701	1.56321	0.118003	0.305597	-0.00861559	0.226878	-0.0379746	0.969708	0.996772	-0.0748592	0.227285	-0.329363	0.741882	0.924328	-0.0662436	0.226982
FBgn0039908	Asator	4	Asator [Source:FlyBase gene name;Acc:FBgn0039908]	469409	488994	protein_coding	1096.24	0.056057	0.178448	0.314136	0.753418	0.893817	-0.230963	0.178403	-1.29462	0.195453	0.406641	0.0284731	0.17945	0.158669	0.87393	0.926382	-0.137294	0.178435	-0.769436	0.441635	0.665723	0.027584	0.179526	0.153649	0.877887	0.938537	-0.0936684	0.178033	-0.52613	0.598798	0.7652	0.154966	0.17791	0.871038	0.383733	0.811189	-0.134915	0.178556	-0.755594	0.449893	0.773137	-0.289882	0.178094
FBgn0035407	Asciz	3L	ASCIZ homolog [Source:FlyBase gene name;Acc:FBgn0035407]	3163790	3166250	protein_coding	119.225	0.32247	0.284707	1.13264	0.257366	0.530201	0.802591	0.28898	2.77732	0.00548085	0.037933	0.294329	0.289091	1.01812	0.308621	0.466432	0.855432	0.289332	2.95657	0.00311077	0.0264962	0.0281408	0.287337	0.0979367	0.921983	0.957622	-0.0528408	0.277946	-0.190112	0.849221	0.921181	0.245491	0.283447	0.866093	0.386439	0.812871	0.177726	0.284861	0.623903	0.532692	0.823592	-0.0677658	0.281808
FBgn0000137	ase	X	asense [Source:FlyBase gene name;Acc:FBgn0000137]	460747	463176	protein_coding	149.832	0.118317	0.352685	0.335474	0.737268	0.884873	-1.14972	0.34592	-3.32366	0.000888435	0.0100118	1.05853	0.350147	3.0231	0.00250201	0.0122098	0.338268	0.341221	0.991347	0.321516	0.560197	-0.940211	0.35003	-2.68609	0.00722937	0.0499901	-1.48799	0.344069	-4.32468	1.53e-05	0.00317609	-0.084208	0.352337	-0.238999	0.811107	0.969778	-0.107332	0.353337	-0.303766	0.761306	0.930188	-0.0231237	0.352873
FBgn0029094	asf1	3L	anti-silencing factor 1 [Source:FlyBase gene name;Acc:FBgn0029094]	19618900	19620400	protein_coding	382.445	0.121477	0.223577	0.543333	0.586901	0.801253	0.179278	0.223407	0.802472	0.42228	0.632935	-0.330729	0.227472	-1.45393	0.145965	0.278981	-0.43927	0.225634	-1.94682	0.0515558	0.183552	0.452206	0.227412	1.98849	0.046758	0.159077	0.618548	0.223702	2.76506	0.00569131	0.0624781	-0.284314	0.224041	-1.26903	0.204431	0.65404	-0.153559	0.224049	-0.685379	0.493105	0.800015	0.130755	0.224452
FBgn0005386	ash1	3L	absent, small, or homeotic discs 1 [Source:FlyBase gene name;Acc:FBgn0005386]	19590800	19598800	protein_coding	444.89	0.116135	0.242428	0.479049	0.631904	0.829879	0.473742	0.244526	1.93738	0.0526984	0.18015	-0.0123648	0.244326	-0.0506077	0.959638	0.976518	0.537395	0.244644	2.19664	0.0280462	0.122722	0.128499	0.24429	0.526012	0.59888	0.766761	-0.0636533	0.241627	-0.263436	0.792214	0.890236	0.0647056	0.241925	0.267461	0.789114	0.965427	0.232461	0.241849	0.961181	0.336461	0.692472	0.167755	0.241309
FBgn0000139	ash2	3R	absent, small, or homeotic discs 2 [Source:FlyBase gene name;Acc:FBgn0000139]	24650100	24653400	protein_coding	559.803	0.0438855	0.243964	0.179885	0.857243	0.941166	0.356219	0.244273	1.45828	0.144763	0.339487	-0.118992	0.245677	-0.484341	0.628144	0.755214	0.23898	0.244677	0.976716	0.32871	0.566478	0.162877	0.2458	0.662641	0.50756	0.699086	0.117239	0.242872	0.482718	0.629296	0.787636	0.0317137	0.243468	0.130258	0.896362	0.984044	0.311455	0.243213	1.28058	0.200341	0.548663	0.279741	0.242839
FBgn0261004	asl	3R	asterless [Source:FlyBase gene name;Acc:FBgn0261004]	5603240	5606540	protein_coding	47.1852	-0.636538	0.419865	-1.51605	0.129506	0.357028	0.304354	0.420996	0.722937	0.469719	0.67135	-0.871627	0.426398	-2.04416	0.0409374	0.107519	0.130252	0.422546	0.308256	0.757887	0.87988	0.23509	0.430669	0.54587	0.585155	0.757674	0.174101	0.417596	0.416913	0.676742	0.818264	-1.14133	0.421854	-2.7055	0.00682022	0.0783879	-0.695799	0.419386	-1.65909	0.097098	0.378385	0.445527	0.425736
FBgn0000140	asp	3R	abnormal spindle [Source:FlyBase gene name;Acc:FBgn0000140]	24753800	24760500	protein_coding	341.408	-0.0567509	0.320391	-0.17713	0.859406	0.942078	0.431548	0.321443	1.34253	0.179423	0.386905	1.17869	0.318711	3.69829	0.000217058	0.00174294	1.07308	0.320507	3.34807	0.000813769	0.00936028	-1.23544	0.319137	-3.87118	0.000108311	0.00347244	-0.641531	0.317829	-2.01848	0.0435417	0.180139	0.0940975	0.319377	0.294629	0.768278	0.960347	-0.212741	0.320469	-0.66384	0.506792	0.807881	-0.306838	0.31988
FBgn0041607	asparagine-synthetase	3L	asparagine synthetase [Source:FlyBase gene name;Acc:FBgn0041607]	21173100	21175000	protein_coding	184.362	0.132324	0.31311	0.42261	0.67258	0.851846	0.350069	0.314928	1.11158	0.266317	0.487476	-1.35021	0.325437	-4.14892	3.34e-05	0.000377391	-0.533103	0.318804	-1.6722	0.0944854	0.266575	1.48254	0.325345	4.55681	5.19e-06	0.000463996	0.883172	0.315798	2.79664	0.00516374	0.0590517	-0.401677	0.31405	-1.27902	0.200889	0.649556	-0.317576	0.314238	-1.01062	0.312198	0.675985	0.0841012	0.315078
FBgn0034075	Asph	2R	Aspartyl beta-hydroxylase [Source:FlyBase gene name;Acc:FBgn0034075]	16110300	16117000	protein_coding	469.933	-1.6981	0.231446	-7.33689	2.19e-13	2.03e-11	-1.53272	0.231237	-6.62837	3.39e-11	2.72e-09	-1.7421	0.234127	-7.44084	1e-13	8.03e-12	-1.22248	0.230561	-5.30221	1.14e-07	4.04e-06	0.044003	0.238521	0.184483	0.853635	0.925531	-0.310237	0.233327	-1.32962	0.183643	0.392238	-1.37837	0.229356	-6.00974	1.86e-09	1.46e-07	-1.29216	0.229498	-5.63037	1.8e-08	1.07e-06	0.0862139	0.231923
FBgn0034606	ASPP	2R	Ankyrin-repeat, SH3-domain, and Proline-rich-region containing Protein [Source:FlyBase gene name;Acc:FBgn0034606]	21217900	21251200	protein_coding	765.31	-0.179242	0.233933	-0.766211	0.443551	0.705044	0.187901	0.233942	0.803195	0.421862	0.632507	-0.404818	0.235535	-1.71872	0.0856659	0.188413	0.140627	0.234161	0.600559	0.548134	0.748056	0.225576	0.235991	0.955866	0.33914	0.550353	0.0472739	0.233087	0.202816	0.839279	0.915825	-0.0229268	0.233279	-0.0982806	0.921709	0.988923	-0.00482697	0.233441	-0.0206775	0.983503	0.997105	0.0180998	0.233247
FBgn0034793	asrij	2R	asrij [Source:FlyBase gene name;Acc:FBgn0034793]	22886400	22887600	protein_coding	783.012	0.988782	0.215819	4.58154	4.62e-06	0.000103434	1.14285	0.216664	5.27474	1.33e-07	5.57e-06	0.448394	0.217627	2.06038	0.0393621	0.104521	0.459191	0.217738	2.10892	0.0349518	0.142298	0.540388	0.21612	2.50041	0.012405	0.0690123	0.683657	0.214724	3.18388	0.00145315	0.0302144	0.170328	0.216657	0.786162	0.431772	0.841986	0.472511	0.216368	2.18383	0.0289747	0.179058	0.302184	0.215695
FBgn0015905	ast	2L	asteroid [Source:FlyBase gene name;Acc:FBgn0015905]	1077950	1080800	protein_coding	178.608	0.394441	0.258924	1.52339	0.127662	0.353399	0.994462	0.25869	3.84422	0.000120939	0.00203949	0.644011	0.260465	2.47254	0.0134155	0.045842	0.74955	0.260219	2.88045	0.00397102	0.0316636	-0.249569	0.258409	-0.965793	0.334148	0.544946	0.244912	0.250638	0.977155	0.328493	0.546016	0.479866	0.256977	1.86735	0.0618529	0.356912	0.377724	0.258265	1.46255	0.143592	0.460623	-0.102141	0.254218
FBgn0015591	AstA	3R	Allatostatin A [Source:FlyBase gene name;Acc:FBgn0015591]	24760500	24765100	protein_coding	321.63	1.1617	0.307392	3.77923	0.000157317	0.00222855	0.862576	0.309506	2.78694	0.00532082	0.0372743	0.796996	0.309307	2.57671	0.00997451	0.0364431	0.429374	0.310763	1.38168	0.167071	0.379086	0.364708	0.306669	1.18926	0.234338	0.435799	0.433203	0.306614	1.41286	0.157697	0.359184	0.386667	0.308436	1.25364	0.209974	0.658974	0.726253	0.307972	2.35818	0.0183649	0.133468	0.339586	0.306371
FBgn0266429	AstA-R1	X	Allatostatin A receptor 1 [Source:FlyBase gene name;Acc:FBgn0266429]	3574540	3666720	protein_coding	747.6	0.534099	0.274383	1.94655	0.0515891	0.195701	-0.109894	0.272416	-0.403406	0.686649	0.827597	1.02367	0.274356	3.73118	0.000190582	0.00156395	0.442163	0.272042	1.62535	0.104089	0.283564	-0.489573	0.273586	-1.78947	0.0735398	0.213313	-0.552057	0.271629	-2.0324	0.0421133	0.177037	-0.0932205	0.275017	-0.338963	0.734638	0.95243	-0.277598	0.275712	-1.00684	0.314012	0.676564	-0.184377	0.275579
FBgn0039595	AstA-R2	3R	Allatostatin A receptor 2 [Source:FlyBase gene name;Acc:FBgn0039595]	28737100	28744800	protein_coding	132.497	0.368149	0.361984	1.01703	0.309139	0.585201	0.107108	0.362934	0.295118	0.767904	0.877452	1.15283	0.360677	3.1963	0.00139201	0.00763185	0.585526	0.361522	1.61961	0.105316	0.285681	-0.784685	0.359312	-2.18385	0.028973	0.117078	-0.478417	0.358386	-1.33492	0.181902	0.390385	0.275452	0.361247	0.762502	0.44576	0.850986	0.510831	0.360835	1.41569	0.156866	0.48366	0.235379	0.358726
FBgn0032336	AstC	2L	Allatostatin C [Source:FlyBase gene name;Acc:FBgn0032336]	11076200	11081400	protein_coding	547.379	0.620758	0.285253	2.17617	0.0295428	0.134569	0.177007	0.284989	0.621102	0.534533	0.720606	1.07537	0.285279	3.76952	0.00016356	0.00137448	0.407214	0.28484	1.42962	0.152826	0.358517	-0.454607	0.284347	-1.59877	0.109871	0.272663	-0.230207	0.283727	-0.811366	0.417155	0.626104	-0.101494	0.28606	-0.354802	0.722738	0.94864	-0.0143672	0.286156	-0.0502077	0.959957	0.991582	0.0871272	0.286034
FBgn0032337	AstCC	2L	Allatostatin double C [Source:FlyBase gene name;Acc:FBgn0032337]	11083500	11085200	protein_coding	21.569	-0.240505	0.487903	-0.492937	0.622057	0.823409	-0.105435	0.496568	-0.212328	0.831851	0.913206	0.0166358	0.490066	0.0339459	0.97292	0.984543	-0.568031	0.502333	-1.13079	0.258145	0.490532	-0.257141	0.492921	-0.521668	0.601902	0.768638	0.462596	0.498785	0.927446	0.353695	0.56969	0.799051	0.478668	1.66932	0.0950539	0.45194	1.03769	0.478149	2.17022	0.0299903	0.183518	0.238636	0.471612
FBgn0036790	AstC-R1	3L	Allatostatin C receptor 1 [Source:FlyBase gene name;Acc:FBgn0036790]	18560300	18576300	protein_coding	141.137	0.114817	0.330976	0.346904	0.728663	0.881089	-0.784318	0.333996	-2.34829	0.0188601	0.0932026	0.549431	0.331159	1.65912	0.0970925	0.206734	0.0171513	0.33061	0.0518777	0.958626	0.981229	-0.434614	0.331096	-1.31265	0.1893	0.381246	-0.801469	0.332327	-2.41169	0.0158788	0.106816	-0.0668109	0.330626	-0.202074	0.839859	0.974157	-0.71263	0.335022	-2.12712	0.0334105	0.197944	-0.645819	0.334615
FBgn0036789	AstC-R2	3L	Allatostatin C receptor 2 [Source:FlyBase gene name;Acc:FBgn0036789]	18485100	18502600	protein_coding	57.709	0.02654	0.400286	0.0663026	0.947137	0.981782	-0.543506	0.400661	-1.35652	0.174933	0.380939	0.377858	0.401344	0.941482	0.346458	0.50691	0.505082	0.39478	1.2794	0.200756	0.422657	-0.351318	0.401916	-0.874107	0.38206	0.589182	-1.04859	0.395337	-2.65239	0.00799243	0.0744099	0.3756	0.396145	0.948137	0.34306	0.786016	-0.222229	0.40134	-0.553719	0.579772	0.849583	-0.59783	0.397798
FBgn0020407	asun	3R	asunder [Source:FlyBase gene name;Acc:FBgn0020407]	16264300	16266900	protein_coding	105.95	-0.488777	0.365626	-1.33682	0.18128	0.436224	-0.0052896	0.359695	-0.0147058	0.988267	0.995529	0.609498	0.361227	1.6873	0.0915462	0.19797	-0.0440291	0.360433	-0.122156	0.902776	0.954474	-1.09827	0.365428	-3.00545	0.00265188	0.0266401	0.0387395	0.357907	0.108239	0.913806	0.95562	0.608079	0.357834	1.69933	0.0892565	0.438785	0.379501	0.359311	1.05619	0.29088	0.655039	-0.228578	0.355688
FBgn0261823	Asx	2R	Additional sex combs [Source:FlyBase gene name;Acc:FBgn0261823]	14504000	14512500	protein_coding	348.024	-0.0886005	0.263393	-0.336381	0.736583	0.884732	0.00225612	0.264588	0.00852692	0.993197	0.997222	-0.327506	0.266121	-1.23066	0.218449	0.369813	0.0663276	0.264727	0.250551	0.802162	0.904888	0.238905	0.26665	0.895953	0.370278	0.579075	-0.0640715	0.263202	-0.243431	0.807671	0.898367	-0.0519849	0.262583	-0.197975	0.843065	0.975027	-0.179624	0.263283	-0.682245	0.495084	0.801597	-0.127639	0.26301
FBgn0031876	Atac1	2L	Ada2a-containing complex component 1 [Source:FlyBase gene name;Acc:FBgn0031876]	6959100	6960330	protein_coding	194.084	0.388486	0.256844	1.51254	0.130397	0.358673	0.126188	0.256921	0.491157	0.623316	0.785872	0.622653	0.258167	2.41182	0.0158731	0.0520618	0.122401	0.257479	0.475382	0.634515	0.803644	-0.234168	0.256557	-0.912732	0.361383	0.57029	0.00378764	0.254108	0.0149056	0.988107	0.994339	-0.110772	0.258165	-0.429073	0.66787	0.932817	-0.0461218	0.258581	-0.178365	0.858436	0.96403	0.0646498	0.258293
FBgn0032691	Atac2	2L	Ada2a-containing complex component 2 [Source:FlyBase gene name;Acc:FBgn0032691]	18609600	18612200	protein_coding	98.1641	0.0865925	0.298359	0.290229	0.771641	0.902335	0.284079	0.301861	0.941092	0.346658	0.564277	-0.143393	0.305289	-0.469695	0.638573	0.763172	0.390374	0.301919	1.29298	0.19602	0.416225	0.229985	0.305382	0.753107	0.451385	0.650523	-0.106295	0.295257	-0.360007	0.718842	0.843062	-0.0195269	0.297231	-0.065696	0.94762	0.992988	0.0504231	0.297691	0.169381	0.865497	0.96674	0.0699499	0.296655
FBgn0052343	Atac3	3L	Ada2a-containing complex component 3 [Source:FlyBase gene name;Acc:FBgn0052343]	324985	327992	protein_coding	142.045	0.39663	0.313558	1.26493	0.205895	0.467829	0.342525	0.313523	1.0925	0.274611	0.495551	0.257833	0.317039	0.813254	0.416072	0.573557	-0.0148144	0.315602	-0.04694	0.962561	0.983179	0.138797	0.315542	0.439868	0.660032	0.807403	0.357339	0.311508	1.14713	0.251329	0.467513	-0.0978161	0.314731	-0.310792	0.755958	0.956512	0.130017	0.314236	0.413754	0.679054	0.89957	0.227833	0.313899
FBgn0039946	ATbp	X	(A+T)-stretch binding protein [Source:FlyBase gene name;Acc:FBgn0039946]	23106000	23108300	protein_coding	55.5231	-0.132011	0.44898	-0.294024	0.76874	0.901381	-0.0664403	0.447974	-0.148313	0.882096	0.940972	-0.268582	0.452461	-0.593603	0.552777	0.69398	-0.0219142	0.448233	-0.0488902	0.961007	0.982089	0.136571	0.453469	0.30117	0.763285	0.873882	-0.0445261	0.446548	-0.0997118	0.920573	0.959519	-0.792126	0.451122	-1.7559	0.0791053	0.412319	-0.138105	0.448429	-0.307975	0.758101	0.929465	0.654021	0.451594
FBgn0025720	Ate1	2R	Ate1 [Source:FlyBase gene name;Acc:FBgn0025720]	20255000	20257400	protein_coding	319.887	0.147393	0.238933	0.616883	0.537312	0.771891	0.594535	0.239389	2.48355	0.0130081	0.0712001	-0.601083	0.245339	-2.45002	0.014285	0.0481299	0.123966	0.241078	0.514215	0.607102	0.787873	0.748477	0.245183	3.05272	0.00226774	0.0240152	0.470569	0.237362	1.9825	0.0474235	0.18869	-0.210525	0.239276	-0.87984	0.378946	0.808581	0.197686	0.23836	0.829361	0.4069	0.745967	0.408211	0.238544
FBgn0020762	Atet	2L	ABC transporter expressed in trachea [Source:FlyBase gene name;Acc:FBgn0020762]	4333910	4345780	protein_coding	1539.79	-1.58211	0.19316	-8.19067	2.6e-16	3.45e-14	-1.27924	0.192877	-6.63239	3.3e-11	2.67e-09	-1.12516	0.193188	-5.82415	5.74e-09	2e-07	-0.707734	0.192327	-3.67985	0.000233372	0.00328675	-0.456951	0.195002	-2.34332	0.0191131	0.0901654	-0.571505	0.193193	-2.95821	0.00309429	0.0458528	-1.05695	0.192045	-5.50364	3.72e-08	2.34e-06	-1.07154	0.192211	-5.5748	2.48e-08	1.4e-06	-0.0145945	0.192924
FBgn0265193	Atf-2	2R	Activating transcription factor-2 [Source:FlyBase gene name;Acc:FBgn0265193]	24870100	24871500	protein_coding	102.328	0.278322	0.371183	0.749824	0.45336	0.713989	0.424069	0.373344	1.13587	0.256012	0.476659	-0.158223	0.37615	-0.420636	0.674021	0.790495	0.0445882	0.375398	0.118776	0.905453	0.95605	0.436544	0.375407	1.16286	0.244888	0.447638	0.379481	0.371064	1.02268	0.306458	0.523205	0.0032112	0.371241	0.0086499	0.993098	0.998601	-0.308138	0.373335	-0.825366	0.409164	0.747115	-0.311349	0.372642
FBgn0028550	Atf3	X	Activating transcription factor 3 [Source:FlyBase gene name;Acc:FBgn0028550]	1242740	1275280	protein_coding	1288.26	0.321415	0.204245	1.57367	0.115564	0.332475	0.298837	0.203547	1.46815	0.142064	0.335892	0.168217	0.205247	0.819581	0.412455	0.570462	0.483489	0.203489	2.37599	0.0175018	0.0915292	0.153198	0.204945	0.747505	0.454759	0.653046	-0.184652	0.202612	-0.911356	0.362108	0.577403	0.294658	0.203965	1.44465	0.148556	0.56498	0.260491	0.204159	1.27592	0.201984	0.550475	-0.0341673	0.203574
FBgn0033010	Atf6	2R	Atf6 [Source:FlyBase gene name;Acc:FBgn0033010]	5144730	5154760	protein_coding	832.716	-0.239697	0.225385	-1.0635	0.287555	0.561983	-0.0459037	0.224765	-0.204229	0.838174	0.917204	-0.139268	0.226227	-0.615611	0.538151	0.682537	-0.14305	0.225072	-0.635575	0.525054	0.731805	-0.10043	0.22683	-0.442752	0.657945	0.806247	0.0971465	0.224399	0.432919	0.665074	0.810408	0.215512	0.224255	0.961012	0.336546	0.780711	0.0802252	0.224615	0.357167	0.720967	0.915254	-0.135286	0.224092
FBgn0260945	Atg1	3L	Autophagy-related 1 [Source:FlyBase gene name;Acc:FBgn0260945]	12784400	12805100	protein_coding	1515.44	0.015826	0.201609	0.0784984	0.937432	0.978237	0.0120739	0.201368	0.0599593	0.952188	0.978317	0.052972	0.202125	0.262076	0.793263	0.874373	-0.246986	0.201691	-1.22458	0.220735	0.447979	-0.0371461	0.202211	-0.1837	0.854249	0.925822	0.25906	0.201251	1.28725	0.198008	0.409161	-0.200255	0.201561	-0.993517	0.320458	0.767536	-0.0188263	0.201515	-0.0934238	0.925567	0.981298	0.181428	0.201554
FBgn0040780	Atg10	2R	Autophagy-related 10 [Source:FlyBase gene name;Acc:FBgn0040780]	7832170	7835520	protein_coding	96.3302	-0.172018	0.328407	-0.523794	0.600422	0.80989	-0.401775	0.33002	-1.21742	0.223443	0.441296	0.0256673	0.330771	0.0775985	0.938147	0.963881	0.143351	0.327213	0.438095	0.661317	0.820684	-0.197685	0.332678	-0.594223	0.552363	0.733692	-0.545125	0.326641	-1.66888	0.0951406	0.272799	-0.156289	0.326453	-0.478749	0.632117	0.922112	-0.222961	0.32785	-0.680072	0.496459	0.802167	-0.0666721	0.327834
FBgn0030960	Atg101	X	Autophagy-related 101 [Source:FlyBase gene name;Acc:FBgn0030960]	18791700	18793500	protein_coding	689.331	-0.280193	0.235262	-1.19098	0.23366	0.500525	-0.198959	0.235188	-0.845957	0.397577	0.610297	-0.538944	0.236996	-2.27406	0.0229625	0.0689075	-0.261869	0.235462	-1.11215	0.266074	0.499797	0.25875	0.237608	1.08898	0.276162	0.483681	0.0629098	0.23502	0.267679	0.788947	0.888018	-0.497146	0.23518	-2.11389	0.0345244	0.244403	-0.479167	0.235394	-2.0356	0.0417909	0.22855	0.0179793	0.235928
FBgn0036255	Atg12	3L	Autophagy-related 12 [Source:FlyBase gene name;Acc:FBgn0036255]	12137000	12137600	protein_coding	182.99	0.484396	0.284949	1.69994	0.0891423	0.28128	0.56752	0.283616	2.00101	0.0453911	0.163331	0.295235	0.288832	1.02217	0.306701	0.464656	0.0247754	0.286318	0.0865311	0.931044	0.968161	0.189161	0.286807	0.659542	0.509548	0.700642	0.542744	0.281355	1.92904	0.0537262	0.201499	0.419837	0.28409	1.47783	0.139453	0.547101	0.532018	0.284178	1.87213	0.0611885	0.288437	0.112181	0.281244
FBgn0261108	Atg13	3R	Autophagy-related 13 [Source:FlyBase gene name;Acc:FBgn0261108]	8349820	8352820	protein_coding	924.695	-0.691259	0.2219	-3.11518	0.00183835	0.0168278	-0.489302	0.222097	-2.2031	0.0275874	0.118902	-0.509528	0.222469	-2.29033	0.0220022	0.0667262	-0.177093	0.221825	-0.798343	0.424672	0.650844	-0.18173	0.223547	-0.812941	0.416252	0.620696	-0.312209	0.221844	-1.40734	0.159327	0.361515	-0.610566	0.221358	-2.75827	0.0058108	0.0698739	-0.532506	0.221437	-2.40477	0.0161827	0.122504	0.0780605	0.22198
FBgn0039636	Atg14	3R	Autophagy-related 14 [Source:FlyBase gene name;Acc:FBgn0039636]	29116400	29118400	protein_coding	293.555	0.10359	0.247577	0.418415	0.675644	0.853535	0.025202	0.24825	0.101518	0.919139	0.961764	-0.329265	0.252031	-1.30645	0.1914	0.337002	-0.0344128	0.248838	-0.138294	0.890008	0.94859	0.432855	0.252022	1.71753	0.0858829	0.234476	0.0596148	0.24694	0.241414	0.809234	0.898966	0.0966473	0.246739	0.391699	0.69528	0.942134	-0.125121	0.247955	-0.504613	0.61383	0.868134	-0.221769	0.247109
FBgn0039705	Atg16	3R	Autophagy-related 16 [Source:FlyBase gene name;Acc:FBgn0039705]	29827300	29835100	protein_coding	181.284	0.467776	0.292387	1.59985	0.109632	0.321982	0.279334	0.29446	0.948632	0.342808	0.56105	-0.410727	0.300781	-1.36553	0.172085	0.312082	0.150145	0.295473	0.508151	0.611347	0.79084	0.878502	0.299215	2.93603	0.00332446	0.031352	0.129189	0.291697	0.442889	0.657846	0.806326	0.375062	0.291769	1.28548	0.198626	0.647015	0.288227	0.292594	0.985076	0.324587	0.683709	-0.0868354	0.290353
FBgn0037363	Atg17	3R	Autophagy-related 17 [Source:FlyBase gene name;Acc:FBgn0037363]	5669710	5679930	protein_coding	1028.78	-0.259218	0.211804	-1.22386	0.221006	0.484968	-0.163735	0.212119	-0.771902	0.440173	0.64779	-0.475685	0.213083	-2.23239	0.0255891	0.07497	-0.314051	0.212483	-1.478	0.139406	0.340216	0.216467	0.213546	1.01368	0.310737	0.522808	0.150316	0.212046	0.708886	0.478395	0.675858	-0.0681977	0.211235	-0.322852	0.746808	0.9551	-0.354873	0.211756	-1.67586	0.0937653	0.371442	-0.286675	0.211655
FBgn0035850	Atg18a	3L	Autophagy-related 18a [Source:FlyBase gene name;Acc:FBgn0035850]	8186860	8191120	protein_coding	1042.89	-0.69742	0.226672	-3.07678	0.00209248	0.0185922	-0.133965	0.226963	-0.590249	0.555023	0.736954	-1.13218	0.228367	-4.95775	7.13e-07	1.43e-05	-0.300359	0.227283	-1.32152	0.186327	0.403791	0.434765	0.22919	1.89696	0.0578329	0.18348	0.166394	0.226886	0.733385	0.463324	0.664041	-0.910037	0.226605	-4.01596	5.92e-05	0.00152648	-0.634248	0.226428	-2.8011	0.0050928	0.0526807	0.275789	0.227192
FBgn0032935	Atg18b	2L	Autophagy-related 18b [Source:FlyBase gene name;Acc:FBgn0032935]	21212300	21220600	protein_coding	818.604	-0.799583	0.23604	-3.38748	0.000705371	0.00782507	-0.405649	0.235952	-1.7192	0.0855783	0.244305	-0.912481	0.237315	-3.84502	0.000120543	0.00107277	-0.799522	0.236745	-3.37714	0.000732442	0.00856306	0.112898	0.238498	0.473372	0.635948	0.792997	0.393873	0.236651	1.66436	0.0960397	0.273805	-0.681551	0.235445	-2.89473	0.00379484	0.0503766	-0.709236	0.235678	-3.00934	0.0026182	0.031745	-0.0276851	0.236277
FBgn0044452	Atg2	3L	Autophagy-related 2 [Source:FlyBase gene name;Acc:FBgn0044452]	2774340	2780680	protein_coding	443.633	-0.857611	0.294197	-2.91509	0.00355588	0.0280803	-0.655808	0.294969	-2.22331	0.0261946	0.11492	-1.5029	0.297523	-5.05136	4.39e-07	9.54e-06	-1.09846	0.296246	-3.70792	0.000208971	0.00297772	0.645286	0.298907	2.15882	0.0308644	0.121687	0.442649	0.296562	1.4926	0.135542	0.330247	-0.934212	0.293848	-3.17924	0.00147663	0.0231724	-1.06598	0.29436	-3.62133	0.000293089	0.00550664	-0.131764	0.295415
FBgn0036813	Atg3	3L	Autophagy-related 3 [Source:FlyBase gene name;Acc:FBgn0036813]	18748700	18750500	protein_coding	680.155	-0.165118	0.248557	-0.664307	0.506494	0.7511	0.346546	0.24894	1.39209	0.163896	0.367315	-0.929439	0.251455	-3.69625	0.000218805	0.00175316	-0.384184	0.250185	-1.5356	0.124637	0.317744	0.764321	0.251816	3.03523	0.00240348	0.0248089	0.73073	0.248984	2.93485	0.00333714	0.0479083	-0.610069	0.248848	-2.45157	0.0142235	0.133357	-0.26904	0.24852	-1.08257	0.278999	0.641342	0.341029	0.249176
FBgn0031298	Atg4a	2L	Autophagy-related 4a [Source:FlyBase gene name;Acc:FBgn0031298]	1080910	1085380	protein_coding	405.184	-0.225245	0.303772	-0.741493	0.458395	0.71663	-0.397469	0.304644	-1.3047	0.191995	0.402648	-1.13985	0.307817	-3.70301	0.000213056	0.00171583	-0.865549	0.305953	-2.82903	0.00466899	0.0353885	0.914605	0.308328	2.96634	0.00301366	0.0290338	0.46808	0.305805	1.53065	0.125856	0.315506	-0.35582	0.303549	-1.1722	0.241116	0.696376	-0.343463	0.303753	-1.13073	0.258168	0.619983	0.0123577	0.304049
FBgn0038325	Atg4b	3R	Autophagy-related 4b [Source:FlyBase gene name;Acc:FBgn0038325]	15353700	15356900	protein_coding	283.125	-0.689766	0.26814	-2.57241	0.0100994	0.0629499	-0.424693	0.268191	-1.58355	0.113297	0.292503	-0.312709	0.268573	-1.16433	0.244289	0.398428	-0.260217	0.268027	-0.970861	0.331618	0.568514	-0.377057	0.271198	-1.39034	0.164426	0.35132	-0.164476	0.267849	-0.614064	0.539173	0.722143	-0.400859	0.26615	-1.50614	0.132032	0.532399	-0.725312	0.267757	-2.70884	0.00675185	0.0645017	-0.324453	0.26842
FBgn0029943	Atg5	X	Autophagy-related 5 [Source:FlyBase gene name;Acc:FBgn0029943]	7314620	7323770	protein_coding	646.213	0.60776	0.22636	2.68493	0.00725456	0.0489518	0.132905	0.22428	0.592584	0.553459	0.735874	0.591709	0.227512	2.60078	0.00930111	0.0344877	0.333334	0.224168	1.48699	0.137018	0.336285	0.0160507	0.226313	0.0709227	0.943459	0.970099	-0.20043	0.223137	-0.898234	0.369061	0.584155	-0.118377	0.227445	-0.520465	0.60274	0.910055	-0.040607	0.227599	-0.178414	0.858398	0.96403	0.0777704	0.227486
FBgn0264325	Atg6	3R	Autophagy-related 6 [Source:FlyBase gene name;Acc:FBgn0264325]	24049200	24050800	protein_coding	366.007	-0.369157	0.211037	-1.74925	0.0802474	0.262419	0.0323817	0.210584	0.153771	0.877791	0.938964	-0.239581	0.212701	-1.12637	0.260007	0.415763	-0.349233	0.21232	-1.64484	0.100003	0.276853	-0.129576	0.214404	-0.604358	0.545606	0.728399	0.381615	0.210535	1.8126	0.0698938	0.231679	-0.532221	0.210637	-2.52672	0.0115132	0.114683	-0.531745	0.211196	-2.51778	0.0118098	0.0975189	0.000475969	0.212515
FBgn0034366	Atg7	2R	Autophagy-related 7 [Source:FlyBase gene name;Acc:FBgn0034366]	18620500	18625000	protein_coding	335.021	-0.0116743	0.278074	-0.0419828	0.966512	0.988741	-0.183785	0.276599	-0.664448	0.506404	0.700472	1.05422	0.276346	3.81485	0.000136264	0.00118878	0.188479	0.275978	0.682951	0.494638	0.707373	-1.06589	0.276733	-3.85171	0.000117298	0.00363244	-0.372265	0.275123	-1.35309	0.176028	0.383617	0.0808763	0.276962	0.292013	0.770277	0.961012	-0.1136	0.277984	-0.408655	0.682793	0.901242	-0.194476	0.277258
FBgn0052672	Atg8a	X	Autophagy-related 8a [Source:FlyBase gene name;Acc:FBgn0052672]	10764900	10768300	protein_coding	12006.9	-0.179411	0.239425	-0.749339	0.453653	0.714048	0.164337	0.23941	0.686425	0.492445	0.68975	-0.687452	0.239569	-2.86954	0.00411076	0.0180836	-0.367067	0.239466	-1.53286	0.125311	0.318792	0.508042	0.239596	2.12041	0.0339713	0.129553	0.531404	0.23941	2.21964	0.0264434	0.138611	-0.229651	0.239405	-0.959259	0.337428	0.780883	-0.0594706	0.239401	-0.248414	0.803814	0.946077	0.17018	0.239407
FBgn0038539	Atg8b	3R	Autophagy-related 8b [Source:FlyBase gene name;Acc:FBgn0038539]	17724400	17725100	protein_coding	6.60159	0.180696	0.505087	0.357753	0.720528	NA	-0.750605	0.506249	-1.48268	0.13816	0.330351	0.262762	0.502717	0.522684	0.601194	NA	-0.391061	0.507454	-0.770632	0.440925	NA	-0.0820658	0.503158	-0.163101	0.870439	NA	-0.359544	0.506115	-0.7104	0.477456	NA	0.584326	0.507791	1.15072	0.249846	NA	1.05155	0.508731	2.067	0.0387343	0.219108	0.467219	0.511831
FBgn0034110	Atg9	2R	Autophagy-related 9 [Source:FlyBase gene name;Acc:FBgn0034110]	16294400	16297200	protein_coding	455.141	-1.1786	0.289587	-4.06993	4.7e-05	0.000785796	-0.841769	0.290347	-2.89918	0.00374135	0.0288457	-1.36029	0.29148	-4.66685	3.06e-06	4.96e-05	-1.01502	0.291023	-3.48775	0.000487104	0.00619077	0.181697	0.293424	0.619229	0.535765	0.720063	0.173247	0.291706	0.593908	0.552574	0.732736	-1.19458	0.289063	-4.1326	3.59e-05	0.000978183	-0.985817	0.28892	-3.41208	0.000644688	0.0103035	0.208767	0.290364
FBgn0032422	atilla	2L	atilla [Source:FlyBase gene name;Acc:FBgn0032422]	12175500	12177900	protein_coding	6405.3	-0.247201	0.218665	-1.1305	0.258266	0.53132	0.531682	0.21858	2.43244	0.0149975	0.0789192	0.412848	0.218602	1.88859	0.0589472	0.142466	0.384598	0.218635	1.75908	0.0785633	0.236642	-0.66005	0.218714	-3.01787	0.00254557	0.025903	0.147084	0.218353	0.673606	0.500562	0.693229	0.935452	0.218337	4.28445	1.83e-05	0.000547438	1.1942	0.218321	5.46995	4.5e-08	2.39e-06	0.258752	0.218104
FBgn0036995	atk	3L	artichoke [Source:FlyBase gene name;Acc:FBgn0036995]	20454700	20464900	protein_coding	366.914	0.1152	0.284097	0.405495	0.685113	0.858297	-1.10789	0.286469	-3.86739	0.000110008	0.00189292	1.01444	0.28312	3.58309	0.000339557	0.00246026	0.300548	0.282877	1.06247	0.288022	0.525301	-0.899244	0.283085	-3.17658	0.00149021	0.0182938	-1.40844	0.285027	-4.9414	7.76e-07	0.000462774	0.00766459	0.283711	0.0270155	0.978447	0.997598	-0.684749	0.286328	-2.39148	0.0167805	0.125313	-0.692414	0.285912
FBgn0039213	atl	3R	atlastin [Source:FlyBase gene name;Acc:FBgn0039213]	24625700	24634700	protein_coding	1693.81	-0.670677	0.223354	-3.00275	0.00267555	0.0224655	0.0214807	0.223111	0.0962779	0.9233	0.963957	-0.567117	0.223798	-2.53406	0.0112749	0.0400948	-0.254004	0.223393	-1.13703	0.255526	0.487468	-0.10356	0.22443	-0.461436	0.644486	0.798002	0.275484	0.223019	1.23525	0.216738	0.4282	-0.245438	0.222773	-1.10174	0.270576	0.724406	-0.0224472	0.222716	-0.100789	0.919718	0.979014	0.222991	0.222771
FBgn0010750	atms	3R	antimeros [Source:FlyBase gene name;Acc:FBgn0010750]	4750040	4777490	protein_coding	326.468	0.812704	0.275666	2.94814	0.00319689	0.0258023	0.896374	0.274771	3.26225	0.0011053	0.0117811	0.454194	0.278556	1.63053	0.10299	0.215874	0.333401	0.276282	1.20674	0.227532	0.455558	0.35851	0.276196	1.29803	0.194279	0.387834	0.562973	0.27228	2.06763	0.0386753	0.169403	0.52248	0.275741	1.89482	0.0581163	0.344406	0.846227	0.275267	3.0742	0.00211067	0.0269805	0.323747	0.27295
FBgn0010433	ato	3R	atonal [Source:FlyBase gene name;Acc:FBgn0010433]	8278050	8279270	protein_coding	1.66414	-0.246064	0.393229	-0.625751	0.531478	NA	-0.0692992	0.39314	-0.176271	0.860081	NA	0.348141	0.394622	0.882214	0.377661	NA	-0.0573629	0.392049	-0.146315	0.883672	NA	-0.594205	0.39069	-1.52091	0.128282	NA	-0.0119364	0.396719	-0.0300877	0.975997	NA	-0.199584	0.396712	-0.503095	0.614897	NA	-0.0982446	0.396369	-0.247862	0.804241	NA	0.101339	0.395924
FBgn0052446	Atox1	3L	0	21641000	21642600	protein_coding	823.948	0.268299	0.217617	1.2329	0.217614	0.481634	0.229258	0.217207	1.05548	0.291205	0.512188	-0.18066	0.219684	-0.822366	0.410869	0.56907	-0.209603	0.218015	-0.961413	0.336345	0.572013	0.448959	0.219403	2.04628	0.0407287	0.145587	0.438861	0.216925	2.0231	0.0430631	0.179008	0.244346	0.217261	1.12467	0.26073	0.715623	0.445884	0.217169	2.05317	0.0400564	0.223181	0.201538	0.216527
FBgn0030343	ATP7	X	ATP7 [Source:FlyBase gene name;Acc:FBgn0030343]	11855000	11864800	protein_coding	672.696	-0.88587	0.292149	-3.03225	0.00242735	0.0208252	-0.809851	0.29242	-2.76947	0.00561468	0.0385805	-1.38421	0.294099	-4.70662	2.52e-06	4.21e-05	-0.999502	0.29286	-3.41291	0.000642742	0.00766984	0.498341	0.295108	1.68867	0.0912824	0.242313	0.189651	0.293244	0.646735	0.517804	0.706484	-1.16181	0.292168	-3.97653	6.99e-05	0.00175069	-0.954654	0.292064	-3.26864	0.00108065	0.015876	0.20716	0.293101
FBgn0037989	ATP8B	3R	ATPase 8B [Source:FlyBase gene name;Acc:FBgn0037989]	12068400	12090600	protein_coding	1180.59	-0.164844	0.227514	-0.724548	0.46873	0.726179	-0.106323	0.226619	-0.469171	0.638948	0.797091	-0.10189	0.228166	-0.44656	0.655193	0.776041	-0.219629	0.226828	-0.968264	0.332912	0.569444	-0.0629546	0.228502	-0.27551	0.782925	0.884951	0.113306	0.226473	0.500307	0.616859	0.77869	0.0768194	0.226923	0.338526	0.734967	0.952534	0.0543531	0.227084	0.239352	0.810833	0.948469	-0.0224664	0.226832
FBgn0002921	Atpalpha	3R	Na pump alpha subunit [Source:FlyBase gene name;Acc:FBgn0002921]	20948700	20976200	protein_coding	40509.1	-1.41007	0.22724	-6.20519	5.46e-10	2.93e-08	-0.81934	0.227229	-3.60579	0.000311203	0.00429807	-1.59159	0.227284	-7.00265	2.51e-12	1.61e-10	-0.873936	0.227235	-3.84595	0.000120085	0.0018719	0.181517	0.227333	0.798466	0.4246	0.627961	0.0545962	0.227246	0.240252	0.810135	0.8994	-0.617033	0.227201	-2.7158	0.00661149	0.076679	-0.67945	0.227206	-2.99046	0.00278562	0.0332977	-0.0624166	0.227216
FBgn0020236	ATPCL	2R	ATP citrate lyase [Source:FlyBase gene name;Acc:FBgn0020236]	15993500	16001300	protein_coding	2218.39	0.402992	0.250963	1.60578	0.108322	0.319931	0.64137	0.251197	2.55325	0.0106723	0.0617556	-0.2661	0.251652	-1.05741	0.290324	0.448459	0.0478877	0.2515	0.190408	0.848989	0.929776	0.669092	0.25152	2.66019	0.00780962	0.0524858	0.593482	0.250942	2.36502	0.0180291	0.114226	0.0192143	0.251013	0.0765469	0.938984	0.99114	0.0695263	0.25105	0.276942	0.781825	0.938884	0.050312	0.250968
FBgn0019644	ATPsyn-b	3L	ATP synthase, subunit b [Source:FlyBase gene name;Acc:FBgn0019644]	9730000	9731220	protein_coding	6194.09	-0.96959	0.188758	-5.1367	2.8e-07	8.42e-06	-0.785301	0.18866	-4.16253	3.15e-05	0.000669353	-1.18766	0.189077	-6.28136	3.36e-10	1.47e-08	-1.21084	0.188829	-6.41233	1.43e-10	8.59e-09	0.218072	0.189351	1.15168	0.249453	0.453621	0.425534	0.188901	2.25268	0.0242792	0.133008	-0.550348	0.18856	-2.91868	0.00351512	0.0476573	-0.503693	0.18858	-2.67097	0.00756324	0.0702902	0.0466551	0.188658
FBgn0010217	ATPsyn-beta	4	ATP synthase-beta [Source:FlyBase gene name;Acc:FBgn0010217]	1031480	1034920	protein_coding	17553.9	-1.09446	0.168158	-6.50849	7.59e-11	4.8e-09	-0.887231	0.16812	-5.27737	1.31e-07	5.51e-06	-1.25816	0.168282	-7.47649	7.63e-14	6.16e-12	-1.05793	0.168156	-6.29136	3.15e-10	1.77e-08	0.163707	0.168409	0.972077	0.331012	0.541888	0.170697	0.168196	1.01487	0.31017	0.527311	-0.520109	0.168059	-3.09481	0.00196941	0.0292702	-0.619856	0.168081	-3.68785	0.000226161	0.00438526	-0.0997469	0.168109
FBgn0016119	ATPsyn-Cf6	3R	ATPase coupling factor 6 [Source:FlyBase gene name;Acc:FBgn0016119]	23355200	23356100	protein_coding	3836.7	-0.64536	0.180327	-3.57883	0.000345135	0.00428255	-0.283912	0.180263	-1.57499	0.115259	0.295369	-1.18094	0.181091	-6.52122	6.97e-11	3.51e-09	-0.81208	0.180564	-4.49748	6.88e-06	0.000152541	0.535576	0.181397	2.9525	0.00315207	0.0300647	0.528168	0.180487	2.92635	0.00342963	0.0483395	-0.466311	0.180126	-2.5888	0.00963111	0.101095	-0.380001	0.180145	-2.10942	0.0349082	0.203405	0.0863095	0.180252
FBgn0016120	ATPsyn-d	3R	ATP synthase, subunit d [Source:FlyBase gene name;Acc:FBgn0016120]	19095000	19096300	protein_coding	5235.44	-0.815558	0.195951	-4.16205	3.15e-05	0.000556137	-0.277194	0.195914	-1.41487	0.157106	0.357619	-1.34641	0.196469	-6.85306	7.23e-12	4.37e-10	-0.794445	0.196108	-4.05107	5.1e-05	0.000896256	0.530856	0.196712	2.69864	0.00696236	0.0489426	0.517252	0.196055	2.63829	0.00833243	0.0759774	-0.622453	0.19581	-3.17886	0.00147854	0.0231764	-0.494881	0.195812	-2.52733	0.0114932	0.0957302	0.127572	0.195915
FBgn0020235	ATPsyn-gamma	3R	ATP synthase-gamma chain [Source:FlyBase gene name;Acc:FBgn0020235]	29747700	29749200	protein_coding	8003.15	-1.07404	0.19681	-5.45727	4.84e-08	1.76e-06	-0.760662	0.196743	-3.86627	0.000110511	0.00189809	-1.41566	0.197098	-7.18251	6.84e-13	5e-11	-1.11616	0.196845	-5.67025	1.43e-08	5.91e-07	0.341616	0.197311	1.73136	0.0833871	0.230217	0.355501	0.196893	1.80556	0.0709878	0.233445	-0.713171	0.196675	-3.62613	0.000287698	0.0059674	-0.728307	0.196702	-3.70259	0.000213413	0.00418895	-0.0151361	0.196781
FBgn0012042	AttA	2R	Attacin-A [Source:FlyBase gene name;Acc:FBgn0012042]	14747400	14748200	protein_coding	591.21	0.863557	0.481984	1.79167	0.0731853	0.247603	0.445555	0.481891	0.924596	0.355176	0.571848	-0.280297	0.481894	-0.581657	0.560798	0.700767	0.342034	0.481879	0.709792	0.477833	0.695204	1.14385	0.481924	2.37352	0.0176196	0.0860812	0.103521	0.481944	0.214798	0.829925	0.911197	-0.0915982	0.481957	-0.190055	0.849266	0.976903	-0.379371	0.481933	-0.787186	0.431173	0.762473	-0.287773	0.481936
FBgn0041581	AttB	2R	Attacin-B [Source:FlyBase gene name;Acc:FBgn0041581]	14749200	14750200	protein_coding	278.533	0.563412	0.524217	1.07477	0.282479	0.557264	0.333439	0.524032	0.636294	0.524584	0.713685	-0.961194	0.524057	-1.83414	0.0666333	0.155803	0.199914	0.524011	0.381507	0.702827	0.844089	1.52461	0.524077	2.90912	0.00362442	0.0330639	0.133525	0.524097	0.254771	0.7989	0.893796	-0.766	0.524159	-1.46139	0.143909	0.556191	-1.14183	0.524111	-2.1786	0.0293615	0.181136	-0.375828	0.524073
FBgn0041579	AttC	2R	Attacin-C [Source:FlyBase gene name;Acc:FBgn0041579]	13393700	13394700	protein_coding	3369.5	1.76668	0.513615	3.4397	0.000582356	0.00663619	1.071	0.513599	2.08529	0.0370434	0.144121	0.0235169	0.513593	0.0457889	0.963479	0.979176	0.624843	0.513594	1.21661	0.223753	0.45144	1.74317	0.513606	3.39397	0.000688867	0.0110208	0.446158	0.513614	0.868664	0.385031	0.597487	-0.204661	0.513602	-0.398482	0.690275	0.939794	-0.205874	0.5136	-0.400846	0.688533	0.90372	-0.00121354	0.513599
FBgn0038530	AttD	3R	Attacin-D [Source:FlyBase gene name;Acc:FBgn0038530]	17625300	17626100	protein_coding	128.906	2.29274	0.525722	4.36112	1.29e-05	0.000260709	1.32891	0.525354	2.52955	0.0114209	0.0647828	0.577146	0.525394	1.0985	0.271985	0.42966	1.67101	0.525382	3.18055	0.00146994	0.0147722	1.71559	0.525723	3.2633	0.00110122	0.0148764	-0.342096	0.52588	-0.650521	0.515356	0.704686	-0.398235	0.525314	-0.758089	0.448398	0.852198	-0.132919	0.525359	-0.253005	0.800264	0.94461	0.265316	0.525281
FBgn0067783	att-ORFA	3R	alternative testis transcripts open reading frame A [Source:FlyBase gene name;Acc:FBgn0067783]	20552400	20557700	protein_coding	126.1	0.074615	0.326428	0.22858	0.819195	0.924477	0.225414	0.329306	0.684511	0.493653	0.690564	0.116092	0.329474	0.352356	0.724572	0.828253	0.387604	0.329058	1.17792	0.238828	0.469064	-0.041477	0.329626	-0.12583	0.899866	0.947745	-0.16219	0.324232	-0.500228	0.616915	0.77869	0.542818	0.32288	1.68117	0.092729	0.445867	0.558486	0.323347	1.7272	0.0841309	0.349665	0.0156678	0.319914
FBgn0019637	Atu	3R	Another transcription unit [Source:FlyBase gene name;Acc:FBgn0019637]	5613360	5615940	protein_coding	291.989	0.262197	0.210025	1.24841	0.211882	0.474124	0.693678	0.209774	3.30678	0.000943747	0.0104952	0.222694	0.213045	1.04529	0.295888	0.453583	0.0544206	0.212905	0.255609	0.798253	0.902833	0.0395026	0.212209	0.18615	0.852327	0.92518	0.639258	0.207192	3.08534	0.00203318	0.0372514	0.163365	0.209277	0.780616	0.435028	0.84322	0.616563	0.207994	2.96434	0.00303337	0.0354915	0.453198	0.206375
FBgn0029907	Atx-1	X	Ataxin 1 [Source:FlyBase gene name;Acc:FBgn0029907]	6823200	6824200	protein_coding	6.30486	0.0318714	0.519051	0.0614031	0.951038	NA	0.895925	0.51869	1.72728	0.0841167	0.241336	-0.0209174	0.515754	-0.040557	0.967649	NA	0.5659	0.517486	1.09356	0.274149	NA	0.0527888	0.515447	0.102414	0.918428	NA	0.330025	0.523309	0.63065	0.52827	NA	0.831645	0.52228	1.59234	0.111309	NA	0.885854	0.522133	1.6966	0.0897714	0.362211	0.054209	0.524957
FBgn0041188	Atx2	3R	Ataxin-2 [Source:FlyBase gene name;Acc:FBgn0041188]	15408400	15417300	protein_coding	1568.3	0.0065964	0.214418	0.0307642	0.975458	0.992115	0.244686	0.214826	1.139	0.254704	0.475672	-0.25458	0.215248	-1.18273	0.236917	0.390536	0.105782	0.215032	0.491933	0.622767	0.797943	0.261176	0.215329	1.21292	0.225162	0.424926	0.138905	0.214337	0.648068	0.516941	0.706114	-0.0711681	0.214266	-0.332148	0.739777	0.953839	0.0365025	0.214286	0.170345	0.864739	0.966516	0.107671	0.214215
FBgn0031420	Atxn7	2L	Ataxin 7 [Source:FlyBase gene name;Acc:FBgn0031420]	2375840	2380510	protein_coding	246.053	-0.583318	0.252353	-2.31152	0.0208044	0.105446	-0.115241	0.253609	-0.454406	0.649537	0.80368	-0.386856	0.253989	-1.52312	0.127729	0.253177	-0.0140562	0.253667	-0.0554119	0.95581	0.97987	-0.196461	0.256882	-0.764793	0.444395	0.644307	-0.101185	0.251948	-0.401611	0.68797	0.825207	-0.665104	0.251456	-2.64501	0.00816892	0.0897206	-0.225695	0.250132	-0.902304	0.366895	0.717316	0.439409	0.25218
FBgn0000146	aub	2L	aubergine [Source:FlyBase gene name;Acc:FBgn0000146]	10997800	11001500	protein_coding	110.517	-0.0537161	0.33257	-0.161518	0.871685	0.94894	-0.100086	0.33666	-0.297291	0.766244	0.876555	0.552339	0.331771	1.66482	0.0959487	0.205131	0.348312	0.334736	1.04056	0.29808	0.535263	-0.606056	0.332702	-1.82161	0.0685135	0.204153	-0.448398	0.331973	-1.3507	0.17679	0.384677	0.100628	0.330258	0.304695	0.760598	0.957824	-0.343866	0.333675	-1.03054	0.302756	0.666749	-0.444494	0.332305
FBgn0000147	aurA	3R	aurora A [Source:FlyBase gene name;Acc:FBgn0000147]	11963100	11964800	protein_coding	41.1053	0.795008	0.46033	1.72704	0.0841605	0.270789	1.68449	0.464581	3.62582	0.000288041	0.00404553	0.674883	0.463777	1.45519	0.145617	0.27851	1.15122	0.467046	2.4649	0.0137052	0.0773203	0.120125	0.459622	0.261356	0.793818	0.890801	0.533267	0.4531	1.17693	0.239223	0.4539	0.511083	0.460451	1.10996	0.267015	0.721203	0.435472	0.461547	0.943505	0.345422	0.698526	-0.0756107	0.45747
FBgn0024227	aurB	2L	aurora B [Source:FlyBase gene name;Acc:FBgn0024227]	10856800	10858100	protein_coding	19.7008	0.877412	0.487401	1.80018	0.0718316	0.244343	0.759412	0.495984	1.53112	0.125739	0.311951	-0.490672	0.500391	-0.980576	0.326802	0.486094	0.292963	0.499516	0.586495	0.557543	NA	1.36808	0.496324	2.75643	0.00584353	0.0440434	0.466448	0.490593	0.950785	0.341714	0.557809	0.15913	0.489753	0.324919	0.745242	0.954944	-0.421306	0.494595	-0.851821	0.394314	0.738634	-0.580436	0.492666
FBgn0032104	aust	2L	australin [Source:FlyBase gene name;Acc:FBgn0032104]	9250050	9251040	protein_coding	0.915487	0.0889829	0.283522	0.313848	0.753636	NA	-0.163731	0.282483	-0.579614	0.562175	NA	-0.101096	0.277885	-0.363806	0.716003	NA	-0.222871	0.281254	-0.79242	0.428116	NA	0.190079	0.277813	0.684198	0.49385	NA	0.0591402	0.283541	0.208577	0.834778	NA	-0.0314049	0.284459	-0.110402	0.91209	NA	-0.209933	0.282225	-0.743849	0.456968	NA	-0.178528	0.28309
FBgn0037218	aux	3R	auxillin [Source:FlyBase gene name;Acc:FBgn0037218]	4211780	4227520	protein_coding	540.638	-0.635786	0.214421	-2.96512	0.00302563	0.0247688	-0.494626	0.214297	-2.30814	0.0209915	0.0993103	-0.839873	0.216984	-3.87066	0.000108539	0.000986411	-0.617147	0.214909	-2.87167	0.00408307	0.0322387	0.204087	0.218687	0.933239	0.350697	0.560822	0.122521	0.214951	0.569994	0.568682	0.743665	-0.434752	0.213232	-2.03887	0.0414633	0.27784	-0.68892	0.214204	-3.21618	0.00129907	0.0182455	-0.254168	0.214751
FBgn0050476	ave	2R	aveugle [Source:FlyBase gene name;Acc:FBgn0050476]	14752500	14753300	protein_coding	183.176	0.36216	0.275295	1.31553	0.188331	0.445433	0.0699769	0.270772	0.258435	0.796071	0.893692	-0.113835	0.282157	-0.403446	0.68662	0.799402	-0.55859	0.274164	-2.03743	0.0416067	0.160134	0.475995	0.280694	1.69578	0.0899276	0.239873	0.628567	0.271849	2.31219	0.0207672	0.123105	0.0580876	0.275535	0.210818	0.83303	0.972485	0.619539	0.273516	2.2651	0.0235068	0.156645	0.561451	0.272241
FBgn0030410	Aven	X	Aven ortholog [Source:FlyBase gene name;Acc:FBgn0030410]	12628400	12629600	protein_coding	131.755	-1.39292	0.295162	-4.71918	2.37e-06	5.76e-05	-0.964324	0.290274	-3.32212	0.000893366	0.0100516	-1.36844	0.300623	-4.55202	5.31e-06	8e-05	-1.28331	0.293605	-4.37088	1.24e-05	0.000255769	-0.0244802	0.310196	-0.0789183	0.937098	0.966078	0.318989	0.296334	1.07645	0.281726	0.499306	-0.624854	0.287202	-2.17566	0.0295809	0.221463	-0.620012	0.287942	-2.15325	0.0312991	0.189031	0.00484191	0.290137
FBgn0000150	awd	3R	abnormal wing discs [Source:FlyBase gene name;Acc:FBgn0000150]	31745200	31746100	protein_coding	3134.79	0.419313	0.239202	1.75297	0.0796075	0.261092	0.492755	0.239338	2.05882	0.0395112	0.149315	-0.490161	0.239882	-2.04334	0.041019	0.107712	-0.158443	0.239597	-0.66129	0.508426	0.718457	0.909474	0.239779	3.79297	0.000148854	0.00415581	0.651198	0.239243	2.7219	0.00649069	0.0675297	-0.0165468	0.239256	-0.0691597	0.944863	0.992306	0.112089	0.239257	0.468489	0.639435	0.881531	0.128636	0.239207
FBgn0013751	Awh	3L	Arrowhead [Source:FlyBase gene name;Acc:FBgn0013751]	3846210	3861690	protein_coding	51.4706	0.956637	0.400679	2.38754	0.0169616	0.0917282	-0.400591	0.397969	-1.00659	0.314133	0.534647	1.53024	0.399961	3.82597	0.00013026	0.00114514	-0.0754509	0.396131	-0.19047	0.848941	0.929776	-0.5736	0.391252	-1.46606	0.142631	0.321655	-0.32514	0.395412	-0.822282	0.410916	0.620284	0.895674	0.39927	2.24328	0.0248788	0.197604	0.504328	0.40343	1.2501	0.211263	0.563432	-0.391346	0.393396
FBgn0026597	Axn	3R	Axin [Source:FlyBase gene name;Acc:FBgn0026597]	30022800	30035300	protein_coding	252.801	-0.147449	0.284717	-0.51788	0.604542	0.812719	0.34301	0.284836	1.20424	0.228497	0.447221	-0.171261	0.287133	-0.596452	0.550873	0.69292	0.0481886	0.286152	0.168402	0.866267	0.937875	0.0238121	0.288062	0.0826631	0.934119	0.964721	0.294822	0.28309	1.04144	0.297671	0.514468	0.0667763	0.283043	0.235923	0.813493	0.970307	0.362051	0.282583	1.28122	0.200116	0.548507	0.295274	0.281847
FBgn0262870	axo	3L	axotactin [Source:FlyBase gene name;Acc:FBgn0262870]	4629600	4687320	protein_coding	824.544	-0.41307	0.224117	-1.8431	0.0653147	0.23058	-0.374997	0.223872	-1.67505	0.0939236	0.258722	0.168672	0.223886	0.753382	0.45122	0.605999	-0.0739331	0.223571	-0.330692	0.740877	0.867928	-0.581742	0.224838	-2.58739	0.00967063	0.0595133	-0.301064	0.223389	-1.34771	0.177751	0.385925	0.129292	0.222757	0.58042	0.561631	0.896768	-0.0255569	0.223161	-0.114522	0.908824	0.975775	-0.154849	0.222755
FBgn0000152	Axs	X	Abnormal X segregation [Source:FlyBase gene name;Acc:FBgn0000152]	16680100	16683900	protein_coding	52.2005	-0.644898	0.408276	-1.57956	0.114207	0.330214	-0.312997	0.406299	-0.770361	0.441086	0.648583	-0.728574	0.413891	-1.7603	0.0783561	0.176329	-0.568323	0.408823	-1.39014	0.164485	0.3754	0.0836765	0.418824	0.199789	0.841645	0.919364	0.255325	0.407786	0.626126	0.531233	0.717133	-0.953374	0.408724	-2.33256	0.019671	0.168566	-0.250683	0.404457	-0.619802	0.535388	0.825395	0.702691	0.410018
FBgn0261647	Axud1	2L	0	2365340	2370140	protein_coding	432.099	-0.410853	0.289259	-1.42036	0.155502	0.399135	-0.0273429	0.290471	-0.0941332	0.925003	0.964644	-1.11271	0.292935	-3.7985	0.000145574	0.00125563	-0.102733	0.290843	-0.353225	0.72392	0.857266	0.701861	0.293812	2.38881	0.016903	0.0838392	0.0753901	0.28988	0.260074	0.794807	0.891835	-0.26338	0.288522	-0.912861	0.361316	0.798031	-0.292268	0.288789	-1.01205	0.311516	0.675594	-0.0288878	0.288945
FBgn0025185	az2	2R	az2 [Source:FlyBase gene name;Acc:FBgn0025185]	7510620	7512750	protein_coding	99.0883	1.16911	0.36032	3.24463	0.00117602	0.0118406	0.752805	0.359876	2.09185	0.0364522	0.142593	0.8013	0.36515	2.19444	0.0282037	0.0807741	0.502067	0.361506	1.38882	0.164887	0.376033	0.367806	0.358489	1.02599	0.304896	0.516877	0.250738	0.353985	0.708329	0.478741	0.675971	0.759733	0.360999	2.10453	0.0353323	0.248528	1.06808	0.360208	2.96517	0.00302519	0.0354535	0.308344	0.354117
FBgn0000153	b	2L	black [Source:FlyBase gene name;Acc:FBgn0000153]	13821200	13824000	protein_coding	1571.01	-1.56443	0.274025	-5.70909	1.14e-08	4.71e-07	-2.07596	0.273451	-7.59171	3.16e-14	3.81e-12	-1.97415	0.275246	-7.1723	7.37e-13	5.33e-11	-2.67075	0.274095	-9.74387	1.96e-22	4.65e-20	0.409719	0.276241	1.48319	0.138023	0.31537	0.59479	0.274774	2.16465	0.0304145	0.149564	-2.35652	0.274669	-8.57948	9.53e-18	2.53e-15	-1.88096	0.274226	-6.85915	6.93e-12	7.01e-10	0.475558	0.275866
FBgn0023407	B4	2L	B4 [Source:FlyBase gene name;Acc:FBgn0023407]	13500600	13549300	protein_coding	2592.98	-0.666183	0.208051	-3.20202	0.00136465	0.013252	-0.00553344	0.207958	-0.0266084	0.978772	0.990771	-0.656515	0.208435	-3.14973	0.0016342	0.00867883	-0.23241	0.20813	-1.11666	0.26414	0.497475	-0.00966821	0.208856	-0.0462912	0.963078	0.981122	0.226877	0.207882	1.09137	0.275109	0.493376	-0.389107	0.207731	-1.87313	0.061051	0.354611	-0.500801	0.207861	-2.4093	0.0159831	0.121235	-0.111694	0.207965
FBgn0004587	B52	3R	B52 [Source:FlyBase gene name;Acc:FBgn0004587]	13661300	13666900	protein_coding	1562.66	0.444857	0.204661	2.17363	0.0297333	0.135139	0.674361	0.204915	3.29093	0.000998572	0.0109469	-0.137061	0.206018	-0.665288	0.505866	0.65633	0.455545	0.205168	2.22035	0.026395	0.118758	0.581918	0.205681	2.82922	0.00466612	0.0387113	0.218816	0.203982	1.07272	0.283395	0.501012	0.314038	0.20455	1.53527	0.124719	0.517481	0.560185	0.204463	2.73979	0.00614782	0.0602264	0.246147	0.204012
FBgn0024897	b6	X	b6 [Source:FlyBase gene name;Acc:FBgn0024897]	1686620	1690190	protein_coding	65.8546	-2.37837	0.48027	-4.95214	7.34e-07	2e-05	-2.95627	0.480458	-6.15303	7.6e-10	4.96e-08	-3.17239	0.489911	-6.47544	9.45e-11	4.58e-09	-3.04936	0.481722	-6.33012	2.45e-10	1.41e-08	0.794018	0.496725	1.59851	0.10993	0.27276	0.0930914	0.489009	0.190367	0.849021	0.92111	-3.31319	0.484817	-6.83389	8.26e-12	9.67e-10	-2.52702	0.480409	-5.26014	1.44e-07	6.96e-06	0.78617	0.491981
FBgn0004870	bab1	3L	bric a brac 1 [Source:FlyBase gene name;Acc:FBgn0004870]	1036370	1101090	protein_coding	117.16	-0.318295	0.309966	-1.02687	0.304482	0.580746	-0.210733	0.30805	-0.684087	0.49392	0.690805	0.512414	0.306925	1.66951	0.0950171	0.203733	0.117732	0.306611	0.383977	0.700996	0.843587	-0.830709	0.310436	-2.67594	0.00745195	0.0510028	-0.328465	0.304504	-1.07869	0.280727	0.498257	0.442375	0.302746	1.46121	0.143959	0.556231	0.373777	0.303835	1.2302	0.218623	0.574886	-0.0685975	0.300093
FBgn0025525	bab2	3L	bric a brac 2 [Source:FlyBase gene name;Acc:FBgn0025525]	1140430	1177280	protein_coding	459.139	-0.882131	0.231942	-3.80323	0.00014282	0.00205137	-0.466623	0.229721	-2.03126	0.0422287	0.156175	-1.13038	0.235702	-4.79581	1.62e-06	2.89e-05	-0.625042	0.230424	-2.71258	0.00667623	0.0460493	0.248252	0.238546	1.04069	0.298021	0.509071	0.158419	0.2304	0.68758	0.491717	0.686118	-0.592688	0.230068	-2.57614	0.009991	0.103407	-0.391504	0.229881	-1.70308	0.0885539	0.359622	0.201184	0.230937
FBgn0011300	babo	2R	baboon [Source:FlyBase gene name;Acc:FBgn0011300]	8952340	8962800	protein_coding	596.526	-0.405199	0.257744	-1.5721	0.115927	0.33324	-0.179727	0.258334	-0.695716	0.486607	0.684843	-0.826125	0.260088	-3.17633	0.0014915	0.00805502	-0.233522	0.258629	-0.902923	0.366567	0.598616	0.420926	0.260898	1.61337	0.106664	0.267342	0.0537947	0.258087	0.208436	0.834888	0.913796	-0.373462	0.257233	-1.45184	0.146545	0.560673	-0.20609	0.257181	-0.801343	0.422933	0.755481	0.167372	0.257492
FBgn0034724	babos	2R	babos [Source:FlyBase gene name;Acc:FBgn0034724]	22393900	22402100	protein_coding	266.099	-1.05662	0.309615	-3.41268	0.000643279	0.00723811	-1.53022	0.310638	-4.92606	8.39e-07	2.92e-05	-1.37564	0.313005	-4.39495	1.11e-05	0.000148776	-1.46855	0.310837	-4.72451	2.31e-06	5.93e-05	0.319023	0.315572	1.01094	0.312047	0.523927	-0.0616743	0.31356	-0.19669	0.84407	0.918206	-1.4124	0.309933	-4.55712	5.19e-06	0.000179847	-1.77192	0.311955	-5.68005	1.35e-08	8.45e-07	-0.359519	0.314845
FBgn0031453	Bacc	2L	Bacchus [Source:FlyBase gene name;Acc:FBgn0031453]	2752440	2757980	protein_coding	9141.78	0.577828	0.208987	2.76489	0.00569415	0.0404384	0.818974	0.208997	3.91859	8.91e-05	0.00159967	0.158155	0.209159	0.756148	0.44956	0.604716	0.44025	0.209055	2.1059	0.0352127	0.142977	0.419673	0.209081	2.00723	0.0447253	0.154794	0.378724	0.208849	1.81339	0.0697717	0.231498	0.148627	0.209012	0.711094	0.477026	0.86651	0.538011	0.208975	2.57452	0.0100378	0.0869341	0.389384	0.208921
FBgn0032049	Bace	2L	beta-site APP-cleaving enzyme [Source:FlyBase gene name;Acc:FBgn0032049]	8494890	8496310	protein_coding	28.4988	-1.1005	0.51973	-2.11744	0.0342222	0.147559	-0.95871	0.520245	-1.84281	0.0653574	0.205722	-1.01218	0.520515	-1.94457	0.0518271	0.128845	-1.05284	0.520633	-2.02224	0.0431519	0.163893	-0.0883219	0.522154	-0.169149	0.865679	0.932779	0.0941335	0.521383	0.180546	0.856724	0.925443	-1.04399	0.519173	-2.01087	0.0443395	0.290596	-1.88083	0.52112	-3.6092	0.00030714	0.00569418	-0.836841	0.522216
FBgn0031977	baf	2L	barrier to autointegration factor [Source:FlyBase gene name;Acc:FBgn0031977]	8029460	8030560	protein_coding	702.506	0.645808	0.225966	2.85799	0.00426336	0.0323284	0.533629	0.22603	2.36088	0.0182317	0.0907356	-0.213776	0.228878	-0.934019	0.350294	0.511012	-0.341543	0.227606	-1.50059	0.133461	0.330974	0.859584	0.228002	3.77007	0.000163201	0.00441547	0.875173	0.225986	3.87268	0.000107643	0.00816126	-0.122571	0.226779	-0.540485	0.588863	0.905889	0.112486	0.226592	0.496423	0.619596	0.871628	0.235056	0.226521
FBgn0045866	bai	3R	baiser [Source:FlyBase gene name;Acc:FBgn0045866]	25039400	25040400	protein_coding	1513.81	0.490317	0.182544	2.68602	0.00723082	0.0488162	0.584431	0.182567	3.20119	0.00136862	0.0138774	-0.246506	0.184308	-1.33746	0.181071	0.323842	-0.0367064	0.183246	-0.200312	0.841236	0.926616	0.736822	0.183895	4.00676	6.16e-05	0.00239816	0.621138	0.182137	3.41027	0.000648985	0.0211073	0.0356503	0.182736	0.195091	0.845321	0.975237	0.309337	0.182593	1.69414	0.090239	0.363079	0.273687	0.182368
FBgn0260960	Baldspot	3L	Baldspot [Source:FlyBase gene name;Acc:FBgn0260960]	16648400	16661600	protein_coding	3043.4	-0.553345	0.186577	-2.96578	0.00301919	0.0247312	0.322015	0.18636	1.72792	0.0840022	0.241244	-0.441842	0.186898	-2.36408	0.0180748	0.0573768	-0.0162441	0.186581	-0.0870622	0.930622	0.968161	-0.111504	0.187311	-0.595286	0.551652	0.73362	0.338259	0.186138	1.81725	0.069179	0.230423	0.267235	0.185976	1.43693	0.150738	0.569116	0.196714	0.186058	1.05727	0.290386	0.654978	-0.0705209	0.185873
FBgn0027889	ball	3R	ballchen [Source:FlyBase gene name;Acc:FBgn0027889]	26864600	26866800	protein_coding	85.1418	0.184584	0.34402	0.53655	0.591579	0.804276	1.04682	0.347955	3.00848	0.00262557	0.0221776	-0.419604	0.353649	-1.1865	0.235424	0.388823	0.624957	0.350601	1.78253	0.0746628	0.229989	0.604188	0.35312	1.711	0.0870812	0.236161	0.42186	0.339723	1.24178	0.214319	0.426556	-0.511163	0.347187	-1.4723	0.14094	0.55078	-0.0250449	0.344565	-0.0726857	0.942056	0.987225	0.486119	0.347185
FBgn0000158	bam	3R	bag of marbles [Source:FlyBase gene name;Acc:FBgn0000158]	25243000	25245100	protein_coding	18.3025	0.120188	0.500322	0.240222	0.810158	0.919923	0.67027	0.501795	1.33574	0.181633	0.389449	0.242244	0.502573	0.482008	0.6298	0.756544	0.320075	0.504146	0.634886	0.525503	NA	-0.122056	0.502444	-0.242924	0.808064	0.899154	0.350195	0.497209	0.704321	0.481233	0.677607	0.354097	0.497723	0.711434	0.476815	0.86651	-1.281	0.509512	-2.51417	0.0119314	0.0979245	-1.63509	0.506984
FBgn0004862	bap	3R	bagpipe [Source:FlyBase gene name;Acc:FBgn0004862]	21388900	21390400	protein_coding	27.7334	-0.923267	0.52031	-1.77445	0.075988	0.253312	0.741857	0.519966	1.42674	0.153655	0.352725	-0.210362	0.519417	-0.404996	0.685481	0.798544	0.0108483	0.522639	0.0207568	0.98344	0.993366	-0.712905	0.522894	-1.36338	0.172762	0.36254	0.731009	0.518535	1.40976	0.158612	0.360486	1.09907	0.513714	2.13947	0.0323978	0.23472	1.40705	0.513438	2.74044	0.00613574	0.0601763	0.307972	0.510364
FBgn0042085	Bap170	2R	Brahma associated protein 170kD [Source:FlyBase gene name;Acc:FBgn0042085]	6636510	6642360	protein_coding	220.356	0.471787	0.289801	1.62797	0.103532	0.310735	0.694854	0.290674	2.39049	0.0168257	0.0856061	-0.0366198	0.294933	-0.124163	0.901186	0.94354	0.509753	0.291614	1.74804	0.0804573	0.239788	0.508407	0.293392	1.73286	0.0831205	0.229717	0.185101	0.28653	0.646009	0.518273	0.706914	0.522236	0.288753	1.80859	0.0705141	0.384311	0.52585	0.289163	1.81852	0.0689844	0.309257	0.00361374	0.286527
FBgn0025716	Bap55	2R	Brahma associated protein 55kD [Source:FlyBase gene name;Acc:FBgn0025716]	17429400	17431000	protein_coding	360.633	0.0850018	0.253127	0.335807	0.737016	0.884873	0.37782	0.252719	1.49502	0.134909	0.326097	-0.0771919	0.255561	-0.302049	0.762615	0.854315	0.0732621	0.253736	0.288734	0.772785	0.889562	0.162194	0.255611	0.634532	0.525734	0.712942	0.304558	0.251301	1.21192	0.225542	0.437782	0.0191209	0.252564	0.0757073	0.939652	0.99114	0.00553367	0.252981	0.0218739	0.982549	0.997051	-0.0135872	0.252468
FBgn0025463	Bap60	X	Brahma associated protein 60kD [Source:FlyBase gene name;Acc:FBgn0025463]	13157400	13159500	protein_coding	728.56	0.411363	0.236558	1.73895	0.082044	0.266345	0.883966	0.235507	3.75346	0.000174411	0.00273873	0.216577	0.238055	0.909779	0.362939	0.523393	0.560739	0.235977	2.37624	0.0174899	0.0915292	0.194786	0.237447	0.820331	0.412027	0.616954	0.323227	0.2339	1.3819	0.167001	0.371197	-0.0230067	0.236882	-0.0971227	0.922629	0.98911	0.458277	0.236264	1.93968	0.0524182	0.263186	0.481284	0.235977
FBgn0037081	barc	3L	barricade [Source:FlyBase gene name;Acc:FBgn0037081]	21420400	21433100	protein_coding	366.33	0.423246	0.237978	1.77851	0.07532	0.252341	0.772533	0.238816	3.23485	0.00121707	0.0126684	0.228356	0.240552	0.949302	0.342467	0.502639	0.570124	0.2396	2.37948	0.0173372	0.0911404	0.19489	0.239462	0.813865	0.415722	0.62032	0.202409	0.235204	0.860567	0.389476	0.601281	0.369544	0.237386	1.55672	0.119536	0.506604	0.244047	0.238138	1.02481	0.305453	0.66936	-0.125497	0.236441
FBgn0014127	barr	2L	barren [Source:FlyBase gene name;Acc:FBgn0014127]	20058200	20061400	protein_coding	99.885	-0.478175	0.411985	-1.16066	0.24578	0.515287	0.0733148	0.409824	0.178893	0.858021	0.926503	-0.286998	0.413536	-0.69401	0.487676	0.639807	-0.0147022	0.410459	-0.0358189	0.971427	0.98752	-0.191176	0.415932	-0.459633	0.645779	0.798642	0.088017	0.408519	0.215454	0.829414	0.910928	-0.28956	0.410024	-0.706203	0.480062	0.867863	-0.109154	0.409848	-0.266328	0.789986	0.941515	0.180406	0.41032
FBgn0000163	baz	X	bazooka [Source:FlyBase gene name;Acc:FBgn0000163]	17160000	17200700	protein_coding	2066.75	-0.0525059	0.17354	-0.302558	0.762227	0.898224	0.322597	0.173251	1.86202	0.0626003	0.20041	0.0151779	0.174033	0.087213	0.930502	0.958525	0.424986	0.17326	2.45289	0.0141715	0.0792086	-0.0676838	0.174188	-0.388567	0.697597	0.831199	-0.102389	0.172551	-0.593386	0.552923	0.732833	-0.105063	0.173333	-0.606132	0.544427	0.892669	0.0912001	0.173276	0.526328	0.59866	0.860586	0.196263	0.173225
FBgn0033844	bbc	2R	bb in a boxcar [Source:FlyBase gene name;Acc:FBgn0033844]	13486600	13494900	protein_coding	1410.22	-0.168618	0.182569	-0.923582	0.355704	0.630861	0.0143006	0.182149	0.0785107	0.937422	0.970693	-0.613842	0.184249	-3.33159	0.000863504	0.00517461	-0.416121	0.182735	-2.27719	0.022775	0.108177	0.445224	0.184572	2.4122	0.0158565	0.0802767	0.430422	0.182218	2.36213	0.0181704	0.114592	-0.246341	0.18234	-1.351	0.176696	0.613219	-0.0269449	0.182243	-0.147851	0.88246	0.970785	0.219396	0.182341
FBgn0087007	bbg	3L	big bang [Source:FlyBase gene name;Acc:FBgn0087007]	14412800	14536300	protein_coding	667.993	-0.255745	0.224487	-1.13924	0.254602	0.526938	-0.452038	0.224416	-2.01429	0.0439796	0.160143	0.378383	0.224102	1.68844	0.0913273	0.197773	0.144516	0.223513	0.64657	0.517911	0.726034	-0.634127	0.2249	-2.8196	0.00480837	0.0392191	-0.596555	0.223458	-2.66965	0.00759302	0.0728702	0.169266	0.223105	0.758685	0.448041	0.851982	-0.178471	0.224004	-0.796733	0.425606	0.757324	-0.347738	0.223422
FBgn0035741	BBS1	3L	Bardet-Biedl syndrome 1 ortholog (H. sapiens) [Source:FlyBase gene name;Acc:FBgn0035741]	7125900	7128120	protein_coding	54.1604	-0.438043	0.407673	-1.0745	0.2826	0.557264	-0.101828	0.395358	-0.257558	0.796748	0.89408	-0.0965155	0.409196	-0.235866	0.813537	0.887101	-0.462088	0.398184	-1.16049	0.245851	0.476814	-0.341528	0.414037	-0.824872	0.409444	0.614759	0.36026	0.396035	0.909667	0.362998	0.57816	0.118594	0.400686	0.295978	0.767247	0.95962	-0.479902	0.406833	-1.1796	0.238158	0.597077	-0.598496	0.40484
FBgn0033578	BBS4	2R	Bardet-Biedl syndrome 4 ortholog (H. sapiens) [Source:FlyBase gene name;Acc:FBgn0033578]	11135900	11139300	protein_coding	360.37	0.543168	0.320574	1.69436	0.0901968	0.283441	0.40441	0.318843	1.26837	0.204666	0.417764	0.400584	0.322107	1.24364	0.213633	0.364368	0.0766129	0.319498	0.239792	0.810492	0.909541	0.142584	0.321076	0.444081	0.656984	0.805512	0.327797	0.317965	1.03092	0.302577	0.518792	0.548755	0.32008	1.71443	0.0864494	0.432113	0.363172	0.320678	1.13251	0.257419	0.619324	-0.185583	0.319146
FBgn0031255	BBS8	2L	Bardet-Biedl syndrome 8 ortholog (H. sapiens) [Source:FlyBase gene name;Acc:FBgn0031255]	422873	425321	protein_coding	480.865	0.401403	0.236518	1.69713	0.0896715	0.282298	0.398053	0.235954	1.68699	0.0916049	0.254728	1.01489	0.236121	4.29819	1.72e-05	0.000215611	0.612178	0.235742	2.59681	0.00940933	0.0588363	-0.61349	0.23513	-2.60915	0.00907675	0.0572951	-0.214126	0.233073	-0.918707	0.358249	0.573457	0.533897	0.235492	2.26716	0.0233807	0.189125	0.683536	0.235455	2.90305	0.00369551	0.0413207	0.14964	0.233425
FBgn0024251	bbx	X	bobby sox [Source:FlyBase gene name;Acc:FBgn0024251]	21363000	21373100	protein_coding	42.8127	0.82762	0.446675	1.85284	0.0639048	0.227098	-0.518093	0.439096	-1.17991	0.238036	0.458643	0.787231	0.450263	1.74838	0.0803981	0.17987	-0.52854	0.439827	-1.2017	0.22948	0.458279	0.0403889	0.444844	0.0907933	0.927657	0.961026	0.0104469	0.440059	0.0237398	0.98106	0.990451	0.459653	0.447352	1.0275	0.304186	0.753237	0.525615	0.44779	1.1738	0.240476	0.599093	0.0659615	0.443002
FBgn0040239	bc10	3L	bc10 [Source:FlyBase gene name;Acc:FBgn0040239]	5565230	5566760	protein_coding	475.49	0.151252	0.214297	0.705807	0.480308	0.732921	0.403646	0.214313	1.88345	0.05964	0.194575	0.0470122	0.21641	0.217237	0.828024	0.896416	0.321685	0.214769	1.49782	0.134179	0.331812	0.10424	0.21626	0.482013	0.629796	0.789366	0.0819611	0.212146	0.386342	0.699243	0.832122	0.165639	0.213543	0.775668	0.437945	0.845451	0.260494	0.21364	1.21931	0.222726	0.579554	0.0948556	0.212731
FBgn0039558	BCAS2	3R	BCAS2 ortholog [Source:FlyBase gene name;Acc:FBgn0039558]	27921300	27922400	protein_coding	154.419	0.00756427	0.325364	0.0232487	0.981452	0.994137	0.103988	0.326525	0.318467	0.750131	0.867102	-0.297199	0.329577	-0.901758	0.367185	0.527316	-0.161638	0.328067	-0.492699	0.622225	0.797793	0.304764	0.329949	0.923667	0.35566	0.565342	0.265626	0.325542	0.815949	0.414529	0.623758	-0.145603	0.324931	-0.448102	0.654079	0.929074	-0.0743678	0.325177	-0.228699	0.819103	0.95127	0.0712348	0.325124
FBgn0000166	bcd	3R	bicoid [Source:FlyBase gene name;Acc:FBgn0000166]	6755840	6759470	protein_coding	33.5447	-0.016785	0.43865	-0.0382651	0.969476	0.989561	0.210778	0.447611	0.470897	0.637715	0.796049	0.886407	0.434907	2.03815	0.0415347	0.108857	0.765842	0.443901	1.72525	0.0844819	0.247879	-0.903192	0.436011	-2.07149	0.0383129	0.139671	-0.555064	0.435804	-1.27365	0.202786	0.414294	0.530291	0.432249	1.22682	0.219891	0.672701	-0.369346	0.44106	-0.837404	0.402365	0.743849	-0.899636	0.435828
FBgn0043362	bchs	2L	blue cheese [Source:FlyBase gene name;Acc:FBgn0043362]	5907170	5922780	protein_coding	622.248	-0.155817	0.189896	-0.820537	0.41191	0.679694	0.298835	0.191108	1.5637	0.117889	0.299563	0.0334995	0.190779	0.175593	0.860614	0.918277	0.185406	0.191655	0.967391	0.333348	0.569892	-0.189316	0.19144	-0.988905	0.32271	0.534235	0.113429	0.189382	0.598943	0.549211	0.730241	0.0143233	0.18884	0.0758489	0.939539	0.99114	-0.325053	0.190016	-1.71066	0.0871435	0.356753	-0.339376	0.189628
FBgn0026149	BCL7-like	X	BCL7-like [Source:FlyBase gene name;Acc:FBgn0026149]	9356630	9358590	protein_coding	151.51	-0.283318	0.272438	-1.03994	0.298369	0.574733	-0.100627	0.268955	-0.37414	0.7083	0.842143	-0.26177	0.27662	-0.946314	0.343988	0.504494	0.0983183	0.268526	0.36614	0.71426	0.851572	-0.0215482	0.279239	-0.0771677	0.93849	0.966621	-0.198945	0.266272	-0.74715	0.454973	0.655909	-0.238304	0.270254	-0.881779	0.377896	0.808581	-0.429441	0.272619	-1.57524	0.115201	0.413468	-0.191137	0.273124
FBgn0013432	bcn92	X	bcn92 [Source:FlyBase gene name;Acc:FBgn0013432]	2148460	2149650	protein_coding	290.067	0.790928	0.300808	2.62935	0.00855482	0.055787	1.17524	0.302266	3.88811	0.000101027	0.0017681	0.130031	0.304653	0.426816	0.669513	0.786823	0.512052	0.303987	1.68445	0.0920939	0.262704	0.660898	0.302681	2.18348	0.0290007	0.11713	0.663192	0.298841	2.21922	0.026472	0.138655	0.318392	0.301321	1.05665	0.29067	0.74065	0.751226	0.300611	2.499	0.0124546	0.101157	0.432834	0.299125
FBgn0038857	Bdbt	3R	Bride of doubletime [Source:FlyBase gene name;Acc:FBgn0038857]	21117900	21118900	protein_coding	191.356	0.318887	0.34002	0.937849	0.348322	0.623629	0.136372	0.339165	0.402081	0.687624	0.828146	-0.265924	0.34451	-0.771889	0.44018	0.596248	-0.650017	0.34201	-1.90058	0.0573572	0.196672	0.584811	0.343834	1.70085	0.0889704	0.238356	0.786389	0.340273	2.31105	0.0208299	0.12337	-0.0595863	0.340378	-0.175059	0.861033	0.978673	0.318469	0.339659	0.937615	0.348442	0.701572	0.378056	0.339329
FBgn0034049	bdg	2R	bedraggled [Source:FlyBase gene name;Acc:FBgn0034049]	15923000	15931900	protein_coding	786.276	-0.274568	0.197606	-1.38947	0.164689	0.412909	0.112934	0.197376	0.572179	0.567201	0.746431	0.222128	0.19755	1.12442	0.260836	0.416699	0.187623	0.197443	0.950265	0.341977	0.576644	-0.496697	0.198346	-2.5042	0.012273	0.0685009	-0.0746892	0.196245	-0.380592	0.703506	0.83449	-0.324329	0.197132	-1.64524	0.09992	0.462702	-0.0342498	0.196822	-0.174014	0.861854	0.965186	0.29008	0.197147
FBgn0052594	be	X	ben [Source:FlyBase gene name;Acc:FBgn0052594]	15024400	15042100	protein_coding	957.966	-0.0719262	0.274988	-0.261562	0.793659	0.91107	0.389567	0.274955	1.41684	0.15653	0.356874	-0.130659	0.275704	-0.47391	0.635564	0.761201	0.225664	0.275184	0.820048	0.412189	0.639727	0.0587328	0.275889	0.212886	0.831416	0.913566	0.163903	0.274302	0.597528	0.550155	0.730956	0.0360886	0.27462	0.131413	0.895449	0.984044	0.302246	0.27451	1.10104	0.270879	0.632709	0.266158	0.274327
FBgn0015602	BEAF-32	2R	Boundary element-associated factor of 32kD [Source:FlyBase gene name;Acc:FBgn0015602]	14770500	14772600	protein_coding	614.43	0.238146	0.21135	1.12679	0.259832	0.53315	0.588778	0.211081	2.78934	0.00528148	0.0371073	-0.122035	0.2139	-0.570522	0.568324	0.707081	-0.0341092	0.212518	-0.1605	0.872487	0.940393	0.360181	0.213578	1.68641	0.091716	0.242854	0.622888	0.210166	2.96379	0.00303872	0.0454748	0.176408	0.210922	0.836363	0.40295	0.821017	0.4752	0.21061	2.25631	0.0240513	0.158737	0.298793	0.209852
FBgn0037660	beag	3R	beag [Source:FlyBase gene name;Acc:FBgn0037660]	9063130	9065080	protein_coding	185.114	0.251887	0.257334	0.978831	0.327663	0.604823	0.718628	0.258143	2.78384	0.005372	0.0375253	0.0281458	0.262523	0.107213	0.91462	0.95036	0.348434	0.260423	1.33795	0.180912	0.396598	0.223741	0.261599	0.855283	0.392395	0.598303	0.370194	0.25306	1.46287	0.143503	0.340236	0.161895	0.256395	0.631427	0.527761	0.886018	0.54171	0.255192	2.12276	0.0337742	0.199289	0.379815	0.253285
FBgn0013433	beat-Ia	2L	beaten path Ia [Source:FlyBase gene name;Acc:FBgn0013433]	16050000	16081700	protein_coding	231.827	0.0825636	0.314227	0.262752	0.792742	0.910724	-0.291894	0.315326	-0.925692	0.354606	0.571635	0.773288	0.313531	2.46638	0.0136485	0.0464029	0.217737	0.314099	0.693212	0.488177	0.702649	-0.690725	0.313597	-2.20259	0.0276237	0.113623	-0.509632	0.3134	-1.62614	0.103921	0.285221	-0.123173	0.31404	-0.392222	0.694895	0.941985	-0.371208	0.315476	-1.17666	0.239331	0.598166	-0.248035	0.315355
FBgn0028645	beat-Ib	2L	beaten path Ib [Source:FlyBase gene name;Acc:FBgn0028645]	15905100	15962400	protein_coding	233.692	-0.720022	0.281763	-2.55541	0.0106061	0.065109	-1.08717	0.285425	-3.80895	0.000139561	0.00227348	-0.0389502	0.280806	-0.138709	0.88968	0.936782	-0.172441	0.281625	-0.612309	0.540333	0.742213	-0.681072	0.28392	-2.39882	0.0164482	0.0823056	-0.914728	0.284708	-3.21287	0.00131417	0.0292765	-0.517724	0.279787	-1.85042	0.0642529	0.365673	-0.569047	0.280506	-2.02865	0.0424942	0.231272	-0.0513232	0.281663
FBgn0028644	beat-Ic	2L	beaten path Ic [Source:FlyBase gene name;Acc:FBgn0028644]	16000300	16041700	protein_coding	153.348	0.121715	0.321986	0.378013	0.705421	0.869194	-0.908061	0.325706	-2.78798	0.00530379	0.0372094	0.313272	0.323402	0.968678	0.332706	0.492314	-0.0741862	0.321914	-0.230453	0.81774	0.913359	-0.191558	0.323307	-0.592494	0.55352	0.734718	-0.833875	0.324411	-2.57043	0.0101573	0.08399	0.156808	0.320758	0.488869	0.624935	0.918967	-0.501018	0.324657	-1.54322	0.122777	0.426804	-0.657826	0.323347
FBgn0038498	beat-IIa	3R	beaten path IIa [Source:FlyBase gene name;Acc:FBgn0038498]	17320000	17366100	protein_coding	117.741	-0.175781	0.325238	-0.540467	0.588875	0.802704	-0.51558	0.325946	-1.5818	0.113696	0.292931	0.471783	0.324092	1.45571	0.145473	0.278312	-0.00860328	0.323598	-0.0265863	0.97879	0.99099	-0.647564	0.325867	-1.9872	0.0468999	0.159479	-0.506977	0.323864	-1.5654	0.117489	0.305158	0.1766	0.321672	0.549006	0.583001	0.904754	-0.557155	0.327199	-1.7028	0.088605	0.359728	-0.733755	0.325438
FBgn0038494	beat-IIb	3R	beat-IIb [Source:FlyBase gene name;Acc:FBgn0038494]	17232300	17265000	protein_coding	596.989	0.0890419	0.265204	0.335749	0.737061	0.884873	-0.200363	0.264745	-0.756814	0.449161	0.654784	0.709944	0.264926	2.67978	0.00736706	0.0285911	0.321648	0.264166	1.2176	0.223377	0.45112	-0.620903	0.264953	-2.34345	0.0191065	0.0901654	-0.522011	0.263668	-1.9798	0.0477257	0.189508	-0.0998415	0.265063	-0.37667	0.706419	0.943877	0.0621585	0.26501	0.234551	0.814557	0.950055	0.162	0.264896
FBgn0053179	beat-IIIb	2L	beat-IIIb [Source:FlyBase gene name;Acc:FBgn0053179]	16973100	16994000	protein_coding	886.37	0.121294	0.221042	0.548737	0.583186	0.799353	0.0956351	0.22146	0.431839	0.665858	0.814808	0.190286	0.221776	0.858012	0.390886	0.550393	0.0651453	0.221674	0.293879	0.76885	0.887733	-0.0689923	0.221746	-0.311132	0.7557	0.868835	0.0304898	0.220694	0.138154	0.890118	0.9429	0.27897	0.220464	1.26537	0.205738	0.655533	0.307381	0.220594	1.39343	0.163491	0.49439	0.0284113	0.219984
FBgn0032629	beat-IIIc	2L	beat-IIIc [Source:FlyBase gene name;Acc:FBgn0032629]	17187600	17260700	protein_coding	1108.46	-0.00387707	0.197018	-0.0196788	0.9843	0.995201	-0.231246	0.196919	-1.17432	0.240268	0.460931	0.172984	0.197547	0.875662	0.381214	0.540936	0.141058	0.19659	0.717525	0.47305	0.691239	-0.176861	0.197712	-0.89454	0.371033	0.579625	-0.372304	0.196215	-1.89743	0.0577713	0.209914	0.23435	0.196332	1.19364	0.232618	0.686948	0.15559	0.196595	0.791428	0.428694	0.760148	-0.0787598	0.196074
FBgn0039089	beat-IV	3R	beat-IV [Source:FlyBase gene name;Acc:FBgn0039089]	23557400	23580100	protein_coding	322.314	0.00401847	0.244074	0.0164642	0.986864	0.995691	0.272796	0.242445	1.12519	0.260509	0.481105	0.32906	0.244752	1.34446	0.1788	0.320531	0.21452	0.24295	0.88298	0.377247	0.607527	-0.325041	0.245155	-1.32586	0.184886	0.376291	0.0582759	0.240253	0.24256	0.808346	0.898518	0.181797	0.24243	0.749896	0.453317	0.855874	0.308296	0.242452	1.27157	0.203525	0.551907	0.126498	0.241207
FBgn0038087	beat-Va	3R	beat-Va [Source:FlyBase gene name;Acc:FBgn0038087]	12840600	12848400	protein_coding	105.73	0.0521673	0.404158	0.129076	0.897297	0.960052	-1.34334	0.406481	-3.3048	0.000950454	0.0105534	0.469827	0.404383	1.16184	0.245302	0.399559	-0.335989	0.402471	-0.834816	0.403821	0.632203	-0.41766	0.404575	-1.03234	0.301912	0.513442	-1.00735	0.406397	-2.47873	0.0131852	0.0961875	0.0243448	0.403302	0.0603637	0.951866	0.99344	-0.389638	0.405536	-0.960799	0.336653	0.692472	-0.413983	0.404875
FBgn0038092	beat-Vb	3R	beat-Vb [Source:FlyBase gene name;Acc:FBgn0038092]	12916100	12934800	protein_coding	196.939	0.286725	0.317646	0.902658	0.366708	0.640627	-0.207089	0.317859	-0.651511	0.514717	0.706279	1.08169	0.31654	3.41721	0.000632658	0.00403062	0.322232	0.316495	1.01813	0.308618	0.54585	-0.79496	0.315783	-2.51742	0.0118217	0.0669578	-0.529321	0.315376	-1.67838	0.0932724	0.269924	-0.0519613	0.317951	-0.163426	0.870183	0.980031	-0.421425	0.320341	-1.31555	0.188325	0.531147	-0.369463	0.319898
FBgn0038084	beat-Vc	3R	beat-Vc [Source:FlyBase gene name;Acc:FBgn0038084]	12746000	12783200	protein_coding	374.895	0.320967	0.286479	1.12039	0.262549	0.535595	-0.207416	0.286914	-0.722919	0.46973	0.67135	0.99636	0.286011	3.48364	0.000494635	0.00330955	0.465242	0.285727	1.62828	0.103466	0.282507	-0.675392	0.285426	-2.36626	0.0179688	0.0868175	-0.672658	0.284967	-2.36048	0.0182514	0.11472	0.0636494	0.286468	0.222187	0.824169	0.971755	-0.0584631	0.287154	-0.203594	0.83867	0.957673	-0.122112	0.286561
FBgn0039584	beat-VI	3R	beat-VI [Source:FlyBase gene name;Acc:FBgn0039584]	28418200	28474800	protein_coding	369.524	-0.335713	0.31311	-1.07219	0.283636	0.557741	0.494502	0.314749	1.5711	0.11616	0.296814	0.0877867	0.313237	0.280256	0.779281	0.865006	-0.0480901	0.316307	-0.152036	0.879158	0.943669	-0.423499	0.314201	-1.34786	0.177703	0.369337	0.542592	0.31372	1.72954	0.0837117	0.255454	0.227002	0.311496	0.728748	0.466156	0.861217	0.163941	0.311803	0.525783	0.599039	0.860798	-0.0630615	0.311156
FBgn0250908	beat-VII	3R	beat-VII [Source:FlyBase gene name;Acc:FBgn0250908]	26645300	26682000	protein_coding	618.264	0.446985	0.247131	1.80869	0.0704985	0.241686	0.318214	0.247846	1.28392	0.199171	0.41063	0.702114	0.247548	2.83628	0.00456431	0.0196167	0.339465	0.248007	1.36877	0.17107	0.383561	-0.255129	0.246856	-1.03352	0.301363	0.512898	-0.0212515	0.246249	-0.0863007	0.931227	0.965928	0.423364	0.246738	1.71584	0.0861911	0.431724	0.24536	0.247264	0.992301	0.32105	0.681759	-0.178004	0.246177
FBgn0036691	beg	3L	bad egg [Source:FlyBase gene name;Acc:FBgn0036691]	17035700	17036900	protein_coding	142.47	0.198444	0.269682	0.735843	0.461826	0.719978	0.230906	0.269248	0.857595	0.391116	0.604452	0.141217	0.274095	0.515211	0.606405	0.736499	0.150824	0.270378	0.557829	0.576961	0.768302	0.0572266	0.273393	0.20932	0.834199	0.915044	0.0800817	0.265444	0.30169	0.762888	0.870323	0.213592	0.26794	0.797163	0.425356	0.837271	0.162964	0.269081	0.605631	0.54476	0.830375	-0.0506278	0.266611
FBgn0263231	bel	3R	belle [Source:FlyBase gene name;Acc:FBgn0263231]	8654980	8660760	protein_coding	2323.23	-0.61882	0.242908	-2.54755	0.0108483	0.0662916	-0.185738	0.242986	-0.764395	0.444632	0.651588	-1.03576	0.243596	-4.25197	2.12e-05	0.000256197	-0.28748	0.243087	-1.18262	0.23696	0.467538	0.416944	0.243914	1.70939	0.0873795	0.236463	0.101742	0.242948	0.41878	0.675377	0.817404	-0.588676	0.242758	-2.42495	0.0153107	0.140449	-0.459382	0.24276	-1.89233	0.0584473	0.281033	0.129294	0.24293
FBgn0025109	Bem46	2L	Bem46 [Source:FlyBase gene name;Acc:FBgn0025109]	2988120	2990080	protein_coding	235.748	-1.15474	0.258935	-4.45956	8.21e-06	0.000174418	-0.388011	0.256793	-1.51098	0.130792	0.320304	-1.11621	0.261949	-4.26116	2.03e-05	0.000247629	-0.941963	0.25972	-3.62684	0.000286914	0.00394003	-0.0385287	0.266888	-0.144363	0.885214	0.94114	0.553952	0.259407	2.13545	0.0327239	0.155219	-1.31446	0.258363	-5.08765	3.63e-07	1.82e-05	-0.789408	0.256422	-3.07855	0.00208012	0.026649	0.525054	0.260914
FBgn0000173	ben	X	bendless [Source:FlyBase gene name;Acc:FBgn0000173]	13996300	13999800	protein_coding	1740.62	-0.165695	0.211388	-0.783841	0.433134	0.69539	-0.0522356	0.210917	-0.24766	0.804398	0.898724	-0.682176	0.212696	-3.20728	0.00133998	0.00739251	-0.35351	0.2112	-1.67382	0.0941668	0.266048	0.516481	0.212922	2.42568	0.0152796	0.0784529	0.301274	0.210911	1.42845	0.153163	0.353432	-0.120145	0.21113	-0.569057	0.569318	0.900356	-0.0374914	0.211169	-0.177542	0.859083	0.964265	0.0826538	0.211139
FBgn0040238	Best1	3R	Bestrophin 1 [Source:FlyBase gene name;Acc:FBgn0040238]	10161500	10170500	protein_coding	1378.7	-0.636626	0.20494	-3.1064	0.0018938	0.0171943	-0.440511	0.204931	-2.14956	0.03159	0.130075	-0.643721	0.205693	-3.12953	0.00175087	0.00913233	-0.453378	0.205071	-2.21084	0.0270472	0.120236	0.00709467	0.206457	0.0343639	0.972587	0.985593	0.0128671	0.205033	0.0627565	0.94996	0.974573	-0.318405	0.204303	-1.55849	0.119117	0.505897	-0.416809	0.204527	-2.03791	0.0415588	0.227733	-0.0984044	0.204661
FBgn0035696	Best2	3L	Bestrophin 2 [Source:FlyBase gene name;Acc:FBgn0035696]	6245930	6256660	protein_coding	1712.68	-0.379273	0.23546	-1.61077	0.107229	0.317634	0.33927	0.235361	1.44149	0.149448	0.34678	-0.0439139	0.235597	-0.186394	0.852136	0.912584	0.418863	0.235382	1.7795	0.0751572	0.230997	-0.335359	0.235988	-1.42108	0.155292	0.338551	-0.0795932	0.234755	-0.339048	0.734573	0.853416	-0.0136489	0.234972	-0.0580873	0.953679	0.99359	0.222007	0.23491	0.94507	0.344623	0.697815	0.235656	0.234815
FBgn0036492	Best3	3L	Bestrophin 3 [Source:FlyBase gene name;Acc:FBgn0036492]	15300900	15302800	protein_coding	9.61912	-0.325945	0.528625	-0.61659	0.537505	NA	-0.931973	0.528867	-1.76221	0.0780344	0.230178	1.08816	0.528835	2.05766	0.0396228	0.105071	-0.200145	0.528748	-0.378527	0.705039	NA	-1.41411	0.528591	-2.67524	0.00746755	NA	-0.731828	0.528807	-1.38392	0.166382	0.370239	0.348122	0.528838	0.658278	0.510359	0.879406	0.153538	0.528923	0.290284	0.771599	0.935002	-0.194585	0.528832
FBgn0036491	Best4	3L	Bestrophin 4 [Source:FlyBase gene name;Acc:FBgn0036491]	15299000	15300900	protein_coding	11.3831	-0.946062	0.528448	-1.79026	0.0734114	0.247985	-0.220132	0.528687	-0.416374	0.677136	0.821885	0.124086	0.528247	0.234902	0.814285	0.887566	0.403923	0.528259	0.76463	0.444492	NA	-1.07015	0.528776	-2.02382	0.0429885	0.151006	-0.624055	0.528079	-1.18174	0.237307	0.451782	0.0622979	0.527623	0.118073	0.90601	0.98681	-0.819816	0.528436	-1.5514	0.120806	0.424075	-0.882114	0.528239
FBgn0260857	Bet1	3L	BET1 ortholog (S. cerevisiae) [Source:FlyBase gene name;Acc:FBgn0260857]	19261400	19262400	protein_coding	397.912	0.110784	0.238536	0.464436	0.642336	0.834794	0.273586	0.238699	1.14616	0.25173	0.472853	-0.16106	0.241207	-0.667728	0.504307	0.655237	-0.0765408	0.239857	-0.31911	0.749643	0.874405	0.271845	0.241182	1.12714	0.259685	0.465806	0.350127	0.237781	1.47248	0.140891	0.337403	-0.206188	0.238693	-0.863822	0.387686	0.813763	-0.136418	0.238879	-0.571073	0.56795	0.84246	0.0697705	0.239011
FBgn0260859	Bet3	3L	BET3 ortholog (S. cerevisiae) [Source:FlyBase gene name;Acc:FBgn0260859]	9438480	9442270	protein_coding	46.8172	-0.50328	0.385238	-1.30641	0.191413	0.449548	0.0913079	0.380869	0.239736	0.810535	0.902006	-0.414376	0.390969	-1.05987	0.289204	0.447478	0.0108522	0.3826	0.0283642	0.977372	0.99047	-0.0889041	0.397414	-0.223706	0.822986	0.908556	0.0804558	0.3769	0.213467	0.830962	0.911732	0.0149519	0.376928	0.0396678	0.968358	0.996772	0.5183	0.374087	1.3855	0.165898	0.497625	0.503348	0.372503
FBgn0260860	Bet5	3R	BET5 ortholog (S. cerevisiae) [Source:FlyBase gene name;Acc:FBgn0260860]	30180200	30181500	protein_coding	338.236	0.220724	0.251443	0.877829	0.380036	0.653602	0.818829	0.250984	3.26248	0.00110443	0.0117811	-0.0654969	0.254695	-0.257158	0.797057	0.876413	0.117896	0.253072	0.465857	0.641318	0.808199	0.286221	0.254292	1.12556	0.260351	0.466688	0.700933	0.249076	2.81413	0.00489093	0.057907	0.192002	0.250734	0.765759	0.44382	0.84987	0.487428	0.250301	1.94737	0.0514904	0.26004	0.295426	0.249175
FBgn0033315	beta3GalTII	2R	Galactosyltransferase II [Source:FlyBase gene name;Acc:FBgn0033315]	8626180	8627610	protein_coding	245.133	0.103946	0.263524	0.394446	0.693252	0.86327	0.234823	0.264798	0.886799	0.375187	0.589985	0.32231	0.264701	1.21764	0.223362	0.375446	0.425179	0.264538	1.60725	0.108	0.290365	-0.218364	0.264689	-0.824984	0.409381	0.614759	-0.190356	0.261277	-0.728562	0.466269	0.666037	0.0519392	0.262703	0.197711	0.843271	0.975027	-0.273239	0.264675	-1.03236	0.301905	0.666018	-0.325178	0.263845
FBgn0027538	beta4GalNAcTA	2R	beta4GalNAcTA [Source:FlyBase gene name;Acc:FBgn0027538]	14259000	14261200	protein_coding	405.41	0.0292644	0.232572	0.125829	0.899867	0.961422	0.0990244	0.232694	0.425555	0.670432	0.817583	0.213167	0.233642	0.912368	0.361575	0.521975	0.122086	0.232948	0.524091	0.600215	0.782962	-0.183903	0.233875	-0.786328	0.431675	0.634029	-0.0230614	0.231063	-0.0998056	0.920499	0.959519	0.0936829	0.231594	0.404513	0.685836	0.939243	0.219125	0.231616	0.946072	0.344112	0.69725	0.125442	0.230871
FBgn0039258	beta4GalT7	3R	beta-4-galactosyltransferase 7 [Source:FlyBase gene name;Acc:FBgn0039258]	25023300	25024500	protein_coding	112.972	0.199949	0.296916	0.673422	0.500679	0.747088	0.695588	0.297761	2.33606	0.0194883	0.0947572	-0.226442	0.305219	-0.7419	0.458148	0.612992	-0.179392	0.304169	-0.589778	0.555339	0.754151	0.426392	0.304528	1.40017	0.161462	0.347367	0.87498	0.296037	2.95565	0.00312012	0.0459908	0.0563745	0.296158	0.190353	0.849033	0.976871	0.414319	0.29482	1.40533	0.159924	0.489515	0.357945	0.293333
FBgn0008635	betaCOP	X	Coat Protein (coatomer) beta [Source:FlyBase gene name;Acc:FBgn0008635]	18381500	18385200	protein_coding	1108.23	0.385073	0.210317	1.83091	0.0671133	0.234245	0.650486	0.210498	3.09022	0.00200008	0.0183624	-0.395767	0.212397	-1.86334	0.0624151	0.148922	-0.0334444	0.211319	-0.158264	0.874248	0.940984	0.78084	0.212073	3.68194	0.000231465	0.00548783	0.68393	0.210005	3.25674	0.001127	0.0279303	-0.220749	0.210724	-1.04758	0.294834	0.746116	0.0113617	0.210597	0.0539503	0.956975	0.990478	0.232111	0.210676
FBgn0025724	beta'COP	2L	Coat Protein (coatomer) beta' [Source:FlyBase gene name;Acc:FBgn0025724]	13378900	13382400	protein_coding	839.45	-0.494197	0.231867	-2.13138	0.0330576	0.144867	0.612098	0.231187	2.64763	0.00810571	0.0510131	-0.56778	0.233153	-2.43522	0.0148827	0.0495478	0.126499	0.23185	0.545606	0.585337	0.773805	0.0735827	0.234099	0.314323	0.753276	0.86751	0.485599	0.230402	2.10762	0.0350641	0.160931	-0.354001	0.231181	-1.53127	0.125702	0.519332	-0.0218795	0.230905	-0.0947555	0.924509	0.980972	0.332122	0.231175
FBgn0015000	betaggt-I	2L	beta subunit of type I geranylgeranyl transferase [Source:FlyBase gene name;Acc:FBgn0015000]	4945580	4948320	protein_coding	365.289	-0.486212	0.270813	-1.79538	0.0725928	0.24608	0.395417	0.269269	1.46848	0.141973	0.3358	-0.661236	0.273531	-2.41741	0.0156316	0.0513801	-0.261294	0.270921	-0.964464	0.334813	0.571311	0.175024	0.275134	0.63614	0.524685	0.71229	0.656711	0.268983	2.44146	0.014628	0.101538	-0.460083	0.269935	-1.70442	0.0883018	0.436217	-0.284835	0.26982	-1.05565	0.291129	0.655325	0.175248	0.270572
FBgn0028970	betaggt-II	2L	beta subunit of type II geranylgeranyl transferase [Source:FlyBase gene name;Acc:FBgn0028970]	2879110	2880710	protein_coding	1180.5	0.464298	0.190134	2.44195	0.0146081	0.0824825	0.537535	0.189445	2.83742	0.00454804	0.033289	0.0310133	0.191722	0.161762	0.871493	0.924991	0.103106	0.189984	0.542709	0.58733	0.775089	0.433285	0.191205	2.26608	0.0234464	0.102917	0.434429	0.188798	2.30102	0.0213904	0.125284	-0.0510238	0.190484	-0.267863	0.788804	0.965222	0.248455	0.190247	1.30596	0.191566	0.53608	0.299479	0.190077
FBgn0030538	betaNACtes1	X	0	14171500	14172600	protein_coding	55.8448	0.0255186	0.43021	0.0593166	0.9527	0.983378	-0.392963	0.422829	-0.929366	0.352699	0.569904	-0.168418	0.436333	-0.385985	0.699508	0.810208	0.190826	0.420725	0.453564	0.650143	0.813232	0.193937	0.436862	0.443931	0.657093	0.805571	-0.583789	0.420279	-1.38905	0.164817	0.368189	0.174036	0.427473	0.407127	0.683914	0.938619	-0.354415	0.432291	-0.819854	0.412299	0.749588	-0.528451	0.430121
FBgn0030563	betaNACtes2	X	0	14314600	14315600	protein_coding	9.73254	0.300963	0.528247	0.569738	0.568856	NA	-0.607043	0.528642	-1.14831	0.250842	0.471974	0.589716	0.527978	1.11693	0.264023	0.420421	0.672692	0.528615	1.27256	0.203175	NA	-0.288753	0.52827	-0.546601	0.584653	NA	-1.27974	0.528533	-2.4213	0.0154653	0.105269	1.0253	0.528391	1.94042	0.0523282	0.324338	0.123687	0.528179	0.234177	0.814847	0.950055	-0.901615	0.528575
FBgn0052601	betaNACtes3	X	0	14378800	14379800	protein_coding	3.28754	0.429802	0.479665	0.896046	0.370228	NA	-0.850823	0.48018	-1.77188	0.0764137	NA	-0.0805887	0.469147	-0.171777	0.863613	NA	-0.518391	0.482092	-1.07529	0.282243	NA	0.510391	0.472009	1.08131	0.279557	NA	-0.332433	0.478951	-0.694085	0.487629	NA	0.21196	0.47995	0.441629	0.658758	NA	-0.181497	0.475251	-0.381897	0.702538	NA	-0.393457	0.478383
FBgn0030566	betaNACtes4	X	0	14380400	14381400	protein_coding	13.1167	-0.0933927	0.526913	-0.177245	0.859316	0.942078	-1.79687	0.52665	-3.41189	0.000645149	0.00775042	0.167387	0.527324	0.317427	0.750919	0.846118	0.600063	0.522065	1.1494	0.25039	NA	-0.26078	0.5277	-0.494182	0.621178	0.783842	-2.39693	0.524967	-4.56588	4.97e-06	0.00176	0.269861	0.525567	0.513466	0.607625	0.910692	-0.443048	0.527342	-0.840153	0.400823	0.743004	-0.712909	0.52644
FBgn0262163	betaNACtes5	X	0	15576400	15577000	pseudogene	56.9505	0.763336	0.393101	1.94183	0.0521576	0.197224	-0.623264	0.381968	-1.63172	0.102739	0.274634	1.12317	0.39414	2.84968	0.00437629	0.0189696	-0.0389303	0.378689	-0.102803	0.918119	0.96221	-0.359838	0.387065	-0.929658	0.352548	0.562575	-0.584333	0.37983	-1.53841	0.123949	0.313597	0.260072	0.395375	0.657786	0.510676	0.879406	0.055859	0.399046	0.139982	0.888675	0.972058	-0.204213	0.394385
FBgn0052598	betaNACtes6	X	0	14316100	14317200	protein_coding	2.99527	-0.00615289	0.463679	-0.0132697	0.989413	NA	0.233585	0.467566	0.499576	0.617374	NA	0.00858067	0.45856	0.0187122	0.985071	NA	-0.102272	0.464275	-0.220282	0.825651	NA	-0.0147336	0.457598	-0.0321976	0.974314	NA	0.335856	0.469907	0.71473	0.474776	NA	0.163906	0.467258	0.350782	0.725752	NA	-0.131337	0.463642	-0.283273	0.776968	NA	-0.295243	0.466267
FBgn0250788	beta-Spec	X	beta Spectrin [Source:FlyBase gene name;Acc:FBgn0250788]	17657400	17669400	protein_coding	2861.76	-0.877689	0.228445	-3.84202	0.000122027	0.00179111	-0.215996	0.228308	-0.94607	0.344113	0.562162	-0.765575	0.228707	-3.3474	0.000815725	0.00493354	-0.172471	0.228338	-0.755331	0.45005	0.672383	-0.112114	0.229165	-0.489231	0.624678	0.785596	-0.0435251	0.228224	-0.190713	0.848751	0.920965	-0.395414	0.228069	-1.73375	0.0829631	0.424952	-0.48681	0.228163	-2.13361	0.0328751	0.195428	-0.0913954	0.228246
FBgn0010357	betaTry	2R	betaTrypsin [Source:FlyBase gene name;Acc:FBgn0010357]	11346300	11347400	protein_coding	64.2358	-0.205506	0.482912	-0.425555	0.670432	0.850542	-0.0578289	0.483186	-0.119683	0.904735	0.9537	-0.131446	0.482202	-0.272595	0.785164	0.868936	-0.349211	0.482658	-0.723516	0.469363	0.68822	-0.0740596	0.48177	-0.153724	0.877828	0.938537	0.291382	0.483204	0.603021	0.546495	0.728101	-0.241893	0.483238	-0.500567	0.616676	0.914769	0.0495848	0.483437	0.102567	0.918306	0.978437	0.291477	0.483331
FBgn0003887	betaTub56D	2R	beta-Tubulin at 56D [Source:FlyBase gene name;Acc:FBgn0003887]	19447300	19451600	protein_coding	16068	-1.26007	0.20396	-6.178	6.49e-10	3.45e-08	-0.840929	0.203928	-4.12366	3.73e-05	0.000767586	-1.45014	0.204074	-7.10597	1.19e-12	8.16e-11	-1.02657	0.203959	-5.03322	4.82e-07	1.42e-05	0.190074	0.204193	0.930858	0.351927	0.562057	0.18564	0.203989	0.91005	0.362796	0.578102	-1.0043	0.203901	-4.92543	8.42e-07	3.75e-05	-0.770173	0.203892	-3.77735	0.000158503	0.00326271	0.234128	0.203953
FBgn0003888	betaTub60D	2R	beta-Tubulin at 60D [Source:FlyBase gene name;Acc:FBgn0003888]	24305900	24313100	protein_coding	1486.65	-0.619415	0.275512	-2.24823	0.0245613	0.119082	0.278142	0.275205	1.01067	0.312173	0.532696	-0.511904	0.275935	-1.85516	0.063573	0.150754	0.696319	0.275059	2.53153	0.0113568	0.0674849	-0.107511	0.276515	-0.388808	0.697418	0.831191	-0.418177	0.274528	-1.52325	0.127695	0.317744	-0.368881	0.275069	-1.34105	0.179905	0.618093	-0.0987621	0.274975	-0.359168	0.71947	0.914957	0.270118	0.275115
FBgn0003889	betaTub85D	3R	beta-Tubulin at 85D [Source:FlyBase gene name;Acc:FBgn0003889]	9408380	9410280	protein_coding	50.4928	0.208101	0.506524	0.410842	0.681189	0.856572	-2.28801	0.507917	-4.50469	6.65e-06	0.000177321	-0.252658	0.509281	-0.496106	0.619819	0.747958	-1.75967	0.506461	-3.47444	0.00051193	0.00643873	0.460759	0.509036	0.90516	0.365381	0.5745	-0.528341	0.510921	-1.0341	0.301091	0.517244	0.280114	0.50583	0.553771	0.579735	0.903633	1.57562	0.504258	3.12462	0.00178032	0.0236849	1.2955	0.503292
FBgn0003890	betaTub97EF	3R	beta-Tubulin at 97EF [Source:FlyBase gene name;Acc:FBgn0003890]	27967000	27988400	protein_coding	1236.66	-0.654978	0.214085	-3.05943	0.00221761	0.0193919	-0.391835	0.213897	-1.83189	0.066968	0.208761	-0.961776	0.215471	-4.46359	8.06e-06	0.000114495	-0.490978	0.214123	-2.29297	0.0218499	0.105311	0.306798	0.216261	1.41865	0.156002	0.3396	0.099143	0.214038	0.463204	0.643218	0.79701	-0.707193	0.213821	-3.30741	0.000941617	0.0160888	-0.29857	0.213527	-1.39828	0.16203	0.491934	0.408623	0.21406
FBgn0083938	BG642163	2L	BG642163 [Source:FlyBase gene name;Acc:FBgn0083938]	4641300	4642870	protein_coding	107.217	0.264779	0.337452	0.784641	0.432664	0.695239	-0.311813	0.340148	-0.916699	0.3593	0.575435	0.983046	0.335992	2.9258	0.00343574	0.0157425	0.782081	0.334862	2.33553	0.0195157	0.0979586	-0.718267	0.334856	-2.14501	0.0319523	0.124597	-1.09389	0.333578	-3.27927	0.00104075	0.0266528	0.0765285	0.337006	0.227083	0.820359	0.971673	0.0564441	0.338005	0.166992	0.867376	0.967206	-0.0200844	0.33643
FBgn0250831	BG642167	3R	0	25806400	25807000	protein_coding	13.4722	0.301806	0.527182	0.57249	0.56699	0.790412	-0.116731	0.5264	-0.221752	0.824507	0.910037	0.496364	0.527601	0.940794	0.346811	0.507224	0.0763111	0.526281	0.145001	0.88471	NA	-0.194558	0.527299	-0.36897	0.71215	0.841284	-0.193042	0.5257	-0.367209	0.713463	0.839439	0.558584	0.526402	1.06114	0.288628	0.739991	0.870105	0.526146	1.65373	0.0981817	0.380617	0.311521	0.524978
FBgn0047334	BG642312	3L	BG642312 [Source:FlyBase gene name;Acc:FBgn0047334]	6232470	6233380	protein_coding	88.1769	0.360067	0.407989	0.88254	0.377485	0.650744	-0.299611	0.41103	-0.728925	0.466047	0.66828	0.980897	0.407378	2.40783	0.0160475	0.0524333	0.711056	0.40737	1.74548	0.0809012	0.240523	-0.620831	0.406145	-1.5286	0.126365	0.298137	-1.01067	0.406354	-2.48716	0.0128768	0.0951067	-0.115965	0.408996	-0.283536	0.776766	0.96168	0.239959	0.407959	0.588193	0.556402	0.836496	0.355923	0.40774
FBgn0013753	Bgb	3L	Big brother [Source:FlyBase gene name;Acc:FBgn0013753]	1639710	1640950	protein_coding	309.759	-0.133501	0.24006	-0.556115	0.578132	0.796581	-0.223598	0.239202	-0.934766	0.349909	0.567565	-0.393529	0.243834	-1.61392	0.106545	0.221634	-0.623787	0.24113	-2.58693	0.00968346	0.0600867	0.260028	0.244685	1.0627	0.287916	0.496892	0.400189	0.24027	1.66558	0.0957976	0.273653	-0.0539057	0.238842	-0.225696	0.821438	0.971677	-0.0691271	0.239341	-0.288823	0.772717	0.93508	-0.0152214	0.238992
FBgn0004581	bgcn	2R	benign gonial cell neoplasm [Source:FlyBase gene name;Acc:FBgn0004581]	23853300	23858900	protein_coding	30.8697	0.296201	0.475565	0.622839	0.53339	0.769177	1.33556	0.480656	2.77863	0.00545888	0.0378538	0.75463	0.475683	1.58641	0.112645	0.231308	1.68757	0.479704	3.51794	0.000434907	0.00560979	-0.45843	0.47433	-0.966478	0.333805	0.544531	-0.352008	0.465867	-0.755599	0.44989	0.651661	0.270936	0.474149	0.571415	0.567719	0.899486	0.276775	0.474905	0.582801	0.560027	0.838689	0.00583952	0.472116
FBgn0027348	bgm	2L	bubblegum [Source:FlyBase gene name;Acc:FBgn0027348]	14013000	14019300	protein_coding	472.942	0.441478	0.278617	1.58453	0.113072	0.328125	0.370622	0.279081	1.32801	0.184175	0.3925	-0.627187	0.282461	-2.22043	0.0263893	0.0767734	-0.204878	0.280195	-0.731197	0.464659	0.683446	1.06867	0.281929	3.79055	0.000150313	0.00417417	0.5755	0.278746	2.0646	0.0389605	0.170056	-0.109406	0.279069	-0.392041	0.695028	0.941985	-0.635856	0.280504	-2.26683	0.0234005	0.15647	-0.526449	0.280416
FBgn0011758	B-H1	X	BarH1 [Source:FlyBase gene name;Acc:FBgn0011758]	17397500	17403300	protein_coding	124.231	-0.581169	0.297545	-1.95321	0.0507943	0.193709	-0.614169	0.299276	-2.05218	0.0401521	0.150746	-1.41865	0.31242	-4.54083	5.6e-06	8.37e-05	-0.477925	0.29913	-1.59772	0.110106	0.293487	0.837478	0.316222	2.64839	0.00808771	0.0535702	-0.136244	0.300041	-0.454086	0.649767	0.800858	-0.794818	0.297224	-2.67414	0.00749204	0.0840461	-0.385295	0.295393	-1.30435	0.192115	0.536606	0.409523	0.299139
FBgn0004854	B-H2	X	BarH2 [Source:FlyBase gene name;Acc:FBgn0004854]	17314600	17324200	protein_coding	175.868	-0.710003	0.284532	-2.49534	0.0125838	0.0737688	-0.274088	0.279175	-0.98178	0.326208	0.545669	-0.52708	0.287099	-1.83588	0.0663751	0.155518	-0.0556965	0.278743	-0.199813	0.841626	0.926864	-0.182923	0.29198	-0.626492	0.530992	0.716383	-0.218392	0.277801	-0.786143	0.431784	0.63796	-0.410463	0.280795	-1.46179	0.1438	0.556076	-0.25626	0.280679	-0.913002	0.361241	0.712469	0.154202	0.28197
FBgn0261111	BHD	3L	Birt-Hogg-Dube homolog [Source:FlyBase gene name;Acc:FBgn0261111]	7238540	7240240	protein_coding	100.251	-0.384654	0.355925	-1.08072	0.279823	0.554408	-0.816711	0.356941	-2.28808	0.0221327	0.103194	-0.873871	0.363239	-2.40577	0.0161384	0.052655	-1.02601	0.358983	-2.85809	0.00426199	0.033304	0.489216	0.365472	1.33859	0.180704	0.371813	0.209296	0.360696	0.580256	0.561742	0.738743	-0.389842	0.354622	-1.09932	0.27163	0.724828	-0.663169	0.356813	-1.85859	0.0630851	0.294194	-0.273327	0.357811
FBgn0000179	bi	X	bifid [Source:FlyBase gene name;Acc:FBgn0000179]	4412860	4485650	protein_coding	1013.5	0.646781	0.218979	2.95362	0.00314068	0.0254464	0.0398163	0.217173	0.183339	0.854532	0.925206	0.551842	0.220017	2.50817	0.0121357	0.0423978	0.338649	0.216997	1.56061	0.118615	0.307769	0.0949394	0.219029	0.433455	0.664684	0.810135	-0.298833	0.216365	-1.38115	0.167232	0.371468	0.238228	0.21921	1.08676	0.277143	0.728533	0.389958	0.219179	1.77917	0.0752111	0.325688	0.15173	0.218419
FBgn0035871	BI-1	3L	Bax Inhibitor-1 [Source:FlyBase gene name;Acc:FBgn0035871]	8307140	8308940	protein_coding	3938.02	-0.0161254	0.200711	-0.0803413	0.935966	0.978075	-0.0246649	0.200557	-0.122982	0.902121	0.952194	-0.440527	0.201204	-2.18946	0.0285636	0.0815602	-0.621181	0.200812	-3.09334	0.00197916	0.0186259	0.424402	0.201249	2.10884	0.0349588	0.131744	0.596516	0.200665	2.9727	0.00295192	0.0445484	-0.0222727	0.200617	-0.111021	0.9116	0.987714	0.0983032	0.200621	0.489994	0.624138	0.873781	0.120576	0.200573
FBgn0000180	bib	2L	big brain [Source:FlyBase gene name;Acc:FBgn0000180]	9984640	9995540	protein_coding	21.3824	0.273561	0.479849	0.570099	0.568611	0.791586	0.0111526	0.488762	0.0228182	0.981795	0.992228	-1.147	0.494688	-2.31864	0.0204145	0.0629688	-0.273636	0.491554	-0.556676	0.577749	0.768471	1.42056	0.493859	2.87646	0.00402164	0.0352479	0.284789	0.488072	0.583498	0.559558	0.737376	-0.600431	0.483457	-1.24195	0.214254	0.664083	-0.578409	0.484234	-1.19448	0.232289	0.59094	0.0220212	0.486884
FBgn0000181	bic	2R	bicaudal [Source:FlyBase gene name;Acc:FBgn0000181]	12870200	12871800	protein_coding	1578.33	0.384637	0.213437	1.80211	0.0715284	0.243597	0.640152	0.2135	2.99837	0.00271426	0.0226604	-0.42443	0.214969	-1.97437	0.0483394	0.122401	-0.0406969	0.214069	-0.190111	0.849222	0.929826	0.809067	0.214739	3.76768	0.000164773	0.00443398	0.680848	0.213165	3.19399	0.0014032	0.0298888	-0.0148765	0.213544	-0.0696649	0.94446	0.992306	0.210983	0.21347	0.988347	0.322982	0.682153	0.22586	0.213345
FBgn0000182	BicC	2L	Bicaudal C [Source:FlyBase gene name;Acc:FBgn0000182]	16042000	16048800	protein_coding	7.32911	-0.0536501	0.528842	-0.101448	0.919195	NA	-0.364153	0.527099	-0.690863	0.489651	0.687311	0.67395	0.528702	1.27473	0.202406	NA	0.325352	0.527932	0.616276	0.537712	NA	-0.7276	0.528778	-1.376	0.16882	NA	-0.689505	0.528249	-1.30526	0.191803	NA	0.0944208	0.528567	0.178635	0.858224	0.978231	-0.486959	0.528811	-0.920857	0.357125	0.710222	-0.58138	0.528642
FBgn0000183	BicD	2L	Bicaudal D [Source:FlyBase gene name;Acc:FBgn0000183]	17459600	17473200	protein_coding	1091.78	0.16095	0.196705	0.818232	0.413225	0.680633	-0.0962199	0.197266	-0.487767	0.625715	0.787043	0.180215	0.197446	0.912729	0.361385	0.521865	0.182347	0.197049	0.925386	0.354765	0.587813	-0.0192643	0.197363	-0.0976081	0.922243	0.957649	-0.278566	0.196437	-1.4181	0.156162	0.357207	0.112629	0.196427	0.57339	0.56638	0.899227	-0.186521	0.197034	-0.946642	0.343821	0.697152	-0.29915	0.196673
FBgn0014133	bif	X	bifocal [Source:FlyBase gene name;Acc:FBgn0014133]	11679000	11694700	protein_coding	915.119	-0.305612	0.220731	-1.38455	0.166191	0.415107	-0.0683146	0.22032	-0.31007	0.756507	0.870675	-0.728431	0.222876	-3.26833	0.00108184	0.00616022	-0.255804	0.220723	-1.15894	0.24648	0.477506	0.422819	0.223489	1.8919	0.0585039	0.184719	0.18749	0.220158	0.851615	0.394428	0.605113	-0.20143	0.220165	-0.914905	0.360241	0.797094	-0.0566397	0.220149	-0.257279	0.796964	0.943926	0.14479	0.220205
FBgn0038252	BigH1	3R	Histone H1 variant BigH1 [Source:FlyBase gene name;Acc:FBgn0038252]	14663400	14664800	protein_coding	6.251	-0.231673	0.500926	-0.46249	0.64373	NA	-0.0154431	0.503439	-0.0306753	0.975529	0.989369	-0.619462	0.493853	-1.25435	0.209717	NA	0.388431	0.50441	0.77007	0.441258	NA	0.387789	0.492071	0.788074	0.430654	NA	-0.403874	0.506426	-0.797499	0.425161	NA	-0.0637538	0.503111	-0.126719	0.899163	NA	-0.452431	0.500321	-0.904281	0.365846	0.716337	-0.388677	0.500755
FBgn0039509	bigmax	3R	bigmax [Source:FlyBase gene name;Acc:FBgn0039509]	27287400	27288500	protein_coding	398.619	0.254767	0.299489	0.850671	0.394952	0.666758	0.665715	0.299699	2.22128	0.0263322	0.115375	-0.19162	0.301719	-0.635096	0.525366	0.672201	-0.115161	0.301186	-0.382358	0.702196	0.843917	0.446387	0.30144	1.48085	0.138647	0.316257	0.780875	0.299102	2.61074	0.00903478	0.0789185	-0.307658	0.300072	-1.02528	0.305231	0.753839	-0.0064165	0.299731	-0.0214075	0.982921	0.997051	0.301242	0.300033
FBgn0039282	Bili	3R	Band4.1 inhibitor LRP interactor [Source:FlyBase gene name;Acc:FBgn0039282]	25131300	25136700	protein_coding	583.336	-0.0424927	0.238473	-0.178187	0.858576	0.941917	-0.28815	0.238277	-1.20931	0.226543	0.444894	0.551959	0.238187	2.31734	0.0204853	0.0631021	0.171181	0.237626	0.72038	0.471291	0.689739	-0.594452	0.238524	-2.49221	0.0126949	0.0697804	-0.459331	0.237197	-1.93649	0.0528073	0.199747	0.200978	0.237425	0.846489	0.39728	0.817711	0.0460213	0.237979	0.193384	0.846658	0.960172	-0.154957	0.237268
FBgn0045759	bin	3L	biniou [Source:FlyBase gene name;Acc:FBgn0045759]	6990620	6994450	protein_coding	112.437	-0.20505	0.410185	-0.499897	0.617148	0.820499	0.607119	0.412751	1.47091	0.141316	0.335066	0.766945	0.408252	1.87861	0.0602982	0.144866	0.620569	0.413093	1.50225	0.133032	0.330317	-0.971995	0.409515	-2.37353	0.017619	0.0860812	-0.0134501	0.407948	-0.0329702	0.973698	0.987242	0.0404603	0.408226	0.0991124	0.921049	0.988699	0.454708	0.407385	1.11616	0.264352	0.627233	0.414247	0.406681
FBgn0024491	Bin1	3R	Bicoid interacting protein 1 [Source:FlyBase gene name;Acc:FBgn0024491]	16186200	16189600	protein_coding	170.396	0.174973	0.297584	0.587978	0.556547	0.784306	0.248174	0.296974	0.835676	0.403337	0.615915	-0.0187696	0.301648	-0.0622233	0.950385	0.971626	0.250232	0.297403	0.841391	0.400129	0.629316	0.193742	0.301283	0.643057	0.520187	0.708412	-0.00205796	0.293975	-0.00700048	0.994414	0.99703	0.0593977	0.296914	0.20005	0.841441	0.974646	0.24756	0.296675	0.834449	0.404028	0.744414	0.188162	0.295629
FBgn0263144	bin3	2R	bicoid-interacting protein 3 [Source:FlyBase gene name;Acc:FBgn0263144]	6214570	6240600	protein_coding	914.031	-0.246413	0.198487	-1.24146	0.214437	0.477433	0.204867	0.198902	1.02999	0.303016	0.523899	0.107213	0.198735	0.539476	0.589559	0.724307	0.32304	0.198898	1.62415	0.104344	0.283999	-0.353625	0.199352	-1.77387	0.0760839	0.217496	-0.118173	0.197606	-0.598024	0.549824	0.730703	-0.027475	0.197667	-0.138996	0.889453	0.983928	-0.0631932	0.197925	-0.319278	0.749516	0.926674	-0.0357182	0.197726
FBgn0026263	bip1	3L	bip1 [Source:FlyBase gene name;Acc:FBgn0026263]	8054330	8058710	protein_coding	52.0811	-0.1476	0.415811	-0.354969	0.722613	0.878184	0.164569	0.41603	0.395569	0.692423	0.831193	-0.340743	0.421215	-0.808953	0.418542	0.575632	-0.432197	0.420455	-1.02793	0.303985	0.54153	0.193143	0.422695	0.456932	0.64772	0.799935	0.596765	0.416569	1.43257	0.15198	0.352064	-0.262804	0.414902	-0.633413	0.526464	0.88592	-0.548472	0.417794	-1.31278	0.189257	0.532432	-0.285667	0.418397
FBgn0026262	bip2	4	bip2 [Source:FlyBase gene name;Acc:FBgn0026262]	459887	466828	protein_coding	1465.84	-0.0331882	0.202982	-0.163503	0.870122	0.948317	0.103539	0.202873	0.510363	0.609797	0.776941	-0.24089	0.203981	-1.18094	0.237625	0.39128	0.0738299	0.203003	0.363688	0.716091	0.852527	0.207702	0.20413	1.0175	0.308917	0.52086	0.029709	0.202392	0.14679	0.883298	0.939797	0.241513	0.202462	1.19288	0.232917	0.687252	0.216106	0.202596	1.06668	0.286114	0.650458	-0.0254064	0.202226
FBgn0010520	Bka	2L	Bekka [Source:FlyBase gene name;Acc:FBgn0010520]	9895290	9896100	protein_coding	162.965	-0.0515262	0.273113	-0.188662	0.850358	0.938253	0.341695	0.27233	1.25471	0.209585	0.423473	-0.597819	0.281321	-2.12504	0.0335833	0.0923204	-0.0894603	0.274827	-0.325515	0.744791	0.870454	0.546293	0.282116	1.93641	0.0528169	0.172277	0.431155	0.270689	1.59281	0.111203	0.296147	-0.5773	0.27478	-2.10095	0.0356454	0.249831	-0.122333	0.272806	-0.448425	0.653846	0.888198	0.454966	0.275292
FBgn0267791	bl	2R	bancal [Source:FlyBase gene name;Acc:FBgn0267791]	20587600	20606900	protein_coding	2486.91	0.419855	0.188091	2.23219	0.0256026	0.122143	0.531823	0.18786	2.83095	0.00464102	0.033684	0.288696	0.18858	1.5309	0.125794	0.250439	0.293299	0.188035	1.55981	0.118804	0.307926	0.131159	0.188349	0.696363	0.486202	0.681685	0.238524	0.187399	1.27281	0.203085	0.414484	0.195101	0.188066	1.0374	0.299547	0.74935	0.329819	0.188066	1.75374	0.0794743	0.33684	0.134718	0.187809
FBgn0035608	blanks	3L	blanks [Source:FlyBase gene name;Acc:FBgn0035608]	5497520	5498960	protein_coding	234.587	0.587786	0.29284	2.00719	0.0447295	0.177291	-0.420307	0.295422	-1.42273	0.154814	0.354424	0.985493	0.293083	3.36251	0.000772376	0.00472973	0.37805	0.292956	1.29047	0.196888	0.417199	-0.397706	0.291276	-1.36539	0.172129	0.361609	-0.798357	0.292697	-2.72759	0.00637995	0.0669073	0.202045	0.293247	0.688991	0.490829	0.87333	-0.169124	0.295284	-0.572749	0.566815	0.842317	-0.371168	0.293899
FBgn0035625	Blimp-1	3L	Blimp-1 [Source:FlyBase gene name;Acc:FBgn0035625]	5630980	5652090	protein_coding	1717.74	0.0954905	0.19439	0.491232	0.623263	0.824272	0.206663	0.1944	1.06308	0.287745	0.508798	0.275208	0.19471	1.41343	0.15753	0.294682	0.225802	0.194476	1.16108	0.24561	0.476659	-0.179717	0.194717	-0.922967	0.356025	0.565764	-0.0191383	0.193811	-0.0987477	0.921339	0.960171	0.0894404	0.194157	0.46066	0.645043	0.926182	0.135616	0.194232	0.698218	0.485041	0.796315	0.0461756	0.194006
FBgn0002906	Blm	3R	Bloom syndrome helicase ortholog [Source:FlyBase gene name;Acc:FBgn0002906]	11736800	11741800	protein_coding	425.949	0.381555	0.287614	1.32662	0.184634	0.440812	-0.809795	0.287839	-2.81336	0.00490269	0.0352386	0.999715	0.287313	3.47954	0.000502283	0.00334777	0.272163	0.285884	0.952004	0.341095	0.576118	-0.61816	0.286644	-2.15654	0.0310413	0.12211	-1.08196	0.28671	-3.77371	0.00016084	0.00996868	0.261522	0.28732	0.910211	0.362711	0.799855	-0.103377	0.288487	-0.358342	0.720088	0.914957	-0.364899	0.287528
FBgn0050077	Blos1	2R	Biogenesis of lysosome-related organelles complex 1, subunit 1 [Source:FlyBase gene name;Acc:FBgn0050077]	14601300	14602000	protein_coding	257.889	-0.36611	0.254815	-1.43677	0.150784	0.392208	-0.00379974	0.254289	-0.0149426	0.988078	0.995496	-0.809353	0.260407	-3.10803	0.00188336	0.00968494	-0.580452	0.25701	-2.25848	0.0239157	0.111659	0.443243	0.262141	1.69085	0.0908646	0.241698	0.576653	0.255297	2.25875	0.0238987	0.132294	-0.289038	0.253467	-1.14034	0.254146	0.710575	-0.237824	0.253768	-0.937168	0.348672	0.701662	0.0512142	0.254211
FBgn0036118	Blos2	3L	Biogenesis of lysosome-related organelles complex 1, subunit 2 [Source:FlyBase gene name;Acc:FBgn0036118]	11061600	11062200	protein_coding	113.19	-0.375728	0.342317	-1.0976	0.272377	0.546308	-0.163032	0.339946	-0.479582	0.631525	0.791361	-0.598176	0.347954	-1.71912	0.085592	0.188324	-0.81884	0.344294	-2.37832	0.0173918	0.0912691	0.222447	0.350526	0.634608	0.525684	0.712942	0.655808	0.342796	1.91312	0.0557331	0.205377	-0.286114	0.340295	-0.840784	0.400469	0.820389	0.161406	0.33882	0.476377	0.633806	0.878227	0.44752	0.339454
FBgn0085284	Blos3	3L	Biogenesis of lysosome-related organelles complex 1, subunit 3 [Source:FlyBase gene name;Acc:FBgn0085284]	18870200	18870900	protein_coding	29.3932	0.498156	0.447167	1.11403	0.265268	0.539023	0.125643	0.447887	0.280523	0.779076	0.883133	-0.405789	0.460938	-0.880356	0.378667	0.538603	-0.484786	0.453744	-1.06841	0.285335	0.522761	0.903945	0.458015	1.97362	0.0484253	0.162767	0.610429	0.449076	1.3593	0.174052	0.380883	0.126209	0.44798	0.281729	0.778151	0.961899	0.260773	0.44797	0.582122	0.560484	0.839033	0.134564	0.445692
FBgn0036105	Blos4	3L	Biogenesis of lysosome-related organelles complex 1, subunit 4 [Source:FlyBase gene name;Acc:FBgn0036105]	10879100	10880200	protein_coding	307.772	-0.613581	0.2735	-2.24344	0.0248686	0.11975	-0.0571403	0.273058	-0.209261	0.834245	0.914827	-0.935566	0.277343	-3.37332	0.000742665	0.00459702	-0.72624	0.275559	-2.63552	0.00840087	0.0544765	0.321985	0.279383	1.15249	0.249121	0.453166	0.6691	0.274391	2.43849	0.0147487	0.10221	-0.232738	0.27158	-0.85698	0.391456	0.815726	-0.346758	0.272224	-1.2738	0.202736	0.551301	-0.11402	0.272395
FBgn0027660	blot	3L	bloated tubules [Source:FlyBase gene name;Acc:FBgn0027660]	17396000	17421500	protein_coding	565.305	-0.486934	0.22267	-2.18679	0.0287576	0.132524	-0.171765	0.223376	-0.768952	0.441922	0.649429	-0.478926	0.224281	-2.13538	0.0327296	0.0906347	-0.0346139	0.223323	-0.154995	0.876826	0.942251	-0.00800816	0.225694	-0.0354824	0.971695	0.985446	-0.137151	0.222503	-0.616403	0.537629	0.721412	-0.140965	0.221199	-0.637278	0.523944	0.885321	0.153544	0.2209	0.695084	0.487003	0.797317	0.294509	0.220863
FBgn0004133	blow	2R	blown fuse [Source:FlyBase gene name;Acc:FBgn0004133]	7580490	7587080	protein_coding	498.323	-0.893236	0.245534	-3.63793	0.000274842	0.00354832	-0.750867	0.244921	-3.06575	0.00217122	0.0193764	-1.08596	0.248055	-4.37789	1.2e-05	0.000159196	-0.595052	0.24483	-2.43047	0.0150794	0.0831255	0.192722	0.250191	0.770299	0.441122	0.641401	-0.155815	0.245394	-0.634957	0.525457	0.711787	-0.786625	0.244553	-3.21658	0.0012973	0.0208235	-0.785302	0.244878	-3.20691	0.00134168	0.018734	0.00132295	0.246071
FBgn0038387	blp	3R	black pearl [Source:FlyBase gene name;Acc:FBgn0038387]	15933800	15934900	protein_coding	519.705	0.365331	0.244328	1.49525	0.13485	0.366003	0.315938	0.244584	1.29174	0.196449	0.407828	0.0338323	0.246415	0.137298	0.890795	0.937353	-0.00322779	0.245413	-0.0131525	0.989506	0.995837	0.331499	0.245856	1.34835	0.177547	0.369229	0.319166	0.243685	1.30975	0.190281	0.40031	0.086376	0.244361	0.353477	0.723731	0.949162	0.283657	0.244237	1.1614	0.245479	0.605372	0.197281	0.243706
FBgn0041161	blue	3L	bluestreak [Source:FlyBase gene name;Acc:FBgn0041161]	14043700	14049900	protein_coding	225.044	-0.390863	0.259072	-1.50871	0.131374	0.360176	0.0554929	0.260558	0.212977	0.831345	0.913206	-0.0957994	0.260188	-0.368193	0.712729	0.820086	0.177912	0.260525	0.682899	0.494671	0.707373	-0.295064	0.262601	-1.12362	0.261175	0.467353	-0.122419	0.257622	-0.47519	0.634652	0.791038	-0.077095	0.256282	-0.300821	0.763551	0.959071	-0.136047	0.257105	-0.529147	0.596703	0.859596	-0.0589516	0.256768
FBgn0011211	blw	2R	bellwether [Source:FlyBase gene name;Acc:FBgn0011211]	22799100	22802200	protein_coding	15155.4	-1.2544	0.227644	-5.51036	3.58e-08	1.34e-06	-0.703263	0.227629	-3.08952	0.00200481	0.0183835	-1.55084	0.227768	-6.80888	9.84e-12	5.84e-10	-0.927125	0.227661	-4.07239	4.65e-05	0.000827636	0.296439	0.227875	1.30088	0.193298	0.386913	0.223862	0.227679	0.983233	0.325493	0.543729	-0.717684	0.227569	-3.1537	0.00161217	0.0248006	-0.709893	0.227578	-3.11933	0.00181261	0.0239151	0.00779104	0.227611
FBgn0026562	BM-40-SPARC	3R	BM-40-SPARC [Source:FlyBase gene name;Acc:FBgn0026562]	26869200	26872000	protein_coding	3930.43	-0.567651	0.270806	-2.09616	0.0360683	0.152911	-0.652381	0.270853	-2.40861	0.0160132	0.0828214	-1.86314	0.271587	-6.8602	6.88e-12	4.19e-10	-1.48873	0.27114	-5.49064	4e-08	1.56e-06	1.29549	0.271708	4.76795	1.86e-06	0.000230929	0.83635	0.271175	3.08417	0.00204118	0.0373482	-1.08854	0.270869	-4.01871	5.85e-05	0.00151361	-1.01601	0.270886	-3.75068	0.000176354	0.00355379	0.072537	0.271071
FBgn0036199	Bmcp	3L	Bmcp [Source:FlyBase gene name;Acc:FBgn0036199]	11720900	11728100	protein_coding	517.159	-0.384364	0.234477	-1.63924	0.101162	0.306539	-0.381747	0.233757	-1.6331	0.102449	0.274112	-0.743427	0.237584	-3.12912	0.00175331	0.00913467	-0.713403	0.234847	-3.03774	0.00238361	0.0217872	0.359063	0.238719	1.50412	0.13255	0.307425	0.331656	0.234643	1.41345	0.157524	0.359096	0.0999048	0.232839	0.429073	0.66787	0.932817	-0.0780644	0.233424	-0.334432	0.738054	0.922921	-0.177969	0.232945
FBgn0036449	bmm	3L	brummer [Source:FlyBase gene name;Acc:FBgn0036449]	14776500	14786400	protein_coding	1181.97	-0.742304	0.305287	-2.43149	0.0150368	0.0841393	-0.597506	0.305447	-1.95617	0.0504455	0.175315	-0.440559	0.305422	-1.44246	0.149172	0.283492	-0.559069	0.3055	-1.83001	0.0672478	0.216681	-0.301745	0.305899	-0.986419	0.323927	0.535325	-0.0384369	0.305577	-0.125785	0.899902	0.948127	-0.841165	0.305171	-2.75637	0.00584466	0.070161	-0.955689	0.305351	-3.1298	0.00174925	0.0233363	-0.114524	0.305713
FBgn0001090	bnb	X	bangles and beads [Source:FlyBase gene name;Acc:FBgn0001090]	18794200	18797700	protein_coding	1361.78	-1.63032	0.234419	-6.95473	3.53e-12	2.92e-10	-1.17837	0.234056	-5.03456	4.79e-07	1.75e-05	-2.23654	0.236787	-9.44539	3.54e-21	6.84e-19	-0.971516	0.233963	-4.15243	3.29e-05	0.000600968	0.606226	0.238273	2.54425	0.0109512	0.0639186	-0.206855	0.234546	-0.881936	0.377811	0.591794	-1.54503	0.233957	-6.60393	4e-11	4.36e-09	-1.25469	0.233782	-5.36691	8.01e-08	4.1e-06	0.290348	0.234829
FBgn0004389	bnk	3R	bottleneck [Source:FlyBase gene name;Acc:FBgn0004389]	31193400	31194400	protein_coding	6.94327	0.193666	0.526351	0.36794	0.712918	NA	0.156939	0.524076	0.299458	0.764591	0.875559	-0.0948999	0.523136	-0.181406	0.856049	NA	0.630334	0.524819	1.20105	0.229732	NA	0.288566	0.523407	0.551322	0.581413	NA	-0.473395	0.527212	-0.897923	0.369227	NA	1.21492	0.527657	2.30249	0.0213075	0.178239	0.443526	0.527046	0.841532	0.40005	0.742494	-0.771398	0.528492
FBgn0014135	bnl	3R	branchless [Source:FlyBase gene name;Acc:FBgn0014135]	19794100	19836800	protein_coding	589.462	0.125016	0.222379	0.562177	0.573996	0.794374	0.139894	0.22177	0.63081	0.528165	0.716318	0.65039	0.222244	2.92647	0.0034283	0.0157188	0.467844	0.221384	2.11327	0.0345777	0.141584	-0.525374	0.222182	-2.36461	0.018049	0.0869964	-0.32795	0.219883	-1.49148	0.135836	0.330569	0.25353	0.221475	1.14474	0.252318	0.708882	0.270282	0.221721	1.21902	0.222836	0.5796	0.0167519	0.220751
FBgn0040487	BobA	3L	Brother of Bearded A [Source:FlyBase gene name;Acc:FBgn0040487]	14945500	14946100	protein_coding	3.52616	0.117472	0.494292	0.237658	0.812146	NA	-0.198577	0.494503	-0.401568	0.688002	NA	0.419792	0.492703	0.852018	0.394204	NA	0.047888	0.495462	0.0966531	0.923002	NA	-0.302319	0.492883	-0.613369	0.539632	NA	-0.246465	0.497773	-0.495134	0.620506	NA	0.370028	0.497883	0.743203	0.457359	NA	-0.179641	0.492707	-0.3646	0.71541	NA	-0.549669	0.496488
FBgn0004132	boca	2R	boca [Source:FlyBase gene name;Acc:FBgn0004132]	7565870	7566740	protein_coding	743.51	0.20562	0.240261	0.855819	0.392098	0.663721	0.312475	0.239622	1.30403	0.192222	0.402778	-0.214355	0.242168	-0.885152	0.376075	0.53625	-0.352042	0.24068	-1.4627	0.14355	0.345784	0.419975	0.242003	1.73541	0.082668	0.228805	0.664516	0.239605	2.77338	0.00554774	0.0615952	0.0834944	0.240053	0.347817	0.727977	0.950315	0.212629	0.240058	0.88574	0.375758	0.723999	0.129135	0.239683
FBgn0037719	bocksbeutel	3R	bocksbeutel [Source:FlyBase gene name;Acc:FBgn0037719]	9589470	9591000	protein_coding	189.713	0.284913	0.28629	0.995189	0.319644	0.597261	0.320948	0.286619	1.11977	0.262811	0.483802	-0.610907	0.294391	-2.07515	0.0379723	0.101896	-0.358459	0.289716	-1.23728	0.215985	0.441744	0.89582	0.293697	3.05016	0.00228722	0.0240702	0.679407	0.286606	2.37053	0.0177627	0.113481	-0.208237	0.287213	-0.725026	0.468436	0.862931	-0.420942	0.288876	-1.45718	0.145068	0.463144	-0.212705	0.289081
FBgn0040388	boi	X	brother of ihog [Source:FlyBase gene name;Acc:FBgn0040388]	2444170	2470040	protein_coding	109.977	0.139151	0.33378	0.416895	0.676755	0.853812	0.348131	0.326911	1.06491	0.286917	0.508	0.541279	0.334455	1.61839	0.105578	0.220122	0.721374	0.325708	2.21479	0.0267746	0.119721	-0.402127	0.334093	-1.20364	0.228729	0.429286	-0.373243	0.320081	-1.16609	0.243579	0.458838	0.126219	0.331791	0.380416	0.703636	0.943213	0.806989	0.328284	2.4582	0.0139634	0.110346	0.68077	0.325879
FBgn0011206	bol	3L	boule [Source:FlyBase gene name;Acc:FBgn0011206]	9097630	9134400	protein_coding	3371.82	0.174089	0.19294	0.902297	0.366899	0.640877	0.0499408	0.193115	0.258607	0.795939	0.893692	0.346308	0.193098	1.79343	0.0729042	0.166772	0.299755	0.193057	1.55268	0.1205	0.310533	-0.172219	0.193064	-0.892031	0.372376	0.580961	-0.249815	0.192771	-1.29591	0.195005	0.405647	0.0609658	0.192872	0.316095	0.751931	0.956223	0.0972839	0.192915	0.504283	0.614062	0.868134	0.0363181	0.192812
FBgn0050362	boly	2R	borrelly [Source:FlyBase gene name;Acc:FBgn0050362]	8365550	8366690	protein_coding	21.023	-0.324962	0.495695	-0.655568	0.512102	0.754726	-0.887054	0.487125	-1.821	0.0686067	0.211896	0.562059	0.492582	1.14105	0.253851	0.408738	-1.08983	0.489346	-2.22711	0.0259398	0.117671	-0.887021	0.495789	-1.78911	0.0735973	0.213434	0.202773	0.491704	0.412389	0.680054	0.820602	0.333305	0.489399	0.68105	0.49584	0.874452	0.0673524	0.491854	0.136936	0.891082	0.972159	-0.265953	0.488754
FBgn0023097	bon	3R	bonus [Source:FlyBase gene name;Acc:FBgn0023097]	20593100	20612500	protein_coding	314.31	-0.797386	0.273746	-2.91287	0.00358119	0.0282469	0.103404	0.275426	0.375432	0.707339	0.841382	-0.334006	0.27379	-1.21994	0.222489	0.374673	0.132774	0.275695	0.481598	0.630092	0.801045	-0.46338	0.276583	-1.67538	0.0938606	0.246439	-0.0293702	0.273528	-0.107375	0.914491	0.956051	-0.210404	0.271037	-0.776291	0.437577	0.845245	-0.580187	0.272459	-2.12945	0.0332171	0.197103	-0.369784	0.272577
FBgn0260942	bond	3R	james bond [Source:FlyBase gene name;Acc:FBgn0260942]	22550700	22556500	protein_coding	1050.41	-0.505629	0.218015	-2.31924	0.0203818	0.103894	-0.794039	0.217685	-3.64765	0.000264653	0.00379021	-0.0393341	0.218024	-0.180412	0.856829	0.915942	-0.181131	0.217112	-0.834274	0.404127	0.632203	-0.466295	0.218824	-2.13091	0.0330963	0.127669	-0.612908	0.2175	-2.81797	0.00483283	0.0577205	-1.00666	0.218433	-4.60857	4.05e-06	0.0001449	-0.901183	0.218486	-4.12467	3.71e-05	0.000945802	0.105479	0.2197
FBgn0026261	bonsai	2R	bonsai [Source:FlyBase gene name;Acc:FBgn0026261]	22637800	22638900	protein_coding	257.693	0.0655015	0.284188	0.230486	0.817714	0.92396	0.609366	0.283563	2.14896	0.0316376	0.130161	-0.259679	0.287976	-0.901737	0.367196	0.527316	0.150227	0.285087	0.526951	0.598227	0.781801	0.32518	0.288102	1.1287	0.259026	0.465184	0.459139	0.28159	1.63052	0.102991	0.283691	-0.0545509	0.283703	-0.192282	0.847521	0.975889	0.257431	0.283149	0.90917	0.36326	0.714235	0.311982	0.282791
FBgn0040237	bor	3R	belphegor [Source:FlyBase gene name;Acc:FBgn0040237]	16261400	16264100	protein_coding	355.104	-0.640943	0.231409	-2.76974	0.00561017	0.0399479	-0.416861	0.231395	-1.80151	0.0716225	0.217409	-0.822438	0.234536	-3.50666	0.000453767	0.00309495	-0.837699	0.233323	-3.5903	0.000330292	0.00443513	0.181495	0.236713	0.766731	0.443242	0.643192	0.420838	0.233142	1.80507	0.0710638	0.233595	-0.714777	0.230741	-3.09775	0.00194995	0.0290425	-0.754741	0.23136	-3.2622	0.00110552	0.0161097	-0.0399641	0.232907
FBgn0259791	bora	3L	aurora borealis [Source:FlyBase gene name;Acc:FBgn0259791]	18622700	18624800	protein_coding	7.11128	-0.491919	0.528474	-0.93083	0.351942	NA	-0.333223	0.528012	-0.63109	0.527982	0.716272	-0.607318	0.527159	-1.15206	0.249297	NA	0.263279	0.528371	0.498284	0.618284	NA	0.115399	0.526631	0.219127	0.826551	NA	-0.596502	0.52855	-1.12856	0.259082	NA	-0.670207	0.528563	-1.26798	0.204805	0.654613	-0.838524	0.52812	-1.58775	0.112342	0.40714	-0.168316	0.527736
FBgn0032105	borr	2L	borealin-related [Source:FlyBase gene name;Acc:FBgn0032105]	9251470	9253120	protein_coding	8.35142	-0.0803447	0.513198	-0.156557	0.875594	NA	-0.464534	0.511008	-0.909054	0.363322	0.578673	-1.07777	0.505651	-2.13145	0.0330519	NA	0.133798	0.512411	0.261115	0.794004	NA	0.997426	0.505163	1.97447	0.0483289	NA	-0.598332	0.51245	-1.16759	0.242972	NA	-0.713248	0.511984	-1.39311	0.163587	0.591664	-0.418349	0.512551	-0.816209	0.414381	0.750468	0.294899	0.510854
FBgn0000206	boss	3R	bride of sevenless [Source:FlyBase gene name;Acc:FBgn0000206]	25962000	25966900	protein_coding	749.364	-0.0305185	0.219437	-0.139076	0.88939	0.955485	-0.0942771	0.219837	-0.428849	0.668033	0.816043	0.365527	0.219585	1.66463	0.095987	0.205159	0.167781	0.219603	0.76402	0.444855	0.668746	-0.396045	0.219823	-1.80166	0.0715997	0.210142	-0.262058	0.218866	-1.19734	0.231173	0.444001	-0.24181	0.219343	-1.10243	0.270276	0.724398	-0.177928	0.219473	-0.810709	0.417533	0.752084	0.063882	0.219617
FBgn0027535	botv	2R	brother of tout-velu [Source:FlyBase gene name;Acc:FBgn0027535]	19129600	19133700	protein_coding	310.361	0.0420211	0.309093	0.13595	0.891861	0.957131	-0.169451	0.309616	-0.547293	0.584177	0.760415	-0.1423	0.311013	-0.457536	0.647286	0.769536	-0.0279119	0.309558	-0.0901669	0.928155	0.967453	0.184321	0.31115	0.592386	0.553592	0.73474	-0.141539	0.308805	-0.458343	0.646706	0.799222	-0.280753	0.309237	-0.907889	0.363937	0.800289	-0.0570867	0.309024	-0.184732	0.853439	0.96261	0.223666	0.309306
FBgn0261284	bou	X	boudin [Source:FlyBase gene name;Acc:FBgn0261284]	6986490	6987190	protein_coding	695.274	-0.566195	0.249494	-2.26937	0.0232456	0.114018	-0.352358	0.248349	-1.4188	0.155956	0.356178	-0.581775	0.250814	-2.31955	0.0203654	0.0629021	-0.443494	0.248663	-1.78351	0.0745027	0.229729	0.0155795	0.252028	0.0618164	0.950709	0.974214	0.0911354	0.248479	0.366773	0.713789	0.839483	0.0697597	0.247958	0.281337	0.778452	0.961899	0.00983136	0.248214	0.0396084	0.968405	0.99278	-0.0599283	0.247905
FBgn0004893	bowl	2L	brother of odd with entrails limited [Source:FlyBase gene name;Acc:FBgn0004893]	3771700	3784120	protein_coding	529.411	-0.252004	0.276644	-0.910934	0.36233	0.637628	0.571919	0.276846	2.06584	0.0388434	0.14778	0.26177	0.276537	0.946599	0.343843	0.504389	0.803113	0.27667	2.90278	0.00369862	0.0300133	-0.513774	0.277359	-1.85238	0.0639718	0.195549	-0.231194	0.274239	-0.843038	0.399207	0.609615	0.423431	0.274826	1.54072	0.123384	0.514505	0.7314	0.274597	2.66354	0.00773241	0.0713546	0.307969	0.273599
FBgn0037205	BoYb	3L	Brother of Yb [Source:FlyBase gene name;Acc:FBgn0037205]	22901900	22905500	protein_coding	116.865	-0.491515	0.320678	-1.53274	0.12534	0.349352	-0.678679	0.322871	-2.10201	0.0355524	0.140296	1.13115	0.312776	3.61649	0.000298624	0.00222944	0.644802	0.314951	2.04731	0.0406281	0.157418	-1.62266	0.317601	-5.10912	3.24e-07	6.47e-05	-1.32348	0.316775	-4.17798	2.94e-05	0.0043876	0.0885016	0.314377	0.281514	0.778316	0.961899	-0.717989	0.321711	-2.23178	0.0256293	0.165875	-0.80649	0.320213
FBgn0000210	br	X	broad [Source:FlyBase gene name;Acc:FBgn0000210]	1575130	1664870	protein_coding	1460.44	0.727698	0.250488	2.90512	0.00367114	0.0287701	0.0598262	0.249464	0.239819	0.810471	0.902006	0.980321	0.250687	3.91054	9.21e-05	0.000865599	0.616172	0.249241	2.4722	0.0134285	0.0762879	-0.252622	0.250029	-1.01037	0.312318	0.524023	-0.556346	0.248858	-2.2356	0.0253782	0.135539	-0.0543141	0.251013	-0.21638	0.828692	0.972318	0.0943868	0.250995	0.376051	0.706879	0.911139	0.148701	0.250863
FBgn0033155	Br140	2R	0	7272280	7278100	protein_coding	192.25	-0.0698117	0.319495	-0.218506	0.827035	0.92831	0.124046	0.319982	0.387666	0.698263	0.835218	-0.0316334	0.321587	-0.0983668	0.921641	0.953618	0.00208278	0.320822	0.00649203	0.99482	0.997925	-0.0381783	0.322251	-0.118474	0.905692	0.950403	0.121963	0.318398	0.383053	0.701681	0.833501	0.0737537	0.318021	0.231915	0.816604	0.971181	0.316294	0.317685	0.995622	0.319434	0.68055	0.242541	0.316879
FBgn0010300	brat	2L	brain tumor [Source:FlyBase gene name;Acc:FBgn0010300]	19133800	19179800	protein_coding	1483.66	0.328925	0.232233	1.41635	0.156672	0.400993	0.0347153	0.232429	0.149359	0.881271	0.940481	0.852291	0.23219	3.67066	0.000241925	0.00189521	0.415096	0.232232	1.78742	0.0738691	0.228766	-0.523366	0.231983	-2.25606	0.0240671	0.10458	-0.380381	0.231731	-1.64147	0.100699	0.280303	0.124664	0.232184	0.536916	0.591325	0.906183	0.0518357	0.232365	0.223079	0.823474	0.952784	-0.0728279	0.232109
FBgn0050169	Brca2	2R	Breast cancer 2, early onset homolog [Source:FlyBase gene name;Acc:FBgn0050169]	24526200	24529600	protein_coding	313.617	0.0121095	0.267656	0.0452427	0.963914	0.987796	0.292923	0.266933	1.09737	0.272481	0.493447	0.772039	0.266624	2.89561	0.00378425	0.0169654	0.642513	0.26635	2.41229	0.0158528	0.0856801	-0.759929	0.266967	-2.84652	0.00441993	0.0375596	-0.34959	0.263611	-1.32616	0.184787	0.393275	0.0551933	0.266567	0.207052	0.835969	0.972851	-0.00363087	0.267231	-0.013587	0.989159	0.997911	-0.0588242	0.266484
FBgn0000216	Brd	3L	Bearded [Source:FlyBase gene name;Acc:FBgn0000216]	14972700	14973200	protein_coding	26.5211	0.455059	0.462704	0.983476	0.325373	0.602738	-1.15109	0.469982	-2.44923	0.0143164	0.076253	0.287053	0.467843	0.613566	0.539502	0.683618	-0.3049	0.463377	-0.657995	0.510541	0.719953	0.168006	0.465244	0.361114	0.718015	0.845231	-0.846192	0.469567	-1.80207	0.0715348	0.234625	0.068644	0.463603	0.148066	0.88229	0.982918	-0.134201	0.466246	-0.287834	0.773474	0.935382	-0.202845	0.464521
FBgn0039654	Brd8	3R	Brd8 [Source:FlyBase gene name;Acc:FBgn0039654]	29223500	29226300	protein_coding	251.449	0.533002	0.286678	1.85923	0.0629941	0.224996	0.785768	0.287273	2.73527	0.00623295	0.0417026	0.382055	0.289402	1.32015	0.186783	0.331295	0.832615	0.287453	2.89653	0.00377318	0.0304672	0.150947	0.287649	0.52476	0.59975	0.767301	-0.0468469	0.282267	-0.165967	0.868183	0.931369	0.458764	0.286059	1.60374	0.108772	0.482259	0.574323	0.286115	2.00732	0.044716	0.238929	0.115559	0.283713
FBgn0086694	Bre1	3L	Bre1 [Source:FlyBase gene name;Acc:FBgn0086694]	5789830	5794190	protein_coding	302.011	0.0729004	0.291267	0.250287	0.802365	0.915808	0.429313	0.29172	1.47166	0.141112	0.334847	-0.0401307	0.293333	-0.136809	0.891182	0.9375	0.0214031	0.29304	0.073038	0.941776	0.973442	0.113031	0.293416	0.385225	0.700071	0.832962	0.40791	0.290402	1.40464	0.160129	0.362447	0.00100904	0.290753	0.00347044	0.997231	0.999043	0.175665	0.29065	0.604387	0.545586	0.830665	0.174656	0.290218
FBgn0038499	Brf	3R	Brf [Source:FlyBase gene name;Acc:FBgn0038499]	17374800	17391300	protein_coding	238.732	-0.201605	0.291805	-0.690889	0.489635	0.738587	0.111088	0.291338	0.381304	0.702978	0.838206	0.374203	0.291358	1.28434	0.199023	0.346773	0.0035878	0.292106	0.0122825	0.9902	0.995987	-0.575808	0.292601	-1.9679	0.0490801	0.164225	0.107501	0.289795	0.370953	0.710672	0.838015	0.133622	0.289566	0.461458	0.64447	0.926168	0.437826	0.28907	1.5146	0.129873	0.438136	0.304204	0.288071
FBgn0024250	brk	X	brinker [Source:FlyBase gene name;Acc:FBgn0024250]	7307940	7311130	protein_coding	132.565	-0.931552	0.332057	-2.80539	0.00502553	0.0365963	-0.582247	0.331415	-1.75685	0.0789432	0.231859	-1.05869	0.336999	-3.14152	0.00168075	0.00886429	-0.192537	0.330138	-0.583202	0.559757	0.756788	0.127137	0.341919	0.371834	0.710017	0.839476	-0.389709	0.330659	-1.17858	0.238564	0.453146	-0.75375	0.329476	-2.28772	0.0221538	0.182814	-0.596832	0.329356	-1.81212	0.0699678	0.312787	0.156918	0.331862
FBgn0000212	brm	3L	brahma [Source:FlyBase gene name;Acc:FBgn0000212]	15970100	15982900	protein_coding	550.068	0.106414	0.213618	0.498154	0.618376	0.821269	0.470499	0.214124	2.19732	0.0279979	0.12012	-0.0305934	0.215665	-0.141856	0.887194	0.935384	0.359955	0.214608	1.67727	0.0934898	0.264967	0.137008	0.215652	0.635318	0.525221	0.712685	0.110544	0.211954	0.521547	0.601986	0.767899	0.202327	0.212755	0.950987	0.341611	0.784494	0.376336	0.212669	1.76958	0.0767968	0.32987	0.174008	0.211789
FBgn0030434	Brms1	X	BRMS1 ortholog [Source:FlyBase gene name;Acc:FBgn0030434]	12908000	12909600	protein_coding	333.053	0.113932	0.265827	0.428595	0.668218	0.84952	0.750055	0.265703	2.82291	0.00475905	0.0343954	-0.357905	0.26975	-1.3268	0.184575	0.328567	0.160009	0.267317	0.598572	0.549458	0.749104	0.471837	0.269714	1.74939	0.0802228	0.224594	0.590046	0.263885	2.236	0.025352	0.135539	-0.101242	0.265692	-0.381049	0.703167	0.943213	0.19793	0.265237	0.746238	0.455524	0.777589	0.299172	0.265064
FBgn0000221	brn	X	brainiac [Source:FlyBase gene name;Acc:FBgn0000221]	4104340	4105790	protein_coding	140.642	0.519732	0.31612	1.6441	0.100156	0.304358	0.660754	0.320257	2.0632	0.0390939	0.148284	-0.163558	0.323145	-0.506145	0.612755	0.741843	0.188213	0.323019	0.58267	0.560116	0.757156	0.68329	0.321216	2.1272	0.0334037	0.128301	0.472541	0.316452	1.49325	0.135373	0.330027	0.323462	0.315863	1.02406	0.305808	0.754713	0.254908	0.316709	0.804865	0.420897	0.754165	-0.0685538	0.314473
FBgn0013755	Bro	3L	Brother [Source:FlyBase gene name;Acc:FBgn0013755]	1647870	1648610	protein_coding	7.27003	0.60103	0.523015	1.14916	0.250488	NA	0.22402	0.519072	0.431578	0.666048	0.814866	0.501344	0.521541	0.961274	0.336415	NA	0.371878	0.519171	0.716292	0.473811	NA	0.0996867	0.522781	0.190685	0.848772	NA	-0.147858	0.522099	-0.2832	0.777023	NA	-0.12299	0.521885	-0.235666	0.813692	0.970392	-0.346119	0.520621	-0.664819	0.506166	0.807848	-0.223129	0.520729
FBgn0259246	brp	2R	bruchpilot [Source:FlyBase gene name;Acc:FBgn0259246]	9503760	9541560	protein_coding	2486.83	0.00780634	0.173163	0.0450809	0.964043	0.987853	0.0323876	0.173397	0.186783	0.85183	0.92403	0.110355	0.173471	0.636156	0.524675	0.671777	0.221854	0.173349	1.27981	0.200612	0.422575	-0.102548	0.173539	-0.590925	0.554571	0.735604	-0.189467	0.17295	-1.0955	0.273298	0.491627	-0.288441	0.173188	-1.66548	0.0958161	0.452805	-0.194428	0.173217	-1.12245	0.261672	0.624216	0.0940136	0.17331
FBgn0261787	bru	2L	brunelleschi [Source:FlyBase gene name;Acc:FBgn0261787]	20650800	20656200	protein_coding	307.255	-0.217235	0.276572	-0.785457	0.432186	0.695019	0.32663	0.278403	1.17323	0.240704	0.461369	-0.983435	0.282146	-3.48556	0.000491115	0.00329886	0.344674	0.27864	1.23699	0.216092	0.441814	0.766199	0.282959	2.70781	0.00677284	0.04815	-0.0180442	0.276103	-0.0653531	0.947893	0.973721	-0.68376	0.277211	-2.46657	0.0136416	0.130072	-0.133933	0.275999	-0.485266	0.627488	0.87489	0.549827	0.277471
FBgn0262475	bru-2	2L	bruno-2 [Source:FlyBase gene name;Acc:FBgn0262475]	12344200	12397500	protein_coding	962.141	-0.694695	0.22871	-3.03745	0.00238592	0.0205619	0.137756	0.227925	0.604393	0.545583	0.729595	-0.56044	0.229467	-2.44236	0.0145917	0.0488751	-0.043885	0.228266	-0.192254	0.847543	0.929588	-0.134255	0.23068	-0.581998	0.560568	0.739812	0.181641	0.227474	0.798513	0.424573	0.632138	0.0492291	0.22726	0.216621	0.828504	0.972318	-0.161058	0.227648	-0.707484	0.479266	0.793262	-0.210287	0.227423
FBgn0264001	bru-3	3L	bruno-3 [Source:FlyBase gene name;Acc:FBgn0264001]	13521900	13803400	protein_coding	1956.81	0.357716	0.234774	1.52366	0.127593	0.35328	-0.0694937	0.234897	-0.295848	0.767347	0.877037	0.647277	0.234889	2.75567	0.00585718	0.0239506	0.223835	0.234797	0.953313	0.340431	0.575238	-0.289561	0.234724	-1.23362	0.217343	0.415307	-0.293329	0.234516	-1.25078	0.211013	0.422925	0.00225282	0.234831	0.00959339	0.992346	0.998601	0.0511472	0.234886	0.217754	0.827621	0.954856	0.0488944	0.234777
FBgn0266717	Bruce	3R	BIR repeat containing ubiquitin-conjugating enzyme [Source:FlyBase gene name;Acc:FBgn0266717]	10312000	10331400	protein_coding	3631.23	0.232529	0.174866	1.32975	0.1836	0.439204	0.16492	0.174909	0.942894	0.345735	0.563786	0.467205	0.174996	2.6698	0.0075897	0.029306	0.424488	0.17485	2.42773	0.0151937	0.0834966	-0.234676	0.174928	-1.34156	0.179739	0.371484	-0.259568	0.174505	-1.48745	0.136895	0.331813	0.0445926	0.174829	0.255064	0.798673	0.967046	0.0302827	0.174904	0.17314	0.862542	0.965297	-0.0143098	0.174798
FBgn0036874	brv1	3L	brivido-1 [Source:FlyBase gene name;Acc:FBgn0036874]	19483800	19486500	protein_coding	45.137	-0.437936	0.463386	-0.945079	0.344619	0.620814	0.229304	0.463764	0.494442	0.620994	0.784183	0.660697	0.460243	1.43554	0.151133	0.285951	0.629589	0.462671	1.36077	0.173586	0.387196	-1.09863	0.463023	-2.37274	0.0176568	0.086137	-0.400285	0.45895	-0.872174	0.383113	0.595747	-0.516885	0.462364	-1.11792	0.263601	0.717383	-0.867712	0.465373	-1.86455	0.0622439	0.291635	-0.350827	0.467087
FBgn0036712	brv2	3L	brivido-2 [Source:FlyBase gene name;Acc:FBgn0036712]	17342000	17344700	protein_coding	5.45139	-0.603782	0.520476	-1.16006	0.246025	NA	-0.159581	0.520301	-0.306709	0.759065	NA	-0.488183	0.518091	-0.942272	0.346053	NA	-0.315663	0.519161	-0.608025	0.543171	NA	-0.1156	0.515161	-0.224395	0.82245	NA	0.156081	0.520518	0.299858	0.764285	NA	0.0877282	0.523895	0.167454	0.867013	NA	0.151291	0.523736	0.288869	0.772681	NA	0.0635632	0.524344
FBgn0040333	brv3	X	brivido-3 [Source:FlyBase gene name;Acc:FBgn0040333]	2622070	2624580	protein_coding	23.5132	0.783634	0.490321	1.59821	0.109997	0.32265	0.519206	0.505937	1.02623	0.304784	0.525518	0.353984	0.494579	0.715728	0.474159	0.627109	0.184854	0.508853	0.363275	0.716399	0.852695	0.42965	0.491576	0.874026	0.382104	0.589182	0.334353	0.50161	0.666559	0.505054	0.696881	-0.545638	0.495586	-1.101	0.270899	0.724618	0.762469	0.489947	1.55623	0.119654	0.421473	1.30811	0.492235
FBgn0011785	BRWD3	3R	BRWD3 [Source:FlyBase gene name;Acc:FBgn0011785]	24319000	24328600	protein_coding	355.887	-0.730734	0.240305	-3.04086	0.00235906	0.0204091	-0.504116	0.242287	-2.08066	0.0374651	0.145124	-0.628565	0.241983	-2.59756	0.00938895	0.0347477	-0.105158	0.241304	-0.435792	0.662988	0.821831	-0.102169	0.244477	-0.417908	0.676015	0.818141	-0.398958	0.241408	-1.65263	0.0984067	0.277107	-0.535367	0.23874	-2.24247	0.0249308	0.197604	-0.628412	0.239458	-2.6243	0.00868263	0.0778241	-0.0930442	0.240428
FBgn0004101	bs	2R	blistered [Source:FlyBase gene name;Acc:FBgn0004101]	24342900	24376500	protein_coding	260.566	-0.164202	0.274799	-0.597535	0.55015	0.780137	0.161401	0.276068	0.584642	0.558789	0.74008	-0.662948	0.279922	-2.36833	0.0178684	0.0569326	0.0468733	0.276824	0.169325	0.865541	0.937546	0.498745	0.280816	1.77605	0.0757239	0.216694	0.114527	0.274388	0.417392	0.676392	0.818097	-0.0228911	0.273469	-0.0837063	0.93329	0.990956	-0.0466693	0.273947	-0.170359	0.864728	0.966516	-0.0237782	0.273534
FBgn0032679	bsf	2L	bicoid stability factor [Source:FlyBase gene name;Acc:FBgn0032679]	18449500	18454600	protein_coding	659.132	0.175263	0.267116	0.656129	0.511741	0.754356	0.324605	0.267709	1.21253	0.22531	0.44346	-0.164482	0.268573	-0.612428	0.540254	0.683996	0.187735	0.268027	0.700432	0.483658	0.699721	0.339745	0.268474	1.26546	0.205705	0.402313	0.13687	0.266791	0.513025	0.607933	0.772435	-0.326145	0.267465	-1.2194	0.222694	0.676687	-0.243552	0.267547	-0.910315	0.362656	0.713673	0.0825937	0.267795
FBgn0261822	Bsg	2L	Basigin [Source:FlyBase gene name;Acc:FBgn0261822]	8083420	8116530	protein_coding	6407.83	-0.326157	0.16339	-1.99618	0.0459139	0.180544	-0.0711691	0.163391	-0.435576	0.663145	0.812905	-0.574095	0.163698	-3.50704	0.000453122	0.00309209	-0.214254	0.163461	-1.31073	0.189948	0.408354	0.247938	0.16382	1.51348	0.130159	0.303878	0.143085	0.163345	0.875968	0.381047	0.593982	-0.383783	0.163327	-2.34979	0.018784	0.163661	-0.309451	0.163344	-1.89447	0.0581621	0.280239	0.0743324	0.163403
FBgn0000227	Bsg25A	2L	Blastoderm-specific gene 25A [Source:FlyBase gene name;Acc:FBgn0000227]	4683050	4684460	protein_coding	12.7912	-0.650377	0.521417	-1.24732	0.212278	0.47444	-1.31205	0.523456	-2.50651	0.0121931	0.0680613	0.110626	0.520393	0.212582	0.831653	0.898837	0.0583941	0.519156	0.112479	0.910444	NA	-0.761003	0.522936	-1.45525	0.1456	0.325414	-1.37044	0.522186	-2.62443	0.00867945	0.0774896	-0.447118	0.519769	-0.860224	0.389665	0.814346	-0.478349	0.520353	-0.919278	0.35795	0.710657	-0.0312308	0.5213
FBgn0000228	Bsg25D	2L	Blastoderm-specific gene 25D [Source:FlyBase gene name;Acc:FBgn0000228]	5271730	5278550	protein_coding	905.619	-0.177051	0.210719	-0.840219	0.400785	0.671879	0.419967	0.211644	1.98431	0.0472211	0.167856	0.0301991	0.21126	0.142948	0.886331	0.934762	0.558485	0.211611	2.6392	0.00831021	0.0540849	-0.20725	0.21173	-0.978839	0.32766	0.538765	-0.138517	0.20986	-0.660047	0.509224	0.69961	0.121692	0.209852	0.579892	0.561987	0.896768	0.191374	0.209935	0.911585	0.361987	0.713154	0.0696818	0.20954
FBgn0000529	bsh	2L	brain-specific homeobox [Source:FlyBase gene name;Acc:FBgn0000529]	19765800	19769100	protein_coding	12.6638	0.491528	0.526186	0.934133	0.350235	0.624884	0.519669	0.526662	0.986722	0.323779	0.543401	1.08655	0.52591	2.06604	0.0388247	0.103482	0.27162	0.527467	0.514951	0.606587	NA	-0.595024	0.524961	-1.13346	0.25702	0.462884	0.24805	0.525348	0.472162	0.636811	0.792882	1.1239	0.524212	2.14397	0.0320351	0.232764	0.982995	0.524779	1.87316	0.0610462	0.28805	-0.140901	0.521654
FBgn0000229	bsk	2L	basket [Source:FlyBase gene name;Acc:FBgn0000229]	10247500	10250500	protein_coding	1432.95	-0.114629	0.236321	-0.485056	0.627637	0.826711	0.159077	0.236132	0.673678	0.500516	0.696089	-0.478209	0.237341	-2.01486	0.0439189	0.11361	-0.239737	0.236509	-1.01365	0.310749	0.548551	0.36358	0.237523	1.53072	0.125839	0.297158	0.398814	0.236022	1.68974	0.0910786	0.266554	-0.103899	0.236094	-0.440075	0.659883	0.930795	0.154983	0.236004	0.656694	0.511377	0.810979	0.258882	0.235961
FBgn0005666	bt	4	bent [Source:FlyBase gene name;Acc:FBgn0005666]	724400	776474	protein_coding	2139.04	-1.01404	0.229512	-4.41826	9.95e-06	0.000206407	-1.11404	0.229635	-4.85137	1.23e-06	4.1e-05	-0.432935	0.229414	-1.88714	0.0591415	0.142862	-0.417048	0.229212	-1.81949	0.0688371	0.21964	-0.581109	0.23014	-2.52502	0.0115692	0.0661427	-0.696997	0.229667	-3.03481	0.00240688	0.0403292	-0.157011	0.228782	-0.686291	0.49253	0.873499	-0.601818	0.229089	-2.627	0.00861402	0.0774368	-0.444807	0.229088
FBgn0030228	BTBD9	X	BTB (POZ) domain containing 9 ortholog [Source:FlyBase gene name;Acc:FBgn0030228]	10768500	10772200	protein_coding	288.818	0.317629	0.298883	1.06272	0.28791	0.562231	0.742086	0.29993	2.47419	0.0133537	0.0725941	-0.221738	0.302695	-0.732548	0.463834	0.61816	0.402157	0.300964	1.33623	0.181474	0.397184	0.539367	0.30209	1.78545	0.0741881	0.21422	0.339929	0.297269	1.1435	0.252829	0.468955	0.32325	0.298236	1.08387	0.278422	0.72983	0.246622	0.298734	0.825557	0.409055	0.747115	-0.0766277	0.297471
FBgn0263108	BtbVII	3L	BTB-protein-VII [Source:FlyBase gene name;Acc:FBgn0263108]	3148650	3158410	protein_coding	694.303	-0.137236	0.259691	-0.528461	0.597179	0.808282	0.353251	0.259692	1.36027	0.173745	0.379791	-0.430142	0.261315	-1.64607	0.0997498	0.210887	0.0101245	0.260274	0.0388992	0.968971	0.986233	0.292906	0.261671	1.11937	0.262983	0.46946	0.343127	0.259063	1.32449	0.185341	0.394025	-0.091231	0.259239	-0.351918	0.7249	0.949609	0.126643	0.259132	0.488721	0.625039	0.874207	0.217874	0.259039
FBgn0029848	Btd	X	Biotinidase [Source:FlyBase gene name;Acc:FBgn0029848]	6217270	6219330	protein_coding	14.4064	0.835398	0.521976	1.60045	0.109498	0.321982	1.09897	0.52023	2.11248	0.0346457	0.138083	0.649373	0.524141	1.23893	0.215372	0.366467	0.662305	0.521643	1.26965	0.204208	NA	0.186025	0.521715	0.356564	0.721418	0.847451	0.436668	0.516619	0.845241	0.397976	0.608651	0.203034	0.52318	0.388076	0.69796	0.942632	-0.0681181	0.524533	-0.129864	0.896674	0.974542	-0.271152	0.523332
FBgn0000233	btd	X	buttonhead [Source:FlyBase gene name;Acc:FBgn0000233]	9694190	9697560	protein_coding	182.527	0.158459	0.312067	0.507773	0.611612	0.817389	-0.229356	0.308893	-0.742509	0.457779	0.661375	0.547915	0.312551	1.75304	0.0795945	0.178514	0.356124	0.307175	1.15935	0.246312	0.477295	-0.389456	0.312225	-1.24736	0.212266	0.409908	-0.58548	0.306023	-1.91319	0.0557235	0.205377	0.179783	0.31065	0.578733	0.56277	0.897275	0.345319	0.310503	1.11213	0.266084	0.628798	0.165535	0.308747
FBgn0025679	Bteb2	X	Bteb2 [Source:FlyBase gene name;Acc:FBgn0025679]	4770560	4771590	protein_coding	4.99835	-0.675613	0.496599	-1.36048	0.173678	NA	0.303886	0.501511	0.605941	0.544554	NA	0.0549105	0.498532	0.110144	0.912295	NA	-0.0865518	0.499317	-0.173341	0.862384	NA	-0.730523	0.493494	-1.48031	0.138791	NA	0.390438	0.503063	0.776121	0.437678	NA	-0.43599	0.500107	-0.871794	0.383321	NA	-0.521505	0.498699	-1.04573	0.295685	NA	-0.0855155	0.497188
FBgn0030501	BthD	X	BthD selenoprotein [Source:FlyBase gene name;Acc:FBgn0030501]	13612100	13613200	protein_coding	7.328	0.637243	0.52099	1.22314	0.221277	NA	0.710683	0.517755	1.37263	0.169869	0.374712	0.19233	0.518057	0.371252	0.71045	NA	0.325661	0.516364	0.630681	0.528249	NA	0.444914	0.5195	0.856426	0.391762	NA	0.385022	0.520858	0.739208	0.459781	NA	-0.363191	0.518819	-0.700033	0.483907	0.870265	0.307995	0.520525	0.5917	0.554052	0.835476	0.671185	0.519786
FBgn0003502	Btk29A	2L	Btk family kinase at 29A [Source:FlyBase gene name;Acc:FBgn0003502]	8258370	8301080	protein_coding	997.391	-0.366904	0.212582	-1.72594	0.0843585	0.2711	-0.401114	0.212503	-1.88757	0.0590836	0.193507	-0.17623	0.213048	-0.827184	0.408133	0.566622	-0.398508	0.212647	-1.87404	0.0609255	0.203342	-0.190674	0.213647	-0.892471	0.372141	0.580701	-0.00260543	0.212551	-0.0122579	0.99022	0.995078	-0.635361	0.212591	-2.98865	0.0028021	0.0393949	-0.865764	0.213213	-4.06056	4.9e-05	0.00119422	-0.230403	0.213821
FBgn0005592	btl	3L	breathless [Source:FlyBase gene name;Acc:FBgn0005592]	14075800	14083200	protein_coding	53.3695	-0.279356	0.438344	-0.637299	0.52393	0.761988	0.815877	0.433171	1.8835	0.0596325	0.194575	0.875851	0.433072	2.02241	0.0431336	0.112064	0.713357	0.434187	1.64297	0.100389	0.277316	-1.15521	0.436277	-2.64787	0.0081	0.0535702	0.102521	0.425434	0.24098	0.809571	0.899078	0.903936	0.429171	2.10624	0.0351837	0.24807	0.667199	0.43084	1.5486	0.121478	0.425193	-0.236737	0.424737
FBgn0014949	btn	3R	buttonless [Source:FlyBase gene name;Acc:FBgn0014949]	22586100	22586600	protein_coding	0.740977	0	0.249893	0	1	NA	0.0354608	0.251537	0.140976	0.887889	NA	0.0944874	0.247566	0.381666	0.702709	NA	-0.0743971	0.250197	-0.297355	0.766196	NA	-0.0933699	0.246889	-0.378187	0.705292	NA	0.109858	0.253496	0.433372	0.664745	NA	0.353046	0.253586	1.39221	0.163858	NA	0	0.250736	0	1	NA	-0.353323	0.253753
FBgn0266756	btsz	3R	bitesize [Source:FlyBase gene name;Acc:FBgn0266756]	14804100	14875500	protein_coding	1563.75	-0.271207	0.227425	-1.19251	0.23306	0.499637	0.0775718	0.227551	0.340899	0.73318	0.85645	-0.339704	0.228084	-1.48938	0.136387	0.265462	0.133415	0.227597	0.586188	0.557749	0.755644	0.0684968	0.228416	0.299878	0.76427	0.874188	-0.0558428	0.227083	-0.245913	0.805749	0.897258	0.172593	0.22686	0.760793	0.446781	0.851084	0.172105	0.226947	0.75835	0.448241	0.771657	-0.000488042	0.226714
FBgn0023096	btv	2L	beethoven [Source:FlyBase gene name;Acc:FBgn0023096]	17962600	17982500	protein_coding	273.21	0.448914	0.280013	1.60319	0.108893	0.320896	0.151024	0.279216	0.540884	0.588587	0.763694	0.855971	0.280259	3.05421	0.0022565	0.0112155	0.485203	0.278599	1.74158	0.0815817	0.241889	-0.407056	0.278841	-1.45981	0.144342	0.323627	-0.334179	0.27621	-1.20987	0.226328	0.438734	0.631341	0.278626	2.26591	0.0234572	0.189125	0.0807631	0.280956	0.287458	0.773762	0.935494	-0.550578	0.278153
FBgn0045862	btz	3R	barentsz [Source:FlyBase gene name;Acc:FBgn0045862]	27700400	27703400	protein_coding	376.495	-0.365957	0.273599	-1.33757	0.181038	0.436108	0.52698	0.273605	1.92606	0.0540969	0.183033	-0.328193	0.275151	-1.19278	0.232957	0.386235	0.156426	0.274629	0.56959	0.568956	0.763737	-0.0377637	0.27637	-0.136642	0.891314	0.944249	0.370555	0.27206	1.36203	0.173188	0.379879	-0.235601	0.27254	-0.864461	0.387335	0.813725	-0.0230948	0.272358	-0.0847957	0.932424	0.983632	0.212506	0.272533
FBgn0031696	Bub1	2L	Bub1 homologue [Source:FlyBase gene name;Acc:FBgn0031696]	5278860	5283280	protein_coding	376.605	0.0770694	0.280359	0.274896	0.783396	0.907294	-0.0559629	0.282259	-0.198268	0.842836	0.919434	0.305477	0.281038	1.08696	0.277056	0.435129	0.313552	0.281625	1.11337	0.26555	0.498967	-0.228407	0.281102	-0.812543	0.41648	0.620898	-0.369515	0.280296	-1.3183	0.187403	0.396382	0.218341	0.279455	0.781311	0.434619	0.843118	0.0408393	0.28013	0.145787	0.88409	0.970785	-0.177502	0.279289
FBgn0025457	Bub3	3R	Bub3 [Source:FlyBase gene name;Acc:FBgn0025457]	29674000	29675400	protein_coding	220.118	-0.352535	0.283526	-1.2434	0.213722	0.476395	-0.427882	0.281219	-1.52153	0.128128	0.316095	0.626857	0.280996	2.23084	0.0256919	0.0752228	0.0344488	0.27988	0.123084	0.902041	0.954474	-0.979392	0.283305	-3.45703	0.000546172	0.00945639	-0.462331	0.279667	-1.65315	0.0983004	0.277054	-0.0640276	0.280815	-0.228006	0.819642	0.971673	0.0236901	0.281006	0.0843046	0.932814	0.983836	0.0877177	0.280601
FBgn0263855	BubR1	2R	Bub1-related kinase [Source:FlyBase gene name;Acc:FBgn0263855]	5969100	5974380	protein_coding	46.5141	0.0580425	0.428036	0.135602	0.892136	0.957284	0.490815	0.429008	1.14407	0.252595	0.473652	0.151862	0.431011	0.352338	0.724585	0.828253	0.596745	0.429054	1.39084	0.164274	0.375059	-0.0938192	0.431292	-0.21753	0.827795	0.911677	-0.105931	0.422257	-0.250868	0.801916	0.8952	-0.291009	0.428689	-0.678835	0.497242	0.875378	0.26169	0.425955	0.61436	0.538977	0.827217	0.552699	0.426899
FBgn0040491	Buffy	2R	Buffy [Source:FlyBase gene name;Acc:FBgn0040491]	11679500	11688600	protein_coding	592.531	-0.443691	0.262108	-1.69278	0.0904979	0.283953	0.0925734	0.260948	0.354758	0.722771	0.850444	-0.166181	0.262653	-0.632703	0.526928	0.673531	0.0888886	0.26113	0.340399	0.733556	0.863107	-0.277509	0.263837	-1.05182	0.292882	0.50302	0.00368483	0.260106	0.0141666	0.988697	0.994602	0.200838	0.260337	0.771455	0.440437	0.846803	0.566194	0.260033	2.17739	0.0294516	0.181392	0.365356	0.259453
FBgn0032248	Bug22	2L	Basal body up regulated gene 22 ortholog [Source:FlyBase gene name;Acc:FBgn0032248]	10429900	10430900	protein_coding	743.2	-0.0410649	0.256252	-0.160252	0.872683	0.949651	0.238941	0.255313	0.935874	0.349338	0.566984	0.0511958	0.257026	0.199185	0.842118	0.905744	-0.260911	0.256117	-1.01872	0.308337	0.545432	-0.0922607	0.25727	-0.358615	0.719883	0.846539	0.499852	0.255145	1.95909	0.0501028	0.194062	0.410258	0.255241	1.60733	0.107981	0.481458	0.566434	0.255217	2.21943	0.0264577	0.168773	0.156176	0.254448
FBgn0259176	bun	2L	bunched [Source:FlyBase gene name;Acc:FBgn0259176]	12455500	12546600	protein_coding	3858.77	-0.194129	0.198829	-0.976363	0.328885	0.606076	0.0463392	0.198935	0.232937	0.815811	0.904931	-0.411568	0.199187	-2.06624	0.0388059	0.103482	-0.143249	0.199048	-0.719674	0.471726	0.689958	0.217439	0.199296	1.09103	0.275258	0.482629	0.189589	0.198838	0.953483	0.340345	0.556731	-0.173258	0.198724	-0.871852	0.383289	0.811162	-0.269946	0.198807	-1.35783	0.174517	0.510582	-0.0966886	0.198811
FBgn0000239	bur	2L	burgundy [Source:FlyBase gene name;Acc:FBgn0000239]	21174200	21179700	protein_coding	959.417	0.162335	0.206893	0.784634	0.432668	0.695239	0.167607	0.20691	0.810047	0.417913	0.629015	0.189977	0.207642	0.914926	0.360231	0.521076	0.13879	0.207086	0.670205	0.502727	0.713754	-0.027642	0.207554	-0.13318	0.894051	0.94541	0.0288173	0.206146	0.139791	0.888825	0.94259	-0.114787	0.206914	-0.554756	0.579062	0.903537	-0.281211	0.207399	-1.35589	0.175134	0.511135	-0.166424	0.207332
FBgn0038901	Burs	3R	Bursicon [Source:FlyBase gene name;Acc:FBgn0038901]	21769500	21770300	protein_coding	28.9052	-0.221157	0.479042	-0.461666	0.644321	0.835876	-0.237725	0.48565	-0.489499	0.624489	0.786507	0.223441	0.479231	0.466249	0.641038	0.765152	0.46421	0.482319	0.962454	0.335822	0.571844	-0.444598	0.48096	-0.924397	0.355279	0.565116	-0.701935	0.48062	-1.46048	0.144159	0.341191	0.121226	0.475999	0.254676	0.798973	0.967046	-0.701774	0.481357	-1.45791	0.144866	0.462869	-0.822999	0.48009
FBgn0031150	bves	X	bves [Source:FlyBase gene name;Acc:FBgn0031150]	21054000	21082400	protein_coding	1691.37	-0.0463115	0.181363	-0.255353	0.798451	0.913581	-0.113379	0.180742	-0.6273	0.530463	0.717736	0.107697	0.181809	0.592361	0.553609	0.694758	0.251932	0.180544	1.3954	0.162894	0.372893	-0.154008	0.181987	-0.846261	0.397407	0.603474	-0.365311	0.180187	-2.0274	0.0426214	0.17821	-0.102862	0.181121	-0.567916	0.570092	0.90089	0.0481424	0.181102	0.26583	0.79037	0.941706	0.151004	0.181039
FBgn0000241	bw	2R	brown [Source:FlyBase gene name;Acc:FBgn0000241]	23527800	23538500	protein_coding	47.3588	0.542082	0.505566	1.07223	0.283617	0.557741	0.0773642	0.507684	0.152386	0.878882	0.939139	0.158095	0.507222	0.311688	0.755278	0.849355	-0.14729	0.50841	-0.289708	0.77204	0.889296	0.383987	0.50648	0.758148	0.448362	0.648166	0.224654	0.507146	0.442978	0.657782	0.806319	0.393856	0.505403	0.779291	0.435808	0.843495	0.624739	0.505272	1.23644	0.216294	0.572005	0.230884	0.504352
FBgn0045064	bwa	2L	brain washing [Source:FlyBase gene name;Acc:FBgn0045064]	20066400	20073700	protein_coding	442.039	-0.620282	0.254049	-2.44158	0.014623	0.0824825	-0.615744	0.255006	-2.41463	0.0157514	0.0819095	-0.735565	0.255946	-2.87391	0.0040543	0.0178783	-0.678726	0.255489	-2.65657	0.00789393	0.0519063	0.115283	0.257429	0.447824	0.65428	0.804068	0.0629821	0.255827	0.24619	0.805535	0.897227	-0.560278	0.253288	-2.21202	0.0269653	0.20775	-0.913341	0.254508	-3.58865	0.000332392	0.00603006	-0.353064	0.255245
FBgn0265598	Bx	X	Beadex [Source:FlyBase gene name;Acc:FBgn0265598]	18515400	18572800	protein_coding	615.264	0.601331	0.228815	2.62802	0.00858825	0.0558966	0.658413	0.227126	2.89889	0.00374488	0.0288457	0.491205	0.23044	2.1316	0.0330401	0.0912108	0.68373	0.227253	3.00867	0.00262395	0.0233065	0.110125	0.229091	0.480705	0.630726	0.789934	-0.0253171	0.224881	-0.11258	0.910363	0.954095	0.363402	0.228761	1.58857	0.112158	0.491392	0.849348	0.228058	3.72427	0.00019588	0.00389267	0.485946	0.226638
FBgn0004856	Bx42	X	Bx42 [Source:FlyBase gene name;Acc:FBgn0004856]	9103870	9106600	protein_coding	563.311	0.133497	0.250019	0.533945	0.593379	0.805475	0.698081	0.250184	2.79027	0.00526642	0.0370195	-0.316814	0.25234	-1.2555	0.209296	0.359201	0.112324	0.251231	0.447095	0.654806	0.816452	0.45031	0.252284	1.78494	0.0742718	0.214369	0.585757	0.249126	2.35125	0.0187106	0.116467	-0.412383	0.250586	-1.64567	0.0998311	0.462702	-0.082864	0.250182	-0.331214	0.740483	0.923867	0.329519	0.250693
FBgn0020556	bxd	3R	bithoraxoid [Source:FlyBase gene name;Acc:FBgn0020556]	16742100	16773200	lincRNA	116.43	0.171544	0.371907	0.461255	0.644616	0.83607	-0.835282	0.376311	-2.21966	0.0264417	0.115651	0.503002	0.37253	1.35023	0.176941	0.318406	0.214082	0.371872	0.575688	0.564826	0.76106	-0.331458	0.37223	-0.890465	0.373216	0.581566	-1.04936	0.373914	-2.80644	0.0050093	0.0582564	-0.0683966	0.371821	-0.18395	0.854053	0.977378	-0.901531	0.377324	-2.38928	0.0168816	0.125872	-0.833134	0.376945
FBgn0000244	by	3R	blistery [Source:FlyBase gene name;Acc:FBgn0000244]	9528240	9533010	protein_coding	1321.86	-0.523045	0.201119	-2.60067	0.00930415	0.0592328	0.164465	0.200704	0.819439	0.412536	0.623948	-0.469102	0.201892	-2.32353	0.0201507	0.0623514	0.0501212	0.200933	0.249442	0.803019	0.905476	-0.0539425	0.202699	-0.266121	0.790146	0.888914	0.114343	0.200189	0.571176	0.56788	0.74318	0.0493467	0.200102	0.246607	0.805212	0.969057	0.212651	0.200075	1.06285	0.287848	0.651929	0.163304	0.199872
FBgn0011723	byn	3L	brachyenteron [Source:FlyBase gene name;Acc:FBgn0011723]	11927700	11935900	protein_coding	42.1567	-0.220951	0.442849	-0.49893	0.617829	0.821126	-0.0805347	0.435503	-0.184924	0.853289	0.924414	0.408817	0.441372	0.926243	0.35432	0.515241	0.148809	0.434774	0.342267	0.73215	0.862471	-0.629768	0.444331	-1.41734	0.156384	0.340186	-0.229343	0.431807	-0.531125	0.595332	0.762621	0.694069	0.434047	1.59906	0.109807	0.484674	0.775538	0.434324	1.78562	0.0741607	0.323087	0.0814692	0.428363
FBgn0010292	bys	X	by S6 [Source:FlyBase gene name;Acc:FBgn0010292]	7901880	7903640	protein_coding	203.761	-0.180769	0.275926	-0.655137	0.51238	0.754726	0.341783	0.276799	1.23477	0.216917	0.433111	-0.897506	0.283772	-3.16277	0.00156278	0.00838388	-0.232406	0.27953	-0.831417	0.405738	0.633866	0.716736	0.284858	2.51612	0.0118654	0.0670357	0.574189	0.276128	2.07943	0.037578	0.166858	-0.376575	0.275651	-1.36613	0.171897	0.60845	-0.210253	0.275513	-0.763132	0.445384	0.771008	0.166322	0.276361
FBgn0011566	Bzd	X	Buzidau [Source:FlyBase gene name;Acc:FBgn0011566]	2606680	2608880	protein_coding	175.868	-0.165942	0.239738	-0.692182	0.488823	0.738391	0.291662	0.239088	1.2199	0.222505	0.440102	-0.43714	0.24633	-1.77461	0.0759615	0.172161	-0.375831	0.243767	-1.54176	0.123132	0.315168	0.271198	0.247948	1.09377	0.274056	0.481403	0.667493	0.239203	2.79049	0.00526289	0.0599358	-0.184809	0.238212	-0.775817	0.437857	0.845436	-0.168393	0.238931	-0.704777	0.480949	0.794633	0.0164158	0.239085
FBgn0028525	c(2)M	2L	crossover suppressor on 2 of Manheim [Source:FlyBase gene name;Acc:FBgn0028525]	16303300	16305900	protein_coding	11.0469	-0.240993	0.518051	-0.465192	0.641794	0.834451	0.358645	0.521705	0.687448	0.4918	0.68925	-0.679749	0.521885	-1.30249	0.192749	0.338807	0.68416	0.520945	1.31331	0.18908	NA	0.438756	0.523103	0.838758	0.401605	0.607306	-0.325515	0.517422	-0.629108	0.529278	0.715383	-0.455616	0.517885	-0.879762	0.378988	0.808581	-0.630627	0.519184	-1.21465	0.224499	0.581189	-0.175012	0.520314
FBgn0000246	c(3)G	3R	crossover suppressor on 3 of Gowen [Source:FlyBase gene name;Acc:FBgn0000246]	15789500	15792600	protein_coding	85.4951	0.206067	0.35531	0.579964	0.561939	0.787889	0.676512	0.356628	1.89697	0.0578322	0.191063	0.370056	0.357801	1.03425	0.301019	0.458935	0.453772	0.358539	1.26561	0.205651	0.428423	-0.16399	0.357008	-0.459344	0.645987	0.798748	0.22274	0.34977	0.636818	0.524243	0.711153	0.552537	0.35166	1.57123	0.11613	0.499249	-0.307457	0.358493	-0.857638	0.391092	0.736803	-0.859994	0.354084
FBgn0040236	c11.1	X	c11.1 [Source:FlyBase gene name;Acc:FBgn0040236]	9275320	9283120	protein_coding	383.46	-0.228467	0.313706	-0.728285	0.466439	0.724589	0.0339665	0.313396	0.108382	0.913693	0.958313	-0.647374	0.316173	-2.04753	0.0406057	0.106924	-0.0177918	0.313647	-0.0567255	0.954764	0.979344	0.418907	0.316766	1.32245	0.186018	0.377478	0.0517583	0.312779	0.165479	0.868567	0.93149	-0.607405	0.313951	-1.93471	0.0530256	0.326786	-0.675939	0.314424	-2.14977	0.0315738	0.189972	-0.0685337	0.315266
FBgn0040235	c12.1	X	c12.1 [Source:FlyBase gene name;Acc:FBgn0040235]	9317920	9319220	protein_coding	321.155	-0.256222	0.229762	-1.11517	0.264779	0.538425	-0.151602	0.228129	-0.664544	0.506342	0.700472	-0.866593	0.236382	-3.66607	0.000246307	0.00192268	-0.68947	0.230474	-2.99153	0.00277584	0.0242401	0.61037	0.237668	2.56816	0.010224	0.0614956	0.537868	0.229441	2.34425	0.0190652	0.117324	-0.41976	0.22937	-1.83006	0.0672411	0.374584	-0.173871	0.228942	-0.759457	0.447579	0.771657	0.245889	0.229883
FBgn0040234	c12.2	X	c12.2 [Source:FlyBase gene name;Acc:FBgn0040234]	9319360	9324460	protein_coding	513.73	-0.020099	0.25229	-0.079666	0.936503	0.978075	0.393237	0.252575	1.55691	0.119491	0.301669	-0.308302	0.25465	-1.21069	0.226015	0.378356	0.00599652	0.253585	0.023647	0.981134	0.992442	0.288203	0.254926	1.13054	0.258251	0.464103	0.38724	0.251577	1.53925	0.123743	0.313264	0.00690924	0.251666	0.027454	0.978098	0.997598	0.413703	0.251178	1.64705	0.0995469	0.383542	0.406794	0.250831
FBgn0004863	C15	3R	C15 [Source:FlyBase gene name;Acc:FBgn0004863]	21500000	21512800	protein_coding	25.8689	0.145932	0.500223	0.291733	0.770491	0.9017	0.0107002	0.50238	0.021299	0.983007	0.993099	0.221771	0.501946	0.441821	0.658618	0.778821	0.0424002	0.502711	0.0843431	0.932784	0.96886	-0.0758389	0.501767	-0.151144	0.879862	0.938993	-0.0317	0.500548	-0.0633306	0.949503	0.974427	0.0646098	0.499561	0.129333	0.897094	0.98412	-0.261917	0.501407	-0.522363	0.601418	0.862736	-0.326526	0.50057
FBgn0032078	C1GalTA	2L	Core 1 Galactosyltransferase A [Source:FlyBase gene name;Acc:FBgn0032078]	8943460	8951220	protein_coding	598.769	-0.836068	0.256855	-3.25502	0.00113385	0.011485	-0.124808	0.255292	-0.488883	0.624924	0.78663	-0.498939	0.257286	-1.93924	0.0524721	0.130095	-0.123136	0.255478	-0.481985	0.629816	0.801043	-0.337129	0.259367	-1.29982	0.193664	0.387299	-0.00167143	0.254851	-0.00655847	0.994767	0.997178	0.0469177	0.254441	0.184395	0.853703	0.977378	0.124197	0.254521	0.487965	0.625574	0.874207	0.0772796	0.25421
FBgn0259228	C3G	X	C3G ortholog (H. sapiens) [Source:FlyBase gene name;Acc:FBgn0259228]	6780790	6803590	protein_coding	1518.31	0.170038	0.198124	0.858239	0.390761	0.662775	-0.0251373	0.196989	-0.127608	0.89846	0.949755	0.359047	0.198531	1.80852	0.0705254	0.162823	0.38645	0.196774	1.96393	0.0495376	0.178998	-0.189009	0.198441	-0.952472	0.340858	0.551938	-0.411588	0.196347	-2.09623	0.036062	0.163922	0.0754975	0.197917	0.381461	0.702861	0.943188	0.139503	0.197999	0.704563	0.481082	0.794633	0.0640054	0.197702
FBgn0021742	C901	X	C901 [Source:FlyBase gene name;Acc:FBgn0021742]	10964000	10967100	protein_coding	12.577	0.0331343	0.511245	0.0648111	0.948324	0.982008	0.758453	0.508411	1.49181	0.135749	0.327036	-0.457862	0.517744	-0.884342	0.376512	0.536762	-0.234663	0.514662	-0.455956	0.648422	NA	0.490997	0.518116	0.947658	0.343303	0.553375	0.993116	0.507514	1.95682	0.0503681	0.194705	0.153736	0.508927	0.302079	0.762592	0.958529	-0.239435	0.512255	-0.467413	0.640204	0.881837	-0.393171	0.510371
FBgn0000247	ca	3R	claret [Source:FlyBase gene name;Acc:FBgn0000247]	29806800	29815000	protein_coding	348.314	-0.440702	0.27297	-1.61447	0.106425	0.316442	-0.0921119	0.271805	-0.33889	0.734693	0.85752	-0.236451	0.27406	-0.862771	0.388263	0.547768	-0.253035	0.27253	-0.928466	0.353166	0.586125	-0.204251	0.275723	-0.740784	0.458825	0.656913	0.160923	0.271481	0.59276	0.553342	0.733115	0.295093	0.270278	1.09181	0.274915	0.726474	-0.104267	0.271493	-0.38405	0.700941	0.909548	-0.39936	0.270485
FBgn0001991	Ca-alpha1D	2L	Ca[2+]-channel protein alpha[[1]] subunit D [Source:FlyBase gene name;Acc:FBgn0001991]	16165800	16190500	protein_coding	1186.36	0.411783	0.191552	2.14972	0.0315776	0.140554	0.301163	0.191823	1.57	0.116415	0.297148	0.423681	0.192281	2.20345	0.0275631	0.0793133	0.274686	0.191999	1.43066	0.152526	0.357954	-0.0118971	0.191818	-0.0620227	0.950545	0.97417	0.0264768	0.190782	0.138781	0.889623	0.942799	0.590658	0.191039	3.09182	0.00198934	0.0295351	0.225118	0.191631	1.17474	0.240097	0.598926	-0.36554	0.190652
FBgn0264386	Ca-alpha1T	X	Ca[2+]-channel protein alpha[[1]] subunit T [Source:FlyBase gene name;Acc:FBgn0264386]	6104080	6192480	protein_coding	1018.44	-0.0844421	0.218679	-0.386146	0.699389	0.866781	0.145772	0.21814	0.66825	0.503974	0.69861	-0.0348609	0.219514	-0.158809	0.873819	0.926336	0.385755	0.218006	1.76947	0.0768155	0.234159	-0.0495813	0.219811	-0.225563	0.821542	0.907795	-0.239983	0.217132	-1.10524	0.269057	0.4864	0.186562	0.217917	0.856119	0.391932	0.815982	0.134385	0.218151	0.616017	0.537883	0.826647	-0.0521776	0.217687
FBgn0259822	Ca-beta	2L	Ca2+-channel-protein-beta-subunit [Source:FlyBase gene name;Acc:FBgn0259822]	11156100	11203500	protein_coding	603.988	0.0440212	0.227918	0.193145	0.846846	0.93728	-0.144011	0.22933	-0.627963	0.530028	0.717461	0.0831054	0.228967	0.362957	0.716637	0.823101	0.172056	0.228912	0.751626	0.452276	0.674211	-0.0390842	0.229086	-0.170609	0.864531	0.932031	-0.316067	0.228077	-1.38579	0.165811	0.369553	0.136951	0.227261	0.602616	0.546764	0.893008	-0.245146	0.228272	-1.07392	0.282857	0.645914	-0.382097	0.227735
FBgn0025678	CaBP1	2L	calcium-binding protein 1 [Source:FlyBase gene name;Acc:FBgn0025678]	16354900	16356700	protein_coding	554.27	0.444007	0.290353	1.5292	0.126215	0.350923	0.353661	0.290714	1.21652	0.223785	0.441607	-0.87085	0.293997	-2.9621	0.00305545	0.0143596	-0.687882	0.292378	-2.35271	0.018637	0.0958113	1.31486	0.2936	4.47839	7.52e-06	0.000610826	1.04154	0.291325	3.57519	0.00034997	0.0151121	-0.585016	0.291407	-2.00756	0.0446904	0.29235	-0.446214	0.291397	-1.53129	0.125698	0.430768	0.138802	0.292047
FBgn0263111	cac	X	cacophony [Source:FlyBase gene name;Acc:FBgn0263111]	11931300	11985100	protein_coding	2916.64	0.311646	0.216685	1.43824	0.150365	0.391664	-0.12518	0.216265	-0.578827	0.562706	0.742966	0.548509	0.216823	2.52975	0.0114143	0.0404961	0.393755	0.216128	1.82186	0.0684761	0.219066	-0.236863	0.216701	-1.09304	0.274377	0.481777	-0.518936	0.215973	-2.40278	0.0162711	0.108445	-0.0318585	0.21673	-0.146996	0.883135	0.982918	0.0525814	0.216758	0.242581	0.80833	0.947084	0.0844399	0.216681
FBgn0000250	cact	2L	cactus [Source:FlyBase gene name;Acc:FBgn0000250]	16313000	16326200	protein_coding	2306.02	-0.415557	0.202312	-2.05403	0.0399723	0.164366	-0.0913171	0.202375	-0.451228	0.651826	0.805628	-0.398318	0.202688	-1.96518	0.0493936	0.12445	-0.259878	0.202543	-1.28307	0.199466	0.421143	-0.0172385	0.202995	-0.0849211	0.932324	0.963975	0.168561	0.202306	0.833199	0.404732	0.614464	-0.58511	0.202248	-2.89303	0.00381546	0.0506026	-0.373661	0.202198	-1.84799	0.0646033	0.298751	0.21145	0.202441
FBgn0031114	cactin	X	cactin [Source:FlyBase gene name;Acc:FBgn0031114]	20424100	20426400	protein_coding	217.016	0.416236	0.326225	1.27592	0.201985	0.462968	0.811409	0.326382	2.48607	0.0129162	0.0707881	-0.240037	0.331057	-0.725061	0.468415	0.622495	0.262082	0.328	0.799029	0.424274	0.650481	0.656273	0.330064	1.98832	0.0467761	0.159098	0.549327	0.324021	1.69535	0.0900096	0.264712	0.0341427	0.326587	0.104544	0.916738	0.987714	0.204161	0.326474	0.625353	0.53174	0.823465	0.170018	0.325826
FBgn0000251	cad	2L	caudal [Source:FlyBase gene name;Acc:FBgn0000251]	20770700	20783100	protein_coding	47.6245	0.0623391	0.418304	0.149028	0.881531	0.952494	-0.672736	0.431761	-1.55812	0.119205	0.301485	0.00105045	0.422905	0.0024839	0.998018	0.999329	0.337511	0.423729	0.796526	0.425726	0.651883	0.0612886	0.423168	0.144833	0.884843	0.941094	-1.01025	0.425897	-2.37204	0.01769	0.113296	0.218859	0.415613	0.526594	0.598476	0.908343	0.597407	0.414311	1.44193	0.149323	0.471325	0.378548	0.411853
FBgn0036715	Cad74A	3L	Cadherin 74A [Source:FlyBase gene name;Acc:FBgn0036715]	17367800	17379500	protein_coding	255.038	-0.41359	0.320438	-1.2907	0.196807	0.455905	-0.798938	0.321122	-2.48796	0.0128479	0.0705607	0.805963	0.318193	2.53294	0.0113111	0.0401923	0.241786	0.318457	0.759243	0.447707	0.670537	-1.21955	0.319861	-3.81276	0.000137426	0.00396496	-1.04072	0.319583	-3.25651	0.00112793	0.0279303	-0.410288	0.319513	-1.2841	0.199106	0.647174	-0.49507	0.320265	-1.54582	0.122149	0.426498	-0.0847821	0.321
FBgn0261053	Cad86C	3R	Cadherin 86C [Source:FlyBase gene name;Acc:FBgn0261053]	10827100	10849000	protein_coding	626.25	-0.64574	0.222414	-2.90332	0.0036923	0.0289021	0.235448	0.222333	1.05899	0.289606	0.510434	-0.160464	0.222377	-0.721586	0.470549	0.62426	0.441577	0.222161	1.98764	0.0468511	0.172726	-0.485276	0.224263	-2.16387	0.030474	0.120609	-0.206129	0.220361	-0.935416	0.349574	0.565585	0.0789305	0.220079	0.358646	0.71986	0.947687	0.209899	0.220083	0.953725	0.340223	0.695154	0.130969	0.21965
FBgn0037963	Cad87A	3R	Cadherin 87A [Source:FlyBase gene name;Acc:FBgn0037963]	11893500	11949100	protein_coding	585.291	-0.0790256	0.237381	-0.332906	0.739205	0.886134	0.0560066	0.237638	0.23568	0.813681	0.903689	0.322826	0.237568	1.35887	0.174186	0.31506	0.530497	0.236983	2.23855	0.0251855	0.115504	-0.401851	0.238005	-1.68841	0.0913318	0.242313	-0.47449	0.235654	-2.0135	0.0440617	0.181035	0.363721	0.235939	1.54158	0.123175	0.514251	0.212535	0.236441	0.898891	0.368711	0.719529	-0.151186	0.235435
FBgn0038247	Cad88C	3R	Cadherin 88C [Source:FlyBase gene name;Acc:FBgn0038247]	14630500	14641800	protein_coding	789.234	0.421573	0.249635	1.68876	0.0912656	0.285559	-0.306534	0.249225	-1.22995	0.218715	0.435274	1.31463	0.249052	5.27855	1.3e-07	3.19e-06	0.527567	0.248341	2.12436	0.03364	0.139203	-0.893059	0.248481	-3.59407	0.000325557	0.00684896	-0.834101	0.248059	-3.3625	0.00077239	0.0232445	0.259743	0.24948	1.04114	0.297811	0.748122	0.0948167	0.249972	0.37931	0.704458	0.910706	-0.164927	0.249249
FBgn0038439	Cad89D	3R	Cadherin 89D [Source:FlyBase gene name;Acc:FBgn0038439]	16484600	16495400	protein_coding	354.278	0.114219	0.325154	0.351277	0.72538	0.879833	-0.232075	0.324717	-0.7147	0.474795	0.674829	1.17801	0.323953	3.63638	0.000276501	0.00209521	0.693265	0.323386	2.14377	0.0320514	0.134384	-1.06379	0.323923	-3.2841	0.0010231	0.0141236	-0.92534	0.322815	-2.86648	0.00415071	0.0537883	0.209305	0.324372	0.645263	0.518757	0.884235	-0.322941	0.325997	-0.990627	0.321868	0.681776	-0.532246	0.325188
FBgn0022800	Cad96Ca	3R	Cadherin 96Ca [Source:FlyBase gene name;Acc:FBgn0022800]	25197600	25208300	protein_coding	395.695	-0.294706	0.208052	-1.4165	0.156629	0.400993	-0.325697	0.20926	-1.55642	0.119608	0.30176	-0.107221	0.209309	-0.512264	0.608466	0.738088	-0.1657	0.209097	-0.792458	0.428094	0.654545	-0.187485	0.210672	-0.889935	0.373501	0.581807	-0.159997	0.208509	-0.76734	0.442879	0.64697	-0.122499	0.206558	-0.59305	0.553148	0.89626	-0.45282	0.20818	-2.17514	0.0296196	0.181947	-0.33032	0.208069
FBgn0039294	Cad96Cb	3R	Cadherin 96Cb [Source:FlyBase gene name;Acc:FBgn0039294]	25224200	25232300	protein_coding	38.515	0.207635	0.442696	0.469025	0.639052	0.83302	0.407339	0.441788	0.922025	0.356516	0.57317	0.480285	0.444401	1.08075	0.27981	0.437708	0.443481	0.442263	1.00275	0.315979	0.554745	-0.27265	0.443518	-0.614743	0.538724	0.722956	-0.0361413	0.435344	-0.0830179	0.933837	0.967043	0.551905	0.438669	1.25813	0.208343	0.657455	0.266034	0.441327	0.602805	0.546638	0.831132	-0.28587	0.436367
FBgn0039709	Cad99C	3R	Cadherin 99C [Source:FlyBase gene name;Acc:FBgn0039709]	29841700	29854700	protein_coding	470.308	-0.441898	0.294018	-1.50296	0.132849	0.362885	-0.389958	0.294437	-1.32442	0.185363	0.394213	0.170457	0.293702	0.580376	0.561661	0.701519	0.0811238	0.293779	0.276139	0.782442	0.893818	-0.612355	0.294779	-2.07734	0.0377702	0.138257	-0.471082	0.293593	-1.60454	0.108594	0.292159	-0.00285931	0.292694	-0.00976897	0.992206	0.998601	-0.0180733	0.292924	-0.0616995	0.950802	0.989383	-0.015214	0.29268
FBgn0015609	CadN	2L	Cadherin-N [Source:FlyBase gene name;Acc:FBgn0015609]	17647100	17778300	protein_coding	1458.71	0.307098	0.212043	1.44828	0.147538	0.387297	-0.00527791	0.212201	-0.0248722	0.980157	0.991268	0.624371	0.212203	2.94233	0.00325753	0.015082	0.36375	0.211984	1.71593	0.0861746	0.251347	-0.317273	0.211988	-1.49666	0.134483	0.310105	-0.369028	0.211464	-1.74511	0.0809651	0.250866	0.156138	0.211937	0.73672	0.461293	0.858613	0.185419	0.212035	0.874475	0.38186	0.72908	0.0292812	0.211713
FBgn0262018	CadN2	2L	Cadherin-N2 [Source:FlyBase gene name;Acc:FBgn0262018]	17787000	17875200	protein_coding	479.504	0.0586268	0.268207	0.218588	0.826971	0.92831	0.205186	0.268732	0.763534	0.445145	0.652105	1.08715	0.266966	4.07226	4.66e-05	0.000497226	0.873923	0.267731	3.26418	0.00109781	0.0118085	-1.02853	0.267081	-3.85099	0.000117639	0.00363244	-0.668737	0.265833	-2.51563	0.011882	0.0911438	0.287544	0.267088	1.07659	0.281665	0.73225	-0.013609	0.268059	-0.0507687	0.95951	0.99141	-0.301153	0.267055
FBgn0263979	Caf1	3R	Chromatin assembly factor 1 subunit [Source:FlyBase gene name;Acc:FBgn0263979]	15225600	15227600	protein_coding	353.495	-0.118601	0.227323	-0.521728	0.601859	0.810768	-0.00431867	0.22805	-0.0189374	0.984891	0.993953	-0.23558	0.23003	-1.02413	0.305775	0.463795	0.021835	0.228336	0.0956266	0.923817	0.965193	0.116979	0.230782	0.50688	0.612239	0.776364	-0.0261537	0.22659	-0.115423	0.90811	0.952974	-0.278351	0.226959	-1.22644	0.220034	0.672775	0.0557977	0.2263	0.246565	0.805245	0.946629	0.334148	0.226701
FBgn0033526	Caf1-105	2R	Caf1-105 [Source:FlyBase gene name;Acc:FBgn0033526]	10466000	10468500	protein_coding	313.315	0.256729	0.252852	1.01533	0.309948	0.586197	-0.59281	0.254252	-2.33158	0.0197226	0.0952516	0.688399	0.253002	2.72092	0.00651005	0.0260004	0.243701	0.251766	0.967965	0.333062	0.569539	-0.43167	0.252425	-1.71009	0.0872483	0.236322	-0.836511	0.252257	-3.31611	0.000912803	0.0252548	0.210478	0.252148	0.834738	0.403865	0.821952	-0.300461	0.254604	-1.18011	0.237957	0.59699	-0.510939	0.253331
FBgn0030054	Caf1-180	X	Caf1-180 [Source:FlyBase gene name;Acc:FBgn0030054]	8602140	8606300	protein_coding	97.2865	-0.401497	0.408311	-0.983312	0.325454	0.602738	0.303637	0.407945	0.744308	0.45669	0.660914	-0.46363	0.41146	-1.12679	0.25983	0.415586	0.270063	0.408432	0.661218	0.508472	0.718457	0.0621329	0.41355	0.150243	0.880573	0.939178	0.0335742	0.405245	0.0828491	0.933972	0.967043	0.0628072	0.405431	0.154915	0.876889	0.981933	-0.31115	0.407305	-0.763924	0.444913	0.770738	-0.373957	0.406562
FBgn0017414	cag	2R	cag [Source:FlyBase gene name;Acc:FBgn0017414]	10893000	10894400	protein_coding	287.281	0.222889	0.248355	0.897461	0.369473	0.643036	0.0918222	0.248079	0.370133	0.711284	0.843699	0.490312	0.249248	1.96716	0.0491648	0.124046	0.243419	0.247959	0.981689	0.326253	0.564108	-0.267422	0.248737	-1.07512	0.282321	0.491221	-0.151597	0.245634	-0.617164	0.537127	0.721242	0.145631	0.247661	0.588028	0.556514	0.89626	0.0344683	0.248609	0.138645	0.889731	0.972159	-0.111163	0.247401
FBgn0027844	CAH1	2L	Carbonic anhydrase 1 [Source:FlyBase gene name;Acc:FBgn0027844]	13803600	13810000	protein_coding	917.805	-0.278386	0.209586	-1.32827	0.184091	0.440064	0.125692	0.209061	0.601221	0.547693	0.731364	-0.351007	0.210797	-1.66515	0.0958833	0.20505	-0.059301	0.209445	-0.283134	0.777074	0.890943	0.0726212	0.211407	0.343514	0.731212	0.853643	0.184993	0.208585	0.886896	0.375135	0.589013	-0.312944	0.209199	-1.49592	0.134676	0.537822	-0.0470072	0.209	-0.224916	0.822045	0.952466	0.265937	0.209228
FBgn0027843	CAH2	3L	Carbonic anhydrase 2 [Source:FlyBase gene name;Acc:FBgn0027843]	12177600	12183300	protein_coding	36399.7	-1.9121	0.301714	-6.33745	2.34e-10	1.37e-08	-0.182691	0.30167	-0.605597	0.544782	0.728879	-0.798052	0.301678	-2.64537	0.00816006	0.0310791	0.434509	0.30166	1.44039	0.149756	0.355169	-1.11405	0.301752	-3.69192	0.00022257	0.00531668	-0.617199	0.301652	-2.04607	0.0407499	0.173992	-0.191185	0.30164	-0.63382	0.526198	0.88592	0.232461	0.301635	0.770668	0.440904	0.76824	0.423646	0.301636
FBgn0037646	CAHbeta	3R	Carbonic anhydrase beta [Source:FlyBase gene name;Acc:FBgn0037646]	8980860	8982790	protein_coding	78.6328	-0.0875655	0.392539	-0.223075	0.823477	0.926179	-0.0994053	0.391977	-0.253599	0.799805	0.896381	-1.04504	0.403655	-2.58894	0.00962711	0.0354285	-0.747219	0.395792	-1.88791	0.0590385	0.199853	0.957474	0.404484	2.36715	0.0179258	0.0867232	0.647813	0.394149	1.64358	0.100264	0.279552	-0.324546	0.392427	-0.827023	0.408224	0.82378	-0.412396	0.39357	-1.04783	0.294716	0.658038	-0.0878496	0.394321
FBgn0038478	cal1	3R	chromosome alignment defect 1 [Source:FlyBase gene name;Acc:FBgn0038478]	17088300	17091900	protein_coding	258.949	0.227104	0.294082	0.772248	0.439968	0.701655	0.751667	0.296918	2.53157	0.0113555	0.0644756	0.107675	0.296385	0.363293	0.716386	0.82295	0.676969	0.297438	2.276	0.0228458	0.108385	0.119429	0.295974	0.403514	0.68657	0.824659	0.0746975	0.292484	0.25539	0.798422	0.893765	0.19372	0.293411	0.660234	0.509104	0.879104	0.390754	0.29324	1.33254	0.182683	0.522554	0.197035	0.292149
FBgn0012051	CalpA	2R	Calpain-A [Source:FlyBase gene name;Acc:FBgn0012051]	19425100	19430600	protein_coding	1846.24	-0.114408	0.226664	-0.504748	0.613736	0.818627	0.0265369	0.226481	0.117171	0.906725	0.954635	-0.223144	0.227223	-0.982046	0.326077	0.485385	-0.0140411	0.226572	-0.061972	0.950585	0.977408	0.108735	0.227381	0.478206	0.632503	0.790876	0.0405781	0.22624	0.179359	0.857656	0.925939	-0.130338	0.226486	-0.575482	0.564965	0.898532	0.222029	0.226351	0.980905	0.32664	0.68474	0.352368	0.226331
FBgn0025866	CalpB	3L	Calpain-B [Source:FlyBase gene name;Acc:FBgn0025866]	9888760	9893320	protein_coding	262.961	-0.296008	0.257087	-1.15139	0.249572	0.520385	0.510624	0.258753	1.97341	0.0484493	0.170555	-0.713282	0.262207	-2.7203	0.00652224	0.0260415	-0.0479191	0.261211	-0.183449	0.854446	0.931821	0.417274	0.263644	1.58272	0.113486	0.278386	0.558543	0.257153	2.17203	0.0298534	0.148219	-0.163187	0.25562	-0.638397	0.523215	0.885321	-0.136561	0.255982	-0.533481	0.5937	0.857874	0.0266259	0.255994
FBgn0260450	CalpC	X	Calpain C [Source:FlyBase gene name;Acc:FBgn0260450]	16325800	16328500	protein_coding	162.025	-0.522561	0.33185	-1.57469	0.115328	0.331939	-0.324203	0.334059	-0.970497	0.331799	0.55005	-0.863927	0.336873	-2.56455	0.010331	0.0374807	-0.68503	0.336492	-2.0358	0.0417705	0.160509	0.341366	0.339211	1.00635	0.314245	0.525678	0.360827	0.335798	1.07454	0.282582	0.500063	-0.0779312	0.329197	-0.236731	0.812865	0.970307	-0.00809613	0.329388	-0.0245793	0.980391	0.996544	0.069835	0.32914
FBgn0039928	Cals	4	Calsyntenin-1 [Source:FlyBase gene name;Acc:FBgn0039928]	1112870	1123360	protein_coding	2440.32	-0.598237	0.205208	-2.91528	0.00355372	0.0280798	-0.357459	0.205051	-1.74327	0.0812867	0.236231	-0.603484	0.205669	-2.93426	0.00334349	0.0153934	-0.497655	0.205214	-2.42506	0.015306	0.0838732	0.00524719	0.206122	0.0254568	0.979691	0.98874	0.140196	0.205141	0.68341	0.494348	0.688067	-0.0228914	0.204686	-0.111836	0.910953	0.987714	-0.0377005	0.204758	-0.184122	0.853918	0.962659	-0.0148091	0.204692
FBgn0013995	Calx	3R	Na/Ca-exchange protein [Source:FlyBase gene name;Acc:FBgn0013995]	20978200	21015600	protein_coding	1106.05	-0.456315	0.229392	-1.98924	0.0466751	0.182679	-0.525784	0.229536	-2.29064	0.0219842	0.102721	0.141069	0.229224	0.61542	0.538278	0.682634	-0.117579	0.229205	-0.512985	0.607962	0.788398	-0.597384	0.229873	-2.59876	0.0093561	0.0584271	-0.408205	0.229265	-1.78049	0.0749952	0.240795	-0.105709	0.228691	-0.462238	0.643911	0.92607	-0.748345	0.229633	-3.25888	0.00111854	0.0162664	-0.642636	0.229582
FBgn0262166	calypso	2R	calypso [Source:FlyBase gene name;Acc:FBgn0262166]	16194100	16196300	protein_coding	162.306	0.264532	0.335363	0.788794	0.430232	0.694018	0.302434	0.338167	0.894331	0.371145	0.586047	0.0659575	0.338487	0.19486	0.845503	0.907819	0.602328	0.337544	1.78445	0.0743513	0.229455	0.198575	0.337855	0.58775	0.5567	0.737115	-0.299894	0.333846	-0.898302	0.369024	0.584155	0.141325	0.334874	0.422025	0.673007	0.935324	0.212973	0.335087	0.635574	0.525054	0.819552	0.0716476	0.333958
FBgn0000253	Cam	2R	Calmodulin [Source:FlyBase gene name;Acc:FBgn0000253]	12259400	12278800	protein_coding	13985.2	-0.365982	0.214781	-1.70398	0.0883857	0.279353	0.0154393	0.214816	0.071872	0.942704	0.973219	-1.14576	0.214985	-5.32949	9.85e-08	2.52e-06	-0.297662	0.214858	-1.38539	0.165933	0.377565	0.779781	0.215026	3.62644	0.000287353	0.00637276	0.313102	0.214809	1.45758	0.144956	0.34238	-0.172	0.214741	-0.800966	0.423151	0.836495	-0.220944	0.214755	-1.02882	0.303566	0.667632	-0.0489435	0.214756
FBgn0016126	CaMKI	4	Calcium/calmodulin-dependent protein kinase I [Source:FlyBase gene name;Acc:FBgn0016126]	445504	453947	protein_coding	3076.17	-0.403231	0.238333	-1.69188	0.090668	0.284087	-0.592694	0.238411	-2.48602	0.012918	0.0707881	-0.94467	0.23889	-3.95441	7.67e-05	0.000746185	-0.787302	0.238537	-3.30054	0.000964978	0.0106933	0.541438	0.239052	2.26494	0.0235165	0.103021	0.194608	0.238578	0.815699	0.414672	0.623758	-0.552526	0.238291	-2.31871	0.020411	0.172353	-0.635443	0.238373	-2.66575	0.00768158	0.0709567	-0.0829172	0.238494
FBgn0264607	CaMKII	4	Calcium/calmodulin-dependent protein kinase II [Source:FlyBase gene name;Acc:FBgn0264607]	1035290	1053700	protein_coding	1702.99	-0.628919	0.217694	-2.889	0.00386465	0.029902	-0.528522	0.217531	-2.42964	0.015114	0.0793706	-0.869956	0.218613	-3.97943	6.91e-05	0.000684477	-0.846121	0.217915	-3.88281	0.000103257	0.00164328	0.241037	0.219185	1.0997	0.271464	0.478229	0.317599	0.217953	1.45719	0.145064	0.342518	-0.221803	0.217156	-1.0214	0.307066	0.755958	-0.432916	0.217402	-1.99132	0.0464461	0.245164	-0.211113	0.21744
FBgn0259234	Camta	2R	Calmodulin-binding transcription activator [Source:FlyBase gene name;Acc:FBgn0259234]	9446050	9480080	protein_coding	677.925	-0.104976	0.224296	-0.468024	0.639768	0.833352	-0.273232	0.224897	-1.21492	0.224396	0.442266	0.174482	0.224756	0.776317	0.437562	0.593581	0.212441	0.2242	0.94755	0.343359	0.578088	-0.279458	0.225186	-1.24101	0.214602	0.412431	-0.485673	0.223734	-2.17076	0.0299495	0.148428	0.274424	0.223134	1.22986	0.21875	0.672433	-0.204178	0.224231	-0.910569	0.362523	0.713667	-0.478601	0.223502
FBgn0011569	can	3L	cannonball [Source:FlyBase gene name;Acc:FBgn0011569]	10263900	10267100	protein_coding	22.2705	-0.245274	0.502925	-0.487695	0.625766	0.825904	0.511303	0.508441	1.00563	0.314594	0.53494	0.575524	0.501298	1.14807	0.250941	0.405375	1.05863	0.506693	2.08929	0.0366813	0.14712	-0.820798	0.502925	-1.63205	0.102669	0.261393	-0.547327	0.500981	-1.09251	0.274609	0.492673	-0.0543294	0.500855	-0.108473	0.91362	0.987714	-0.947951	0.50623	-1.87257	0.0611277	0.28834	-0.893622	0.505804
FBgn0040233	cana	2L	CENP-ana [Source:FlyBase gene name;Acc:FBgn0040233]	11269800	11277800	protein_coding	590.324	-0.272662	0.295666	-0.922199	0.356425	0.631823	-0.0344201	0.295701	-0.116402	0.907334	0.954851	-0.192704	0.296377	-0.650198	0.515565	0.663518	-0.105669	0.29594	-0.357062	0.721045	0.855569	-0.0799589	0.296899	-0.269313	0.787689	0.887464	0.071249	0.295318	0.241262	0.809352	0.898967	-0.174931	0.295159	-0.592669	0.553403	0.89626	-0.352301	0.295588	-1.19186	0.233314	0.592272	-0.177369	0.295606
FBgn0010015	CanA1	3R	Calcineurin A1 [Source:FlyBase gene name;Acc:FBgn0010015]	31039400	31046800	protein_coding	106.748	-0.653651	0.326318	-2.00311	0.0451658	0.178545	-1.44207	0.33815	-4.26459	2e-05	0.000461876	-0.532537	0.329338	-1.61699	0.105881	0.220487	-0.0417306	0.326995	-0.127618	0.898451	0.95281	-0.121114	0.333769	-0.362869	0.716703	0.844503	-1.40034	0.33621	-4.16508	3.11e-05	0.00454388	-0.140771	0.321672	-0.437623	0.66166	0.931288	-0.856587	0.326931	-2.62009	0.00879073	0.0783046	-0.715816	0.326847
FBgn0030758	CanA-14F	X	Calcineurin A at 14F [Source:FlyBase gene name;Acc:FBgn0030758]	16560700	16587200	protein_coding	1668.94	0.283415	0.201274	1.40811	0.1591	0.404342	0.135462	0.200883	0.674335	0.500098	0.696058	-0.0125598	0.202241	-0.0621033	0.950481	0.971651	0.341741	0.200821	1.70173	0.0888069	0.255919	0.295975	0.202058	1.4648	0.142975	0.321802	-0.206279	0.200283	-1.02994	0.30304	0.519156	0.0999876	0.2012	0.496957	0.619219	0.916583	0.118776	0.201308	0.590021	0.555177	0.835862	0.0187882	0.201049
FBgn0010014	CanB	X	Calcineurin B [Source:FlyBase gene name;Acc:FBgn0010014]	5332500	5334450	protein_coding	1139.06	0.0151517	0.188683	0.0803023	0.935997	0.978075	-0.222068	0.188127	-1.18042	0.237834	0.4585	-0.522156	0.190782	-2.73692	0.00620171	0.0250376	-0.246273	0.18829	-1.30794	0.190892	0.409744	0.537308	0.190904	2.81455	0.00488456	0.0396715	0.0242041	0.18798	0.128759	0.897549	0.947065	-0.31635	0.188786	-1.67571	0.0937951	0.448842	-0.1645	0.188758	-0.871487	0.383488	0.7299	0.15185	0.188983
FBgn0015614	CanB2	2R	Calcineurin B2 [Source:FlyBase gene name;Acc:FBgn0015614]	7786010	7789050	protein_coding	1471.71	-0.174677	0.171793	-1.01678	0.309256	0.585276	-0.0440694	0.171778	-0.256548	0.797528	0.894596	-0.269666	0.172681	-1.56164	0.118372	0.239713	-0.30751	0.172207	-1.78569	0.0741488	0.229046	0.0949889	0.173002	0.549061	0.582963	0.756079	0.26344	0.171707	1.53424	0.124971	0.314616	-0.352144	0.171688	-2.05107	0.0402597	0.273163	-0.330393	0.171828	-1.92281	0.0545036	0.269294	0.0217513	0.172045
FBgn0027568	Cand1	2L	Cullin-associated and neddylation-dissociated 1 [Source:FlyBase gene name;Acc:FBgn0027568]	10358100	10362700	protein_coding	440.606	-0.116799	0.208717	-0.559603	0.575751	0.795826	-0.178928	0.210419	-0.85034	0.395136	0.607915	-0.560733	0.212463	-2.63921	0.00830998	0.031537	-0.586684	0.212283	-2.76369	0.00571515	0.0413265	0.443934	0.213051	2.0837	0.0371875	0.137022	0.407756	0.211307	1.92969	0.0536455	0.201361	-0.307779	0.208515	-1.47605	0.13993	0.548179	-0.410774	0.20924	-1.96317	0.049626	0.254781	-0.102995	0.209637
FBgn0033504	CAP	2R	CAP [Source:FlyBase gene name;Acc:FBgn0033504]	10269000	10307000	protein_coding	4842.87	-0.98668	0.192225	-5.13293	2.85e-07	8.55e-06	-0.300733	0.192233	-1.56441	0.11772	0.299311	-1.10157	0.192553	-5.72086	1.06e-08	3.44e-07	-0.351866	0.192289	-1.82988	0.0672679	0.216689	0.114886	0.192898	0.595577	0.551458	0.733547	0.0511331	0.19223	0.266	0.790239	0.888856	-0.6398	0.192	-3.3323	0.00086132	0.0149501	-0.579623	0.192022	-3.01852	0.00254009	0.031034	0.060177	0.192143
FBgn0263006	Ca-P60A	2R	Calcium ATPase at 60A [Source:FlyBase gene name;Acc:FBgn0263006]	23925100	23935900	protein_coding	7373.02	-3.10107	0.271433	-11.4248	3.14e-30	1.28e-27	-2.56207	0.271293	-9.4439	3.59e-21	8.19e-19	-3.38122	0.271879	-12.4365	1.66e-35	1.34e-32	-2.54055	0.271325	-9.36348	7.72e-21	1.44e-18	0.280144	0.27246	1.0282	0.303854	0.516025	-0.0215199	0.271687	-0.0792085	0.936867	0.968557	-1.20318	0.270925	-4.441	8.95e-06	0.00029179	-1.82204	0.271025	-6.72278	1.78e-11	1.72e-09	-0.618865	0.2711
FBgn0039722	Capa	3R	Capability [Source:FlyBase gene name;Acc:FBgn0039722]	29913000	29914300	protein_coding	33.8678	2.20408	0.507708	4.34125	1.42e-05	0.000280098	-0.270967	0.505084	-0.536479	0.591627	0.765397	0.357485	0.513937	0.695581	0.486691	0.638881	-1.12968	0.507801	-2.22465	0.0261047	0.117802	1.8466	0.508673	3.63023	0.000283169	0.00633513	0.858714	0.50735	1.69255	0.0905415	0.265856	0.408578	0.510989	0.799583	0.423953	0.836613	0.407768	0.511425	0.797316	0.425267	0.757061	-0.00081052	0.509356
FBgn0037100	CapaR	3L	Capability receptor [Source:FlyBase gene name;Acc:FBgn0037100]	21559000	21562200	protein_coding	32.7903	-0.776135	0.450145	-1.72419	0.0846741	0.271658	-1.12894	0.442802	-2.54954	0.0107864	0.0622405	0.478748	0.441313	1.08483	0.277998	0.435991	-0.0761764	0.434484	-0.175326	0.860823	0.934842	-1.25488	0.450998	-2.78246	0.00539487	0.0418141	-1.05277	0.440761	-2.38852	0.0169164	0.110861	0.425107	0.435965	0.975094	0.329513	0.776979	-0.62685	0.446724	-1.40321	0.160553	0.49027	-1.05196	0.442384
FBgn0039680	Cap-D2	3R	CAP-D2 condensin subunit [Source:FlyBase gene name;Acc:FBgn0039680]	29675700	29680300	protein_coding	403.012	0.327154	0.283988	1.152	0.249321	0.519943	-0.279767	0.282743	-0.989473	0.322432	0.542146	1.27636	0.282864	4.51228	6.41e-06	9.34e-05	0.509866	0.281442	1.81162	0.0700448	0.221568	-0.94921	0.28219	-3.36373	0.000768968	0.0118721	-0.789633	0.280932	-2.81076	0.0049425	0.0580367	0.437828	0.28308	1.54666	0.121946	0.512026	0.133846	0.284171	0.471006	0.637636	0.880206	-0.303982	0.28259
FBgn0051989	Cap-D3	2L	Chromosome associated protein D3 [Source:FlyBase gene name;Acc:FBgn0051989]	5525900	5535960	protein_coding	74.544	0.426705	0.372147	1.1466	0.251545	0.523197	0.199678	0.375087	0.532349	0.594484	0.76687	-0.104665	0.379912	-0.275499	0.782933	0.867377	-0.0839243	0.377617	-0.222247	0.824121	0.917525	0.53137	0.377936	1.40598	0.15973	0.345416	0.283602	0.37289	0.760551	0.446925	0.649699	0.454925	0.370678	1.22728	0.219718	0.672611	-0.10947	0.374757	-0.292111	0.770202	0.934335	-0.564395	0.371276
FBgn0031883	Caper	2L	Caper [Source:FlyBase gene name;Acc:FBgn0031883]	7032720	7037880	protein_coding	1250.99	0.406448	0.188611	2.15496	0.0311653	0.139401	0.756974	0.189071	4.00364	6.24e-05	0.00118546	-0.0450232	0.190203	-0.236711	0.812881	0.886456	0.440236	0.189534	2.32273	0.0201938	0.10009	0.451471	0.189788	2.37882	0.017368	0.085327	0.316738	0.187739	1.68712	0.0915808	0.267056	0.289455	0.188439	1.53606	0.124523	0.517126	0.6496	0.188204	3.45158	0.000557309	0.00919336	0.360145	0.187611
FBgn0259876	Cap-G	2R	Chromosome associated protein G [Source:FlyBase gene name;Acc:FBgn0259876]	13133100	13142800	protein_coding	166.215	-0.324947	0.308147	-1.05452	0.291646	0.566055	-0.00507391	0.306077	-0.0165772	0.986774	0.9947	0.302951	0.307213	0.986126	0.324071	0.483149	0.340823	0.305175	1.11681	0.264075	0.49743	-0.627898	0.309589	-2.02816	0.0425435	0.149954	-0.345897	0.302822	-1.14224	0.253353	0.469517	0.0179709	0.304939	0.0589328	0.953006	0.99344	0.0996542	0.305168	0.326555	0.744004	0.924714	0.0816832	0.304348
FBgn0037831	Cap-H2	3R	Chromosome associated protein H2 [Source:FlyBase gene name;Acc:FBgn0037831]	10761300	10766800	protein_coding	200.505	-0.0824613	0.279489	-0.295043	0.767961	0.9011	0.632191	0.279293	2.26354	0.0236024	0.107452	-0.048774	0.28232	-0.172762	0.862839	0.919812	0.57567	0.279897	2.05672	0.0397132	0.155092	-0.0336872	0.283261	-0.118927	0.905333	0.950292	0.0565217	0.274372	0.206004	0.836788	0.914881	0.328932	0.276474	1.18974	0.23415	0.689008	0.0575417	0.278134	0.206885	0.8361	0.956658	-0.27139	0.276071
FBgn0042134	Capr	3L	Caprin [Source:FlyBase gene name;Acc:FBgn0042134]	18668200	18673300	protein_coding	784.064	-0.366546	0.243185	-1.50728	0.13174	0.360885	0.246633	0.243527	1.01275	0.311178	0.531625	-0.825793	0.245204	-3.36778	0.000757772	0.00466737	-0.0805206	0.244097	-0.329872	0.741497	0.868318	0.459247	0.245822	1.86821	0.0617327	0.191014	0.327154	0.243064	1.34596	0.178316	0.386455	-0.434595	0.242901	-1.78919	0.0735848	0.395673	-0.370745	0.242998	-1.52571	0.127082	0.432988	0.0638505	0.243339
FBgn0053653	Caps	4	Calcium activated protein for secretion [Source:FlyBase gene name;Acc:FBgn0053653]	1230840	1271760	protein_coding	1305.92	-0.0274841	0.191095	-0.143824	0.88564	0.954013	-0.353934	0.191464	-1.84857	0.0645205	0.20402	-0.172777	0.19207	-0.899554	0.368357	0.528376	-0.141888	0.191344	-0.741532	0.458371	0.679035	0.145293	0.192227	0.755841	0.449744	0.649394	-0.212046	0.191179	-1.10915	0.267366	0.484428	0.156465	0.190606	0.820882	0.411713	0.826812	-0.157696	0.191096	-0.825216	0.409249	0.747148	-0.314161	0.190766
FBgn0023095	caps	3L	capricious [Source:FlyBase gene name;Acc:FBgn0023095]	13228700	13279600	protein_coding	483.543	-0.723127	0.256083	-2.8238	0.00474578	0.035176	-0.542784	0.255968	-2.12052	0.0339624	0.136343	-0.856244	0.258127	-3.31715	0.000909413	0.00538158	-0.46968	0.25606	-1.83426	0.0666155	0.215619	0.133117	0.259829	0.512323	0.608425	0.77299	-0.0731037	0.256199	-0.28534	0.775384	0.878673	-0.488273	0.254928	-1.91534	0.0554496	0.337139	-0.793753	0.255928	-3.10146	0.00192566	0.0251527	-0.305479	0.256501
FBgn0261458	capt	2L	capulet [Source:FlyBase gene name;Acc:FBgn0261458]	1151680	1158260	protein_coding	589.404	0.0888303	0.200189	0.443733	0.657236	0.842915	0.346394	0.200573	1.72702	0.0841636	0.24137	-0.420984	0.203658	-2.06712	0.038723	0.103324	-0.0274212	0.20167	-0.13597	0.891845	0.949199	0.509815	0.203689	2.50291	0.0123178	0.0687223	0.373815	0.199577	1.87304	0.0610624	0.21698	-0.0237547	0.199836	-0.118871	0.905377	0.986503	0.160586	0.199722	0.804046	0.421371	0.754224	0.184341	0.1994
FBgn0000256	capu	2L	cappuccino [Source:FlyBase gene name;Acc:FBgn0000256]	3872650	3902860	protein_coding	733.411	-0.0346748	0.255202	-0.135872	0.891923	0.957131	-0.0592278	0.255108	-0.232167	0.816408	0.905384	0.603314	0.254924	2.36665	0.01795	0.0570872	0.365462	0.25471	1.43482	0.151339	0.35655	-0.637989	0.255156	-2.50039	0.0124058	0.0690123	-0.42469	0.254018	-1.67189	0.0945457	0.271933	0.0535931	0.254648	0.210459	0.833309	0.972493	0.139414	0.254716	0.547331	0.584151	0.851267	0.0858206	0.254394
FBgn0000257	car	X	carnation [Source:FlyBase gene name;Acc:FBgn0000257]	19566000	19569400	protein_coding	380.322	-0.0065383	0.24883	-0.0262762	0.979037	0.993719	0.0186411	0.249978	0.0745707	0.940556	0.971899	-0.171023	0.251172	-0.6809	0.495935	0.64767	0.198614	0.249808	0.795066	0.426575	0.65277	0.164485	0.251476	0.654077	0.513062	0.703039	-0.179973	0.248222	-0.725048	0.468423	0.66731	-0.270819	0.248839	-1.08833	0.27645	0.727924	-0.0495241	0.248586	-0.199223	0.842088	0.959106	0.221294	0.248903
FBgn0022213	Cas	2L	CAS/CSE1 segregation protein [Source:FlyBase gene name;Acc:FBgn0022213]	16821200	16825200	protein_coding	476.1	0.178891	0.21687	0.824874	0.409443	0.678031	0.579496	0.217198	2.66805	0.0076293	0.0485894	0.762849	0.216535	3.52298	0.000426731	0.00294273	0.780179	0.217017	3.59501	0.000324373	0.00437102	-0.583958	0.216284	-2.69996	0.00693479	0.0488864	-0.200683	0.213602	-0.93952	0.347464	0.563556	-0.00972864	0.216649	-0.0449051	0.964183	0.995293	0.100173	0.21672	0.462226	0.643919	0.88364	0.109902	0.216247
FBgn0004878	cas	3R	castor [Source:FlyBase gene name;Acc:FBgn0004878]	5712980	5716800	protein_coding	113.34	-0.0805037	0.372189	-0.216298	0.828756	0.928997	1.26701	0.380551	3.32941	0.000870316	0.00986954	0.468006	0.371785	1.25881	0.208099	0.357803	1.52888	0.380019	4.02317	5.74e-05	0.000997805	-0.54851	0.372741	-1.47156	0.14114	0.319496	-0.261872	0.367442	-0.71269	0.476038	0.673748	0.29995	0.369244	0.812334	0.4166	0.83101	0.353913	0.369547	0.957695	0.338216	0.693759	0.0539634	0.367547
FBgn0013759	CASK	3R	CASK ortholog [Source:FlyBase gene name;Acc:FBgn0013759]	21783400	21822700	protein_coding	958.354	-0.231962	0.239287	-0.969387	0.332352	0.609617	0.108998	0.239557	0.454995	0.649113	0.80368	-0.203691	0.239992	-0.848743	0.396024	0.555039	-0.0425896	0.239865	-0.177556	0.859071	0.934112	-0.0282707	0.240397	-0.1176	0.906384	0.95059	0.151587	0.239107	0.633973	0.526099	0.712187	-0.168331	0.238889	-0.70464	0.481034	0.86862	-0.0976985	0.238959	-0.408851	0.682649	0.901242	0.070632	0.238968
FBgn0034068	casp	2R	caspar [Source:FlyBase gene name;Acc:FBgn0034068]	16024600	16028200	protein_coding	680.009	-0.489197	0.233571	-2.09443	0.0362219	0.153223	-0.0536462	0.23386	-0.229395	0.818562	0.906559	-0.445542	0.234556	-1.89951	0.0574972	0.139825	-0.260328	0.234398	-1.11062	0.26673	0.500486	-0.0436549	0.235512	-0.185361	0.852946	0.925301	0.206682	0.233664	0.884525	0.376413	0.590412	-0.582715	0.233255	-2.49819	0.012483	0.122347	-0.477097	0.233305	-2.04495	0.0408596	0.225623	0.105619	0.233952
FBgn0000261	Cat	3L	Catalase [Source:FlyBase gene name;Acc:FBgn0000261]	18822600	18828200	protein_coding	5072.14	-0.101324	0.220151	-0.460245	0.64534	0.836303	0.515183	0.22007	2.34099	0.0192326	0.0939913	-0.0801504	0.220333	-0.363769	0.716031	0.822857	0.303845	0.220143	1.38022	0.167519	0.379848	-0.0211731	0.220399	-0.0960672	0.923467	0.95843	0.211337	0.219861	0.961231	0.336436	0.553488	0.434632	0.219939	1.97615	0.0481379	0.307457	0.662626	0.219921	3.01302	0.00258662	0.0314688	0.227994	0.219775
FBgn0029093	cathD	2R	cathD [Source:FlyBase gene name;Acc:FBgn0029093]	7822110	7823570	protein_coding	7639.51	0.357718	0.236257	1.5141	0.13	0.358167	0.716393	0.236327	3.03136	0.00243453	0.0210224	-0.362799	0.236502	-1.53402	0.125026	0.249125	0.164948	0.236415	0.697707	0.48536	0.700844	0.720516	0.236466	3.04702	0.0023112	0.0242161	0.551445	0.236223	2.33443	0.0195734	0.119116	-0.0307061	0.236274	-0.12996	0.896598	0.984044	0.301986	0.236247	1.27826	0.201157	0.549291	0.332692	0.236228
FBgn0024249	cato	2R	cousin of atonal [Source:FlyBase gene name;Acc:FBgn0024249]	16277700	16278400	protein_coding	1.65281	0.0425724	0.376877	0.112961	0.910062	NA	-0.0342786	0.372612	-0.0919955	0.926702	NA	0.233805	0.373935	0.625254	0.531804	NA	0.125771	0.373027	0.337162	0.735995	NA	-0.191232	0.373414	-0.512118	0.608568	NA	-0.160049	0.377642	-0.423811	0.671703	NA	0.131542	0.379864	0.346286	0.729127	NA	-0.313047	0.374518	-0.835867	0.40323	NA	-0.444589	0.376987
FBgn0002022	Catsup	2L	Catecholamines up [Source:FlyBase gene name;Acc:FBgn0002022]	19041900	19043600	protein_coding	732.142	0.213922	0.259499	0.824364	0.409733	0.678031	0.601282	0.259621	2.316	0.0205581	0.0981079	-0.131595	0.261076	-0.50405	0.614226	0.743104	0.30611	0.260092	1.17693	0.239224	0.469531	0.345517	0.26091	1.32428	0.185411	0.376754	0.295172	0.258501	1.14186	0.253511	0.469517	0.14288	0.25924	0.55115	0.581531	0.904497	0.388158	0.259104	1.49808	0.134112	0.444352	0.245278	0.258677
FBgn0015919	caup	3L	caupolican [Source:FlyBase gene name;Acc:FBgn0015919]	12609600	12621800	protein_coding	59.6903	0.671692	0.451306	1.48833	0.136664	0.368943	0.608736	0.448246	1.35804	0.174452	0.38029	0.666328	0.453614	1.46893	0.141852	0.27334	0.0519626	0.450558	0.11533	0.908184	0.956848	0.00536425	0.450782	0.0118999	0.990505	0.994411	0.556773	0.446235	1.24771	0.212137	0.424119	0.854235	0.449696	1.89958	0.0574879	0.343758	0.522284	0.4514	1.15703	0.247259	0.607389	-0.331951	0.446911
FBgn0026257	cav	3R	caravaggio [Source:FlyBase gene name;Acc:FBgn0026257]	24221100	24223500	protein_coding	61.1509	0.673046	0.399003	1.68682	0.0916379	0.286366	0.00953856	0.39941	0.0238816	0.980947	0.991694	0.19814	0.407015	0.486812	0.626391	0.753751	0.0800656	0.399707	0.20031	0.841238	0.926616	0.474906	0.402779	1.17907	0.238369	0.440241	-0.070527	0.395944	-0.178124	0.858626	0.926763	0.809344	0.396798	2.03969	0.0413816	0.277424	0.733188	0.397899	1.84265	0.0653806	0.300797	-0.0761562	0.391261
FBgn0011571	caz	X	cabeza [Source:FlyBase gene name;Acc:FBgn0011571]	16288800	16293500	protein_coding	389.754	0.330425	0.224062	1.47471	0.140291	0.375118	0.428001	0.224028	1.91048	0.0560711	0.187051	-0.187898	0.22842	-0.822596	0.410738	0.568946	0.0599288	0.225372	0.265911	0.790308	0.898377	0.518323	0.227665	2.2767	0.0228044	0.101059	0.368072	0.222423	1.65483	0.0979588	0.276532	0.256769	0.223515	1.14878	0.250646	0.707384	0.254016	0.223905	1.13448	0.256594	0.617958	-0.00275359	0.222583
FBgn0033842	cbc	2R	crowded by cid [Source:FlyBase gene name;Acc:FBgn0033842]	13483500	13485400	protein_coding	260.508	0.164059	0.275636	0.595202	0.551708	0.780798	0.569232	0.273559	2.08084	0.0374486	0.145124	-0.402221	0.28104	-1.43119	0.152377	0.287629	-0.20996	0.276004	-0.760714	0.446828	0.669882	0.56628	0.280813	2.01657	0.04374	0.152527	0.779193	0.272974	2.85446	0.00431101	0.05465	-0.132973	0.27577	-0.482189	0.629672	0.921976	0.0517461	0.275582	0.187771	0.851056	0.961395	0.184719	0.275483
FBgn0020224	Cbl	3L	Cbl proto-oncogene ortholog [Source:FlyBase gene name;Acc:FBgn0020224]	8424950	8432250	protein_coding	1166.01	0.547182	0.190712	2.86916	0.00411569	0.031427	0.502315	0.191228	2.62679	0.00861954	0.0532545	0.423323	0.191616	2.20923	0.0271589	0.0784801	0.462359	0.191407	2.41557	0.0157105	0.0851493	0.123859	0.190978	0.648552	0.516628	0.705558	0.0399564	0.18987	0.21044	0.833324	0.91303	0.177174	0.190849	0.928344	0.353229	0.79403	0.341652	0.190808	1.79055	0.0733647	0.321274	0.164479	0.190305
FBgn0026144	CBP	X	sarcoplasmic calcium-binding protein [Source:FlyBase gene name;Acc:FBgn0026144]	7337350	7342730	protein_coding	145.906	-0.0972581	0.31787	-0.305968	0.759629	0.897196	-0.91065	0.308735	-2.94961	0.0031817	0.0257113	0.561969	0.316482	1.77567	0.0757867	0.171876	0.147206	0.304901	0.4828	0.629238	0.800559	-0.659227	0.317965	-2.07327	0.0381474	0.139219	-1.05786	0.306977	-3.44605	0.000568852	0.0200254	-0.0716712	0.315785	-0.226962	0.820453	0.971673	-0.384579	0.319253	-1.20462	0.228349	0.585915	-0.312908	0.318658
FBgn0022943	Cbp20	3R	cap binding protein 20 [Source:FlyBase gene name;Acc:FBgn0022943]	18164700	18165400	protein_coding	411.247	0.531868	0.258025	2.0613	0.0392744	0.162193	0.279956	0.257649	1.08658	0.277224	0.497894	0.042674	0.260884	0.163575	0.870066	0.92407	-0.274247	0.259136	-1.05831	0.289914	0.527084	0.489194	0.259838	1.88269	0.059743	0.187393	0.554202	0.2574	2.15308	0.0313125	0.152053	0.0599394	0.258502	0.231872	0.816638	0.971181	0.0895389	0.258764	0.346025	0.729324	0.918319	0.0295995	0.258187
FBgn0004580	Cbp53E	2R	Calbindin 53E [Source:FlyBase gene name;Acc:FBgn0004580]	16973900	16996100	protein_coding	918.343	-1.29673	0.194588	-6.66397	2.67e-11	1.9e-09	-1.26876	0.194294	-6.53008	6.57e-11	5.08e-09	-1.50607	0.196614	-7.66001	1.86e-14	1.72e-12	-1.5686	0.195216	-8.03517	9.34e-16	1.1e-13	0.209341	0.198682	1.05365	0.292045	0.501885	0.299841	0.196382	1.52683	0.126804	0.316503	-1.22184	0.193883	-6.30193	2.94e-10	2.68e-08	-1.4253	0.194589	-7.32466	2.4e-13	2.92e-11	-0.20346	0.195983
FBgn0022942	Cbp80	X	cap binding protein 80 [Source:FlyBase gene name;Acc:FBgn0022942]	4650020	4658260	protein_coding	429.662	-0.232977	0.25354	-0.918896	0.35815	0.633606	0.107915	0.250849	0.430199	0.667051	0.81519	0.34547	0.253167	1.36459	0.172381	0.312537	0.383463	0.250552	1.53047	0.1259	0.31962	-0.578447	0.254269	-2.27494	0.0229094	0.10128	-0.275548	0.249144	-1.10598	0.268736	0.486076	0.019071	0.251938	0.075697	0.93966	0.99114	0.0583561	0.252192	0.231395	0.817008	0.95078	0.0392851	0.251695
FBgn0031148	Cbs	X	Cystathionine beta-synthase [Source:FlyBase gene name;Acc:FBgn0031148]	21045100	21049100	protein_coding	232.036	0.80428	0.251749	3.19477	0.00139944	0.0135156	0.756122	0.260816	2.89906	0.00374278	0.0288457	0.0619006	0.257441	0.240445	0.809985	0.884667	-0.195539	0.2672	-0.731805	0.464288	0.683121	0.742379	0.254745	2.91421	0.00356593	0.0327757	0.95166	0.259329	3.6697	0.000242837	0.012198	0.39353	0.25223	1.5602	0.118712	0.505229	0.700241	0.251677	2.7823	0.00539753	0.0546523	0.306711	0.249397
FBgn0086757	cbs	2R	centrosomin's beautiful sister [Source:FlyBase gene name;Acc:FBgn0086757]	13450600	13453400	protein_coding	276.539	0.639504	0.23794	2.68767	0.0071953	0.0486745	0.61358	0.238937	2.56795	0.0102301	0.0599454	0.298942	0.241888	1.23587	0.216507	0.367623	0.218363	0.240817	0.90676	0.364533	0.597258	0.340562	0.239538	1.42175	0.1551	0.338296	0.395216	0.235809	1.676	0.0937375	0.270756	0.525802	0.237428	2.21457	0.0267894	0.206621	0.334119	0.238634	1.40013	0.161474	0.491433	-0.191683	0.235732
FBgn0043364	cbt	2L	cabut [Source:FlyBase gene name;Acc:FBgn0043364]	476446	479688	protein_coding	926.695	-0.592734	0.346084	-1.71269	0.08677	0.275808	-0.259115	0.346324	-0.748188	0.454346	0.659195	-1.61118	0.347712	-4.63366	3.59e-06	5.67e-05	-0.778725	0.346759	-2.24572	0.0247219	0.113809	1.01845	0.348058	2.92609	0.00343255	0.0320778	0.519609	0.346631	1.49903	0.133866	0.327869	-0.607297	0.34594	-1.7555	0.0791743	0.412464	-0.863342	0.346177	-2.49393	0.0126336	0.10238	-0.256045	0.34638
FBgn0011241	cbx	2R	crossbronx [Source:FlyBase gene name;Acc:FBgn0011241]	9864510	9875070	protein_coding	239.935	0.0075878	0.235979	0.0321545	0.974349	0.991891	0.000602445	0.235675	0.00255626	0.99796	0.999282	-0.3658	0.241438	-1.51509	0.129749	0.256258	-0.370934	0.237885	-1.5593	0.118925	0.307926	0.373388	0.24186	1.54382	0.122632	0.292017	0.371536	0.235727	1.57613	0.114996	0.301898	-0.162107	0.23556	-0.688178	0.491341	0.87333	-0.163907	0.236203	-0.693923	0.48773	0.797574	-0.00179993	0.236218
FBgn0067317	Cby	3R	Chibby [Source:FlyBase gene name;Acc:FBgn0067317]	21868000	21868800	protein_coding	86.2465	-0.0991538	0.372283	-0.26634	0.789977	0.910196	0.00680211	0.368429	0.0184625	0.98527	0.994056	-0.387621	0.378551	-1.02396	0.305854	0.463795	-0.554799	0.371917	-1.49173	0.135771	0.334579	0.288467	0.379726	0.759671	0.447451	0.647268	0.561601	0.369594	1.51951	0.128635	0.319446	0.233536	0.369092	0.632731	0.526909	0.88592	-0.287529	0.372697	-0.771482	0.440421	0.767865	-0.521065	0.370727
FBgn0039007	CCAP	3R	Crustacean cardioactive peptide [Source:FlyBase gene name;Acc:FBgn0039007]	22700600	22702100	protein_coding	5.85725	0.0319899	0.514003	0.0622369	0.950374	NA	-0.864061	0.51186	-1.68808	0.0913954	0.254441	-0.633262	0.506985	-1.24907	0.211638	NA	-0.133489	0.514433	-0.259488	0.795258	NA	0.665252	0.506729	1.31284	0.189239	NA	-0.730572	0.512676	-1.42502	0.154153	NA	-0.135393	0.514334	-0.263239	0.792367	NA	-0.794531	0.510419	-1.55662	0.11956	0.421245	-0.659138	0.510503
FBgn0039396	CCAP-R	3R	Crustacean cardioactive peptide receptor [Source:FlyBase gene name;Acc:FBgn0039396]	25923500	25956300	protein_coding	182.703	0.284409	0.351911	0.808186	0.418983	0.685149	0.0294716	0.352956	0.0834992	0.933455	0.968855	0.815042	0.351714	2.31734	0.020485	0.0631021	0.411419	0.35213	1.16837	0.242657	0.473142	-0.530632	0.351033	-1.51163	0.130628	0.304762	-0.381948	0.350084	-1.09102	0.275265	0.493463	0.354586	0.35087	1.01059	0.312212	0.760496	0.39023	0.351154	1.11128	0.266448	0.628937	0.0356439	0.349426
FBgn0036219	CCDC151	3L	Coiled-coil domain containing protein 151 [Source:FlyBase gene name;Acc:FBgn0036219]	11881400	11883500	protein_coding	455.034	0.148658	0.230466	0.645035	0.518905	0.758822	0.319073	0.229469	1.39048	0.164383	0.368063	0.511499	0.230817	2.21603	0.0266891	0.0774794	0.284937	0.229791	1.23998	0.214983	0.440712	-0.362841	0.230671	-1.57298	0.115723	0.281913	0.0341358	0.227617	0.149971	0.880788	0.938309	0.250681	0.229478	1.0924	0.274657	0.726474	0.0376139	0.230415	0.163244	0.870326	0.968504	-0.213067	0.229279
FBgn0038199	CCHa1	3R	CCHamide-1 [Source:FlyBase gene name;Acc:FBgn0038199]	14092500	14096800	protein_coding	62.4535	0.11768	0.349526	0.336685	0.736355	0.884723	0.647082	0.359238	1.80126	0.0716612	0.217409	-0.129012	0.357782	-0.36059	0.718406	0.824512	0.20313	0.364459	0.557346	0.577291	0.768302	0.246693	0.357608	0.68984	0.490295	0.684938	0.443953	0.351621	1.26259	0.206736	0.41761	0.219531	0.346573	0.633434	0.526451	0.88592	0.258001	0.347292	0.742894	0.457546	0.77877	0.0384704	0.344131
FBgn0050106	CCHa1-R	2R	CCHamide-1 receptor [Source:FlyBase gene name;Acc:FBgn0050106]	17646800	17665100	protein_coding	50.6721	0.884843	0.46098	1.91948	0.0549234	0.205079	-0.896173	0.465034	-1.92711	0.0539655	0.182872	0.74934	0.46356	1.61649	0.105988	0.220676	-0.0020689	0.460991	-0.00448794	0.996419	0.99857	0.135504	0.460042	0.294546	0.76834	0.876821	-0.894104	0.463412	-1.92939	0.053682	0.201388	0.738221	0.460594	1.60276	0.108988	0.482731	0.0272193	0.464193	0.0586378	0.953241	0.989709	-0.711002	0.4603
FBgn0038147	CCHa2	3R	CCHamide-2 [Source:FlyBase gene name;Acc:FBgn0038147]	13389100	13395200	protein_coding	742.866	-0.412367	0.527777	-0.781329	0.434609	0.696538	-0.888872	0.527792	-1.68413	0.0921558	0.255469	-1.94102	0.527844	-3.67726	0.000235755	0.00185974	-1.3929	0.527809	-2.63902	0.00831457	0.0540849	1.52865	0.527851	2.89599	0.00377965	0.0338576	0.504026	0.527816	0.954926	0.339615	0.55615	-0.405571	0.527773	-0.768458	0.442215	0.84792	-1.27214	0.527792	-2.41031	0.0159392	0.121043	-0.866569	0.527795
FBgn0033058	CCHa2-R	2R	CCHamide-2 receptor [Source:FlyBase gene name;Acc:FBgn0033058]	6050950	6068680	protein_coding	169.302	-0.0345463	0.34032	-0.101511	0.919145	0.970719	0.019545	0.343882	0.0568363	0.954676	0.97956	0.382649	0.34057	1.12355	0.261203	0.417091	0.132706	0.34389	0.385898	0.699573	0.842473	-0.417195	0.341132	-1.22297	0.22134	0.419959	-0.113161	0.341289	-0.331571	0.740214	0.857139	0.652066	0.337263	1.93341	0.0531861	0.327631	0.178164	0.338998	0.525561	0.599193	0.860825	-0.473902	0.336497
FBgn0038925	Cchl	3R	Cytochrome c heme lyase [Source:FlyBase gene name;Acc:FBgn0038925]	22026000	22027500	protein_coding	1016.81	-0.75807	0.202846	-3.73716	0.000186111	0.0025585	-0.549574	0.202236	-2.71749	0.00657785	0.0434116	-0.90536	0.204273	-4.4321	9.33e-06	0.000128577	-1.02868	0.203162	-5.06332	4.12e-07	1.24e-05	0.14729	0.205464	0.716868	0.473456	0.669673	0.479101	0.203252	2.35718	0.0184142	0.115282	-0.521628	0.202063	-2.58152	0.00983667	0.10249	-0.56641	0.202313	-2.79967	0.00511542	0.0528006	-0.0447813	0.202734
FBgn0259231	CCKLR-17D1	X	Cholecystokinin-like receptor at 17D1 [Source:FlyBase gene name;Acc:FBgn0259231]	18707500	18726600	protein_coding	779.18	-0.13646	0.463441	-0.294449	0.768415	0.901236	-0.827923	0.462793	-1.78897	0.0736194	0.221707	-0.405849	0.463847	-0.874963	0.381594	0.541252	-1.09436	0.462875	-2.36427	0.0180658	0.0935936	0.269389	0.46394	0.580656	0.561473	0.740362	0.266437	0.462933	0.57554	0.564926	0.741084	-0.300401	0.4634	-0.648254	0.516821	0.88244	-0.578913	0.463588	-1.24877	0.21175	0.564143	-0.278512	0.46364
FBgn0030954	CCKLR-17D3	X	Cholecystokinin-like receptor at 17D3 [Source:FlyBase gene name;Acc:FBgn0030954]	18764500	18774000	protein_coding	176.377	0.0929932	0.311477	0.298555	0.765279	0.899922	-0.00845518	0.308828	-0.0273783	0.978158	0.990288	0.0766868	0.314257	0.244026	0.807211	0.882658	0.222307	0.308456	0.72071	0.471088	0.689739	0.0163064	0.314294	0.0518826	0.958622	0.97851	-0.230762	0.306607	-0.752632	0.451671	0.653496	-0.388135	0.312624	-1.24154	0.214407	0.664083	0.31157	0.309987	1.00511	0.314846	0.677203	0.699705	0.311178
FBgn0038331	Ccm3	3R	Cerebral cavernous malformation 3 ortholog [Source:FlyBase gene name;Acc:FBgn0038331]	15372000	15374200	protein_coding	1203.3	0.100921	0.19931	0.50635	0.612611	0.818252	0.251636	0.198605	1.26701	0.205151	0.418374	0.284388	0.199791	1.42343	0.154613	0.290611	0.0947662	0.198892	0.476471	0.633739	0.803232	-0.183467	0.199794	-0.918283	0.358471	0.568034	0.15687	0.197985	0.792331	0.428167	0.634943	0.354045	0.198654	1.78222	0.0747133	0.397933	0.305273	0.19886	1.53512	0.124755	0.429304	-0.0487723	0.198205
FBgn0052183	Ccn	3L	Ccn [Source:FlyBase gene name;Acc:FBgn0052183]	17690000	17748800	protein_coding	611.641	-0.88316	0.211148	-4.18265	2.88e-05	0.000512972	-0.179788	0.209725	-0.857253	0.391305	0.60461	-0.687035	0.212212	-3.23749	0.00120585	0.00677914	-0.411499	0.210484	-1.95501	0.050582	0.181418	-0.196125	0.214678	-0.913575	0.36094	0.569792	0.231711	0.209847	1.10419	0.269509	0.486961	-0.320207	0.208942	-1.53252	0.125394	0.518739	-0.138176	0.208846	-0.661619	0.508215	0.808463	0.182031	0.20915
FBgn0004783	Ccp84Aa	3R	Ccp84Aa [Source:FlyBase gene name;Acc:FBgn0004783]	6704080	6704900	protein_coding	5.34319	-0.0221809	0.505597	-0.0438707	0.965007	NA	0.165715	0.503859	0.328891	0.742238	NA	-0.0549616	0.502341	-0.109411	0.912877	NA	-0.174211	0.501478	-0.347395	0.728295	NA	0.0327807	0.501728	0.0653357	0.947907	NA	0.339926	0.505076	0.673018	0.500936	NA	0.0141529	0.506986	0.0279158	0.977729	NA	0.2915	0.507568	0.574308	0.565759	NA	0.277347	0.508346
FBgn0004782	Ccp84Ab	3R	Ccp84Ab [Source:FlyBase gene name;Acc:FBgn0004782]	6701970	6702880	protein_coding	8.98222	-1.5733	0.525711	-2.99271	0.00276513	NA	-2.17393	0.52624	-4.13106	3.61e-05	0.000747588	-2.09391	0.51812	-4.04136	5.31e-05	0.000552482	-2.51123	0.524042	-4.79204	1.65e-06	NA	0.520607	0.514449	1.01197	0.311552	NA	0.337305	0.521015	0.647399	0.517374	0.706206	-1.2554	0.527466	-2.38007	0.0173095	0.154259	-1.55767	0.52624	-2.96	0.00307639	0.0358779	-0.302266	0.524852
FBgn0004781	Ccp84Ac	3R	Ccp84Ac [Source:FlyBase gene name;Acc:FBgn0004781]	6695150	6696270	protein_coding	2.00119	0.164142	0.398396	0.412007	0.680334	NA	0.128609	0.395022	0.325575	0.744746	NA	0.0993977	0.393068	0.252877	0.800363	NA	-0.186985	0.391151	-0.478037	0.632624	NA	0.0647441	0.39363	0.16448	0.869354	NA	0.315594	0.396862	0.795224	0.426483	NA	-0.303984	0.396503	-0.766663	0.443282	NA	-0.375286	0.394447	-0.951422	0.34139	NA	-0.0713013	0.393114
FBgn0004780	Ccp84Ad	3R	Ccp84Ad [Source:FlyBase gene name;Acc:FBgn0004780]	6692730	6693530	protein_coding	5.495	0.336303	0.509169	0.660493	0.508938	NA	-0.00810499	0.508184	-0.0159489	0.987275	0.994962	0.0356674	0.504704	0.0706698	0.943661	NA	-0.226591	0.506608	-0.447272	0.654679	NA	0.300635	0.505815	0.594358	0.552273	NA	0.218486	0.508934	0.429302	0.667703	NA	0.148615	0.509456	0.291713	0.770506	NA	0.388396	0.509867	0.76176	0.446203	0.771579	0.239781	0.511245
FBgn0004779	Ccp84Ae	3R	Ccp84Ae [Source:FlyBase gene name;Acc:FBgn0004779]	6690890	6691760	protein_coding	3.99835	-0.214293	0.484174	-0.442595	0.658059	NA	-0.366324	0.48574	-0.754158	0.450755	NA	-0.0991095	0.480665	-0.206192	0.836641	NA	0.292985	0.488937	0.599229	0.54902	NA	-0.115184	0.478236	-0.240851	0.809671	NA	-0.659309	0.489727	-1.34628	0.178213	NA	0.316041	0.489422	0.645743	0.518446	NA	-0.0155326	0.48665	-0.0319174	0.974538	NA	-0.331574	0.489486
FBgn0004778	Ccp84Af	3R	Ccp84Af [Source:FlyBase gene name;Acc:FBgn0004778]	6689600	6690240	protein_coding	1.82053	-0.20931	0.409095	-0.511641	0.608902	NA	-0.355237	0.411801	-0.862641	0.388335	NA	0.285904	0.409296	0.698527	0.484848	NA	0.143049	0.41609	0.343795	0.731001	NA	-0.495214	0.405204	-1.22213	0.221657	NA	-0.498286	0.417619	-1.19316	0.232806	NA	0.265493	0.417867	0.635352	0.525199	NA	0.538752	0.419192	1.28521	0.198718	NA	0.273259	0.423868
FBgn0004777	Ccp84Ag	3R	Ccp84Ag [Source:FlyBase gene name;Acc:FBgn0004777]	6686730	6688040	protein_coding	2.94634	-0.121906	0.452575	-0.269361	0.787652	NA	-0.593015	0.453205	-1.30849	0.190707	NA	-0.350509	0.445307	-0.787116	0.431214	NA	-0.69268	0.451403	-1.5345	0.124906	NA	0.228603	0.443588	0.515349	0.606309	NA	0.0996648	0.450513	0.221225	0.824917	NA	-0.413138	0.452281	-0.913454	0.361004	NA	-0.706748	0.448158	-1.577	0.114794	NA	-0.29361	0.446147
FBgn0010531	Ccs	2R	Copper chaperone for superoxide dismutase [Source:FlyBase gene name;Acc:FBgn0010531]	10121500	10122600	protein_coding	272.074	-0.0159219	0.26818	-0.0593703	0.952657	0.983378	0.214067	0.268177	0.798231	0.424737	0.634566	-0.178954	0.271097	-0.660111	0.509182	0.659077	-0.264064	0.270163	-0.977424	0.328359	0.566141	0.163032	0.271507	0.600471	0.548192	0.730396	0.478131	0.267766	1.78563	0.0741592	0.239345	0.0589193	0.26707	0.220614	0.825393	0.971755	0.204969	0.267033	0.767582	0.442735	0.769007	0.14605	0.266337
FBgn0041342	Cct1	3L	CTP:phosphocholine cytidylyltransferase 1 [Source:FlyBase gene name;Acc:FBgn0041342]	1546090	1553500	protein_coding	1671.47	0.309722	0.282122	1.09783	0.272278	0.546308	0.795249	0.282263	2.8174	0.00484139	0.0348677	-0.129695	0.282744	-0.458701	0.646449	0.769165	0.268672	0.282537	0.950927	0.341641	0.576398	0.439417	0.282635	1.55472	0.120014	0.288072	0.526577	0.281846	1.86832	0.0617181	0.218352	0.0208648	0.282134	0.0739535	0.941047	0.991648	0.224875	0.2821	0.797146	0.425366	0.757143	0.20401	0.282003
FBgn0035231	Cct2	3L	CTP:phosphocholine cytidylyltransferase 2 [Source:FlyBase gene name;Acc:FBgn0035231]	1553490	1555320	protein_coding	1546.9	1.84965	0.276039	6.70068	2.07e-11	1.52e-09	2.17161	0.276684	7.8487	4.2e-15	5.54e-13	2.10462	0.27617	7.62075	2.52e-14	2.22e-12	2.01671	0.276803	7.28574	3.2e-13	2.87e-11	-0.25497	0.274263	-0.929656	0.352549	0.562575	0.1549	0.273776	0.565792	0.571535	0.745605	1.67552	0.27599	6.07095	1.27e-09	1.02e-07	2.19612	0.275811	7.96243	1.69e-15	2.72e-13	0.520601	0.273852
FBgn0010621	Cct5	2R	T-complex Chaperonin 5 [Source:FlyBase gene name;Acc:FBgn0010621]	12174800	12177500	protein_coding	1081.2	0.575144	0.245489	2.34285	0.0191372	0.0995952	0.931244	0.245608	3.79158	0.000149689	0.00241655	-0.187165	0.24705	-0.7576	0.448691	0.603961	0.13651	0.246303	0.554236	0.579417	0.769715	0.762309	0.246603	3.09124	0.00199326	0.0222526	0.794734	0.244996	3.24387	0.00117917	0.0283836	-0.326315	0.246134	-1.32576	0.184919	0.625141	-0.0626605	0.245979	-0.25474	0.798924	0.944592	0.263654	0.246175
FBgn0015019	Cctgamma	3R	Cctgamma [Source:FlyBase gene name;Acc:FBgn0015019]	16647600	16650000	protein_coding	734.477	0.542503	0.257054	2.11047	0.0348183	0.149503	0.734071	0.257496	2.8508	0.00436093	0.0323145	-0.38965	0.259546	-1.50128	0.133284	0.261069	0.0559715	0.258388	0.216618	0.828506	0.919786	0.932153	0.259007	3.59895	0.000319504	0.00678554	0.678099	0.256789	2.64069	0.00827372	0.0757993	-0.461242	0.258076	-1.78723	0.0738995	0.396016	-0.0225068	0.257591	-0.0873742	0.930374	0.982768	0.438735	0.25807
FBgn0031367	c-cup	2L	calcutta cup [Source:FlyBase gene name;Acc:FBgn0031367]	1831630	1832560	protein_coding	23.0845	-0.489735	0.490178	-0.999096	0.317748	0.595045	-0.732979	0.487535	-1.50344	0.132726	0.322795	0.873595	0.484092	1.8046	0.0711368	0.163886	0.0102724	0.483611	0.0212411	0.983053	0.993366	-1.36333	0.488443	-2.79118	0.00525169	0.04119	-0.743251	0.485385	-1.53126	0.125705	0.315506	0.0569803	0.484561	0.117592	0.906391	0.986995	-0.373064	0.488302	-0.764002	0.444866	0.770738	-0.430044	0.487009
FBgn0267592	Ccy	Y	Coiled-Coils Y [Source:FlyBase gene name;Acc:FBgn0267592]	3650000	3666930	protein_coding	8.45565	0.242119	0.520039	0.465579	0.641517	NA	-0.739125	0.514745	-1.4359	0.151029	0.348873	-0.0771327	0.517656	-0.149004	0.881551	0.931008	-0.9637	0.512814	-1.87924	0.0602122	NA	0.319252	0.517981	0.616338	0.537671	NA	0.224575	0.511625	0.438944	0.660702	0.807662	0.397372	0.520788	0.76302	0.445451	0.850903	-1.13936	0.515361	-2.2108	0.0270494	0.171436	-1.53673	0.516466
FBgn0035470	Ccz1	3L	Ccz1 ortholog [Source:FlyBase gene name;Acc:FBgn0035470]	3897440	3899160	protein_coding	235.879	0.159961	0.274189	0.583398	0.559625	0.78661	0.121189	0.275259	0.440271	0.659741	0.81024	0.0698428	0.276834	0.252292	0.800816	0.878884	-0.00340552	0.276153	-0.012332	0.990161	0.995987	0.0901184	0.276604	0.325803	0.744574	0.861293	0.124594	0.273615	0.455362	0.648848	0.800301	0.0421374	0.273661	0.153977	0.877628	0.981959	0.0164359	0.274252	0.0599298	0.952212	0.989615	-0.0257015	0.273492
FBgn0263986	cd	3R	cardinal [Source:FlyBase gene name;Acc:FBgn0263986]	22695000	22698000	protein_coding	80.4104	-0.248433	0.439175	-0.565681	0.57161	0.793387	-1.00181	0.441607	-2.26856	0.0232951	0.106533	0.961932	0.436381	2.20434	0.0275007	0.0791838	0.475695	0.436264	1.09038	0.275544	0.512039	-1.21036	0.437875	-2.76418	0.00570663	0.0432304	-1.47751	0.4389	-3.36639	0.000761596	0.0231283	0.0825367	0.436835	0.188943	0.850138	0.976968	-0.254542	0.438626	-0.580317	0.561701	0.839504	-0.337079	0.437774
FBgn0037533	CD98hc	3R	CD98 heavy chain [Source:FlyBase gene name;Acc:FBgn0037533]	7974410	7978430	protein_coding	1988.78	0.289863	0.23368	1.24043	0.214818	0.477979	0.327991	0.233835	1.40266	0.160718	0.362738	-0.414653	0.234589	-1.76757	0.077133	0.174209	-0.172914	0.234165	-0.738429	0.460254	0.680161	0.704516	0.23449	3.00446	0.0026605	0.0266667	0.500905	0.233702	2.14335	0.0320852	0.153845	-0.227027	0.233819	-0.970949	0.331574	0.777623	0.0168749	0.233756	0.0721904	0.94245	0.987288	0.243902	0.233795
FBgn0052499	Cda4	X	Chitin deacetylase-like 4 [Source:FlyBase gene name;Acc:FBgn0052499]	22583600	22632700	protein_coding	212.217	-2.21223	0.356034	-6.21354	5.18e-10	2.79e-08	-2.18825	0.352869	-6.20131	5.6e-10	3.74e-08	-1.53756	0.354878	-4.33263	1.47e-05	0.000190212	-1.55507	0.351046	-4.42983	9.43e-06	0.000201815	-0.674672	0.36208	-1.86332	0.062417	0.192199	-0.633178	0.355258	-1.7823	0.0746998	0.240297	-2.54765	0.356515	-7.14599	8.94e-13	1.27e-10	-2.71286	0.358632	-7.56448	3.89e-14	5.38e-12	-0.165212	0.366198
FBgn0051973	Cda5	2L	Chitin deacetylase-like 5 [Source:FlyBase gene name;Acc:FBgn0051973]	25402	65404	protein_coding	710.048	-1.37533	0.210608	-6.53029	6.56e-11	4.27e-09	-1.577	0.210742	-7.48305	7.26e-14	8.28e-12	-0.619673	0.209697	-2.95508	0.00312585	0.0146004	-0.776655	0.208901	-3.71781	0.000200956	0.00288385	-0.75566	0.212978	-3.54807	0.000388069	0.00767038	-0.80034	0.211498	-3.78416	0.000154231	0.00986379	-0.631692	0.208016	-3.03675	0.00239145	0.0344491	-0.920809	0.208899	-4.40792	1.04e-05	0.000306598	-0.289117	0.209622
FBgn0034197	Cda9	2R	Chitin deacetylase-like 9 [Source:FlyBase gene name;Acc:FBgn0034197]	17128500	17130300	protein_coding	109.199	2.59604	0.52848	4.91227	9e-07	2.41e-05	3.70204	0.528482	7.00504	2.47e-12	2.29e-10	0.147187	0.527698	0.278923	0.780304	0.865721	-0.0308368	0.528123	-0.0583895	0.953438	0.978648	2.44885	0.528184	4.63635	3.55e-06	0.000380168	3.73288	0.528632	7.06139	1.65e-12	4.52e-09	0.0304636	0.528112	0.057684	0.954	0.99359	0.0735705	0.528069	0.13932	0.889197	0.972091	0.0431068	0.528165
FBgn0039774	CDase	3R	Ceramidase [Source:FlyBase gene name;Acc:FBgn0039774]	30459500	30465700	protein_coding	413.267	-0.0899346	0.263258	-0.341622	0.732635	0.883077	-0.152023	0.264039	-0.575759	0.564778	0.744608	-0.518119	0.266209	-1.94629	0.0516201	0.128377	-0.237808	0.264518	-0.899023	0.36864	0.599861	0.428184	0.266633	1.6059	0.108297	0.269957	0.0857848	0.26371	0.3253	0.744954	0.860305	-0.342685	0.263236	-1.30182	0.192979	0.639394	-0.192925	0.263197	-0.733007	0.463554	0.78219	0.14976	0.263605
FBgn0031952	cdc14	2L	cdc14 [Source:FlyBase gene name;Acc:FBgn0031952]	7801670	7810700	protein_coding	765.668	-0.36906	0.202632	-1.82133	0.0685567	0.237397	0.268937	0.202796	1.32614	0.184793	0.393582	-0.481279	0.204298	-2.35576	0.0184847	0.058381	0.106755	0.203267	0.525198	0.599445	0.782465	0.112218	0.205223	0.546811	0.584508	0.757397	0.162181	0.201763	0.803819	0.421501	0.62982	-0.267611	0.201884	-1.32557	0.184983	0.625141	0.0857172	0.201513	0.425369	0.670568	0.896329	0.353328	0.201702
FBgn0025781	Cdc16	3R	Cell division cycle 16 ortholog [Source:FlyBase gene name;Acc:FBgn0025781]	23281200	23284100	protein_coding	127.935	0.377274	0.317626	1.18779	0.234915	0.5021	0.731211	0.320654	2.28037	0.0225856	0.104546	-0.341079	0.325978	-1.04633	0.29541	0.453343	0.235524	0.323482	0.72809	0.466558	0.685213	0.718354	0.324599	2.21305	0.0268943	0.111547	0.495687	0.316481	1.56625	0.117291	0.304903	0.0428357	0.317984	0.134711	0.892841	0.983928	0.270297	0.317534	0.851238	0.394637	0.738809	0.227461	0.316469
FBgn0032863	Cdc23	2L	Cell division cycle 23 ortholog [Source:FlyBase gene name;Acc:FBgn0032863]	20459300	20461700	protein_coding	69.6547	0.233723	0.411097	0.568535	0.569672	0.791865	1.63351	0.409006	3.99384	6.5e-05	0.00122905	0.305141	0.414012	0.737035	0.461101	0.615511	0.342124	0.414624	0.825142	0.409291	0.63667	-0.0714185	0.41313	-0.172872	0.862752	0.931119	1.29138	0.403534	3.20018	0.00137342	0.0296344	0.393495	0.408737	0.962709	0.335693	0.780408	0.786259	0.407554	1.92921	0.0537044	0.26687	0.392764	0.404249
FBgn0012058	Cdc27	3L	Cell division cycle 27 ortholog [Source:FlyBase gene name;Acc:FBgn0012058]	7245480	7249340	protein_coding	434.096	-0.133222	0.253632	-0.525259	0.599403	0.809575	0.392259	0.25429	1.54256	0.122937	0.307245	-0.361511	0.255905	-1.41268	0.157751	0.294974	-0.112528	0.255698	-0.440081	0.659879	0.819991	0.228289	0.256451	0.890185	0.373367	0.581665	0.504786	0.253531	1.99102	0.0464782	0.186811	-0.315112	0.253434	-1.24337	0.213732	0.663542	-0.0402555	0.253109	-0.159044	0.873634	0.968945	0.274857	0.253464
[truncated: 15,839 more rows]
[truncated: 41 more columns]

## Sheet: READ ME
sample	description
m1A	male day 1 1st replicate
m1B	male day 1 2nd replicate
f1A	female day 1 1st replicate
f1B	female day 1 2nd replicate
m5A	male day 5 1st replicate
m5B	male day 5 2nd replicate
f5A	female day 5 1st replicate
f5B	female day 5 2nd replicate
m10A	male day 10 1st replicate
m10B	male day 10 2nd replicate
m25A	male day 25 1st replicate
[truncated: 8 more rows]
