# Supplementary material for: Homeostatic maintenance and age-related functional decline in the Drosophila ear
Source: Sci Rep. 2020 May 4;10:7431. doi: 10.1038/s41598-020-64498-z (PMC7198581; doi:10.1038/s41598-020-64498-z)
Supplement: Supplementary file 4 — Supplementary Table 3. [file 41598_2020_64498_MOESM4_ESM.xlsx]

## Sheet: significant_FC>1.5&fdr<0.1
ID	Associated Gene Name	Mouse-orthologue	Mouse-Gene-name	mouse-homology-type	Chromosome Name	Description	Gene Start (bp)	Gene End (bp)	Gene type	baseMean	log2FC_d50_d25	padj_d50_d25	log2FC_d25_d5	padj_d25_d5	log2FC_d5_d1	padj_d5_d1	ct01	ct02	ct03	ct04	ct05	ct06	ct07	ct08	ct09	ct10	ct11	ct12	ct13	ct14	ct15	ct16	ct17	ct18
FBgn0010339	128up	ENSMUSG00000020457	Drg1	ortholog_one2one	2R	upstream of RpIII128 [Source:FlyBase gene name;Acc:FBgn0010339]	12037300	12038900	protein_coding	382.678	0.649751	0.00585375	-0.168547	0.614098	0.171075	0.682498	380.861	377.205	303.27	227.041	273.567	388.37	367.223	429.26	375.889	414.556	262.746	315.892	393.651	315.937	530.762	439.409	489.791	602.78
FBgn0020238	14-3-3epsilon	ENSMUSG00000020849	Ywhae	ortholog_one2one	3R	14-3-3epsilon [Source:FlyBase gene name;Acc:FBgn0020238]	18242500	18250600	protein_coding	8321.45	0.643539	0.00186604	-0.369078	0.123639	-0.078459	0.859973	8830.1	9794.52	7396.82	8485.53	8184.49	8783.56	7392.49	8266.7	8855.31	9047.01	5743.09	4602.21	8653.5	6062.23	8119.56	10322.6	9808.01	11438.4
FBgn0085753	28SrRNA-Psi:CR40596				rDNA	28S ribosomal RNA pseudogene:CR40596 [Source:FlyBase gene name;Acc:FBgn0085753]	16936	22940	pseudogene	73.6513	-2.02636	2.19e-05	1.58218	0.00150373	-1.70393	0.000251406	28.4756	153.874	150.402	204.445	31.1658	36.3543	37.3628	21.3866	51.3	42.5439	88.6183	134.799	50.3806	211.254	11.032	27.2434	34.9271	10.1592
FBgn0085819	28SrRNA-Psi:CR41609				X	28S ribosomal RNA pseudogene:CR41609 [Source:FlyBase gene name;Acc:FBgn0085819]	23261800	23262700	pseudogene	44.5966	1.26552	0.0362135	-0.527886	0.509126	0.246099	0.844456	53.3917	0	38.2169	5.38012	59.7345	1.77338	3.20252	93.9485	19.5873	1.97879	4.66412	5.44641	5.12345	29.236	7.35467	104.579	280.229	88.8932
FBgn0267511	28SrRNA-Psi:CR45851				rDNA	28S ribosomal RNA pseudogene:CR45851 [Source:FlyBase gene name;Acc:FBgn0267511]	35941	38740	pseudogene	11.3182	-1.16631	0.0425681	0.0354379	NA	0.0807457	0.951323	7.11889	4.27428	24.6561	18.2924	7.79146	8.8669	24.5527	16.8038	8.39454	4.94697	10.883	17.7008	8.53908	22.6343	4.90311	1.75764	5.6858	5.92621
FBgn0267513	28SrRNA-Psi:CR45853				X	28S ribosomal RNA pseudogene:CR45853 [Source:FlyBase gene name;Acc:FBgn0267513]	23200800	23201100	pseudogene	27.4576	-1.42199	0.00966584	0.698503	0.301649	-0.114998	0.930447	20.4668	24.5771	19.7248	48.4211	20.7772	2.66007	44.8353	33.6076	28.9145	7.91515	34.2036	51.7409	20.4938	85.8218	15.9351	13.1823	4.87354	16.0854
FBgn0260793	2mit				3R	0	13122000	13155700	protein_coding	70.9652	0.52811	0.21319	-1.1502	0.00529469	-0.369144	0.540804	108.563	71.5942	168.894	102.222	116.006	55.8615	87.5357	79.4361	104.465	37.5969	34.2036	23.1472	46.111	32.0653	71.0952	34.2739	56.0458	48.2563
FBgn0261929	5-HT2B				3R	5-hydroxytryptamine (serotonin) receptor 2B [Source:FlyBase gene name;Acc:FBgn0261929]	8578200	8630000	protein_coding	612.317	-0.483673	0.0749817	0.627319	0.0289539	0.411377	0.22665	466.288	404.988	304.502	507.884	556.656	569.255	618.087	530.847	585.753	355.192	1001.23	1135.58	625.914	831.811	842.11	623.082	599.446	463.091
FBgn0031791	AANATL2				2L	Arylalkylamine N-acyltransferase-like 2 [Source:FlyBase gene name;Acc:FBgn0031791]	6255860	6256820	protein_coding	162.439	-0.617603	0.0201247	0.264366	0.441002	-0.46335	0.136878	198.439	276.76	184.92	209.825	161.023	184.432	140.911	135.194	122.187	74.2045	172.573	220.579	135.771	225.4	136.061	125.671	103.969	115.984
FBgn0031851	Aatf	ENSMUSG00000018697	Aatf	ortholog_one2one	2L	apoptosis antagonizing transcription factor ortholog [Source:FlyBase gene name;Acc:FBgn0031851]	6717620	6719390	protein_coding	129.727	0.723851	0.00797286	-0.398084	0.2295	0.285743	0.489019	119.241	120.748	81.365	138.807	127.26	142.757	148.384	149.706	98.8691	62.3318	111.939	83.0577	104.177	124.489	219.414	212.674	132.398	157.468
FBgn0028962	Aats-ala-m	ENSMUSG00000023938	Aars2	ortholog_one2one	3L	mitochondrial alanyl-tRNA synthetase [Source:FlyBase gene name;Acc:FBgn0028962]	5146100	5149850	protein_coding	199.263	0.278773	0.223651	0.0469455	0.898958	-0.618726	0.00392972	298.994	263.937	272.449	216.281	186.129	174.678	134.506	179.495	160.429	152.367	149.252	171.562	199.814	175.416	178.964	197.734	245.302	229.429
FBgn0086443	Aats-asn	ENSMUSG00000024587	Nars	ortholog_one2one	2L	Asparaginyl-tRNA synthetase [Source:FlyBase gene name;Acc:FBgn0086443]	19129500	19132000	protein_coding	592.782	0.772914	0.0032031	-0.159938	0.677598	-0.0654463	0.915356	570.401	653.965	477.095	460.539	515.968	667.678	372.56	504.877	775.096	620.35	317.16	518.77	567.849	428.166	687.662	1044.04	610.818	877.079
FBgn0002069	Aats-asp	ENSMUSG00000026356	Dars	ortholog_one2one	2R	Aspartyl-tRNA synthetase [Source:FlyBase gene name;Acc:FBgn0002069]	12877000	12883200	protein_coding	130.494	0.796888	0.00123368	0.320731	0.316877	-0.527304	0.064171	136.149	149.6	113.418	121.591	77.0488	93.9892	83.2656	100.823	113.793	112.791	104.165	98.0353	135.771	108.456	229.221	231.129	136.459	203.184
FBgn0027087	Aats-his	ENSMUSG00000019143	Hars2	ortholog_one2many	X	Histidyl-tRNA synthetase [Source:FlyBase gene name;Acc:FBgn0027087]	18515400	18520400	protein_coding	742.659	0.625978	0.00495774	0.0705272	0.84739	-0.460845	0.0676186	592.648	802.496	823.512	1048.05	464.89	579.896	677.868	624.032	695.814	731.162	531.71	560.98	716.429	654.509	786.95	1030.85	904.855	1141.22
FBgn0027084	Aats-lys	ENSMUSG00000031948	Kars	ortholog_one2one	X	Lysyl-tRNA synthetase [Source:FlyBase gene name;Acc:FBgn0027084]	9606360	9608880	protein_coding	412.573	0.719813	0.00592584	-0.14518	0.71016	0.0374353	0.951979	347.046	501.159	230.534	369.076	314.255	505.414	336.265	333.021	499.942	388.832	304.723	360.824	333.024	340.458	626.373	681.084	456.489	497.802
FBgn0027082	Aats-pro	ENSMUSG00000043572	Pars2	ortholog_one2one	3L	Prolyl-tRNA synthetase [Source:FlyBase gene name;Acc:FBgn0027082]	2650160	2651850	protein_coding	98.0533	0.638031	0.0536524	0.0953127	0.85988	-0.000909964	0.998596	70.2991	72.6628	78.8994	78.5498	116.872	54.9748	37.3628	89.3656	166.958	156.324	94.8372	85.7809	62.3353	81.1063	113.997	106.337	133.21	165.087
FBgn0010803	Aats-trp	ENSMUSG00000021266	Wars	ortholog_one2one	3R	Tryptophanyl-tRNA synthetase [Source:FlyBase gene name;Acc:FBgn0010803]	9265030	9266900	protein_coding	291.567	0.846754	2.99e-05	-0.22111	0.417604	0.0238126	0.96184	270.518	291.72	241.629	219.509	226.818	304.135	223.109	286.428	344.176	330.457	171.018	220.579	258.734	233.888	350.573	442.924	425.623	406.369
FBgn0027080	Aats-tyr	ENSMUSG00000028811	Yars	ortholog_one2one	3L	Tyrosyl-tRNA synthetase [Source:FlyBase gene name;Acc:FBgn0027080]	16417300	16419300	protein_coding	324.118	0.651178	0.00861768	-0.676928	0.00952859	-0.258388	0.483376	379.971	557.794	303.27	412.117	373.124	396.351	225.244	375.794	309.665	313.638	200.557	234.195	229.701	176.359	311.348	318.132	345.209	371.658
FBgn0000014	abd-A	ENSMUSG00000038236	Hoxa7	ortholog_one2many	3R	abdominal A [Source:FlyBase gene name;Acc:FBgn0000014]	16807200	16830000	protein_coding	267.011	-0.385716	0.150882	-0.0626108	0.884052	0.664289	0.0131678	242.932	156.011	229.301	170.012	296.941	261.574	453.691	283.373	291.944	245.37	314.051	377.164	283.497	264.067	286.832	188.946	221.746	238.742
FBgn0000015	Abd-B	ENSMUSG00000022484	Hoxc10	ortholog_one2many	3R	Abdominal B [Source:FlyBase gene name;Acc:FBgn0000015]	16927200	16972200	protein_coding	62.7297	-0.61655	0.113852	-0.177214	0.753515	0.745709	0.0808172	38.2641	43.8114	60.4073	51.6492	88.3032	75.3687	111.021	69.5066	62.4927	37.5969	97.9466	92.5889	40.9876	71.6753	62.5147	51.8502	51.9845	21.165
FBgn0036372	Abp1	ENSMUSG00000020476	Dbnl	ortholog_one2many	3L	Actin binding protein 1 [Source:FlyBase gene name;Acc:FBgn0036372]	13483500	13486300	protein_coding	334.446	0.327427	0.248	-0.212082	0.560266	-0.710911	0.00855236	479.635	548.177	405.592	464.843	274.432	404.331	183.611	268.861	345.109	446.216	278.293	172.923	240.802	277.27	248.833	287.373	351.707	342.027
FBgn0000028	acj6	ENSMUSG00000031688	Pou4f2	ortholog_one2many	X	abnormal chemosensory jump 6 [Source:FlyBase gene name;Acc:FBgn0000028]	15350200	15379100	protein_coding	586.633	-0.22528	0.587221	0.67601	0.0931975	0.187462	0.786092	300.773	298.131	613.936	502.504	332.435	323.642	770.741	552.234	481.287	290.882	469.522	770.667	954.669	1110.97	503.795	647.689	983.644	651.883
FBgn0014454	Acp1				2L	Adult cuticle protein 1 [Source:FlyBase gene name;Acc:FBgn0014454]	7740560	7741540	protein_coding	1555.24	-1.45163	0.0099916	-1.90214	0.000898956	-2.62444	2.42e-07	6570.74	6675.36	4080.58	6469.06	1068.3	719.993	212.434	359.754	648.245	817.239	174.127	53.1025	79.4134	30.1791	2.45156	10.5458	3.24903	19.4718
FBgn0051779	Acp24A4				2L	Accessory gland protein 24A4 [Source:FlyBase gene name;Acc:FBgn0051779]	3693180	3693900	protein_coding	74.8186	-0.624161	0.0762463	0.451697	0.284145	0.273992	0.642141	67.6295	48.0857	75.201	50.5732	65.7945	109.063	77.9281	45.0647	67.1564	58.3742	125.931	111.651	88.8064	93.3666	84.5787	82.6089	57.6703	37.2505
FBgn0002855	Acp26Aa				2L	Accessory gland protein 26Aa [Source:FlyBase gene name;Acc:FBgn0002855]	5892880	5893900	protein_coding	86.2246	-0.959054	0.0251692	0.410932	0.461364	0.265428	0.733891	52.5018	63.0456	97.3914	92.5381	90.0346	92.2158	128.101	67.2152	20.52	80.1409	132.15	191.986	70.0204	130.147	93.1592	58.002	25.9922	66.8815
FBgn0002856	Acp26Ab				2L	Accessory gland protein 26Ab [Source:FlyBase gene name;Acc:FBgn0002856]	5892300	5892860	protein_coding	26.6633	-1.39556	0.00375674	1.11904	0.0319318	-0.182673	0.860376	18.6871	16.0286	23.4233	31.2047	16.4486	18.6205	21.3502	19.859	10.26	47.4909	38.8677	70.8033	23.0555	63.1875	25.7414	16.6975	9.74709	8.46602
FBgn0015583	Acp29AB				2L	Accessory gland protein 29AB [Source:FlyBase gene name;Acc:FBgn0015583]	8392460	8393220	protein_coding	18.3097	-1.1287	0.0321907	0.321562	0.662538	0.608483	0.421158	5.33917	5.34285	22.1905	20.4445	31.1658	19.5072	12.8101	26.7333	6.52909	14.8409	26.43	44.9329	15.3703	33.9515	12.2578	17.5764	5.6858	8.46602
FBgn0023415	Acp32CD				2L	Accessory gland protein 32CD [Source:FlyBase gene name;Acc:FBgn0023415]	11015600	11016600	protein_coding	7.58706	-1.31048	0.0353702	-0.423579	NA	0.946217	0.221746	4.44931	4.27428	4.93121	4.3041	17.3143	15.0737	18.1476	2.29143	2.79818	24.7348	10.883	8.16961	10.2469	4.71548	0	0	0	4.23301
FBgn0053530	Acp53C14c				2R	Accessory gland protein 53C14c [Source:FlyBase gene name;Acc:FBgn0053530]	16750800	16751500	protein_coding	3.9181	-1.02955	0.0909213	0.794295	NA	-0.207348	NA	0	1.06857	7.39682	4.3041	5.1943	0	1.06751	1.52762	2.79818	9.89393	4.66412	24.5088	0	4.71548	0	0	0	3.38641
FBgn0020509	Acp62F				3L	Accessory gland protein 62F [Source:FlyBase gene name;Acc:FBgn0020509]	2739750	2740230	protein_coding	31.7089	-1.10147	0.0232653	0.591557	0.320002	-0.433969	0.571992	27.5857	23.5085	82.5978	20.4445	32.0315	9.75359	36.2953	28.2609	25.1836	41.5545	51.3054	43.5713	25.6172	54.6996	22.064	14.9399	19.4942	11.8524
FBgn0015585	Acp63F				3L	Accessory gland protein 63F [Source:FlyBase gene name;Acc:FBgn0015585]	3815840	3816350	protein_coding	16.4634	0.754814	0.158889	-1.48948	0.00421626	-0.129634	0.904119	18.6871	25.6457	27.1217	27.9766	10.3886	31.0342	28.8227	19.0952	16.7891	18.7985	12.4377	2.7232	5.97735	2.82929	12.2578	16.6975	9.74709	9.31262
FBgn0020765	Acp65Aa				3L	Adult cuticle protein 65Aa [Source:FlyBase gene name;Acc:FBgn0020765]	6152050	6152740	protein_coding	25.0458	0.110174	0.890357	0.48457	0.559936	-3.93487	1.42e-14	29.3654	142.12	113.418	119.439	3.46287	0.88669	0	2.29143	8.39454	0	7.77354	1.3616	0	5.65858	1.22578	7.03054	1.62451	6.77281
FBgn0015586	Acp76A				3L	Accessory gland protein 76A [Source:FlyBase gene name;Acc:FBgn0015586]	19050800	19052000	protein_coding	2.93121	-1.38692	0.0235732	0.313538	NA	-0.14236	NA	1.77972	1.06857	6.16401	7.53217	2.59715	1.77338	8.54007	0.763809	0.932727	0.989393	3.10942	8.16961	0.853908	8.48787	0	0	0	0
FBgn0000032	Acph-1	ENSMUSG00000012777	Acpt	ortholog_many2many	3R	Acid phosphatase 1 [Source:FlyBase gene name;Acc:FBgn0000032]	29991100	29993400	protein_coding	264.542	0.00396765	0.990266	0.106086	0.766049	-0.597387	0.0131283	323.02	408.194	327.926	322.807	225.952	253.593	177.206	241.364	304.069	232.507	231.651	228.749	247.633	261.238	307.67	195.976	285.102	187.099
FBgn0263120	Acsl	ENSMUSG00000032883	Acsl3	ortholog_one2many	2R	Acyl-CoA synthetase long-chain [Source:FlyBase gene name;Acc:FBgn0263120]	8665810	8683020	protein_coding	3654.7	-0.0298873	0.94365	-0.36306	0.340229	-0.868041	0.00439919	7716.88	7282.31	3835.25	6219.42	2462.1	5656.2	2076.3	2995.66	3519.18	4082.24	2622.79	1851.78	2889.62	2715.18	2216.21	2567.03	2636.59	2439.91
FBgn0000043	Act42A	ENSMUSG00000029580	Actb	ortholog_many2many	2R	Actin 42A [Source:FlyBase gene name;Acc:FBgn0000043]	6013910	6015690	protein_coding	1481.9	1.56179	4.76e-11	0.265762	0.42861	-3.50534	1.2e-62	3469.57	3854.33	5467.48	4775.4	251.058	517.827	303.172	315.453	383.351	428.407	388.677	351.293	439.762	500.784	1608.22	1268.13	1075.43	1275.83
FBgn0000044	Act57B				2R	Actin 57B [Source:FlyBase gene name;Acc:FBgn0000044]	20944000	20946400	protein_coding	1152.58	-0.0659068	0.844833	-0.682885	0.014351	-1.16239	1.1e-06	3295.16	2722.72	1215.54	2259.65	1085.61	1045.41	926.597	1025.79	1085.69	1233.77	631.211	562.341	718.99	570.573	544.246	616.051	502.787	704.372
FBgn0000042	Act5C	ENSMUSG00000029580	Actb	ortholog_many2many	X	Actin 5C [Source:FlyBase gene name;Acc:FBgn0000042]	5900860	5905400	protein_coding	18100.5	0.396758	0.0916928	-0.0393967	0.921427	-0.758958	0.000649034	24439.2	24769.5	27193.2	22962.4	12815.2	16051.8	11694.6	17037.5	16948.6	21449.1	13294.3	9311.99	18444.4	14935.8	14934.9	18825.2	19610.3	21091.4
FBgn0000045	Act79B				3L	Actin 79B [Source:FlyBase gene name;Acc:FBgn0000045]	21985200	21987200	protein_coding	4805.88	-0.00882337	0.985798	-2.23301	1.98e-12	-3.44219	5.57e-33	21766.9	18493.7	11907.6	24229.9	1317.62	1982.64	1435.8	1060.17	736.854	1464.3	342.036	317.253	212.623	186.733	360.379	262.767	116.965	311.549
FBgn0000046	Act87E				3R	Actin 87E [Source:FlyBase gene name;Acc:FBgn0000046]	13426000	13428400	protein_coding	4101.02	-0.0593807	0.856732	-1.19534	1.25e-06	-1.08982	2.64e-06	10167.6	9564.77	6000.05	9968.29	4295.69	4195.82	3404.28	4328.5	3438.97	5106.26	1708.62	1439.21	1972.53	1697.57	1120.36	2008.1	1359.72	2042
FBgn0000047	Act88F				3R	Actin 88F [Source:FlyBase gene name;Acc:FBgn0000047]	15440000	15442200	protein_coding	1157.71	1.09065	0.00310793	-0.0507031	0.93905	-6.62479	3.53e-113	2876.92	8443.84	3655.26	5213.34	28.5687	34.5809	54.4429	20.6228	33.5782	36.6076	46.6412	25.8704	31.5946	27.3498	87.0303	99.3064	47.9232	75.3475
FBgn0000667	Actn	ENSMUSG00000006457	Actn3	ortholog_one2many	X	alpha actinin [Source:FlyBase gene name;Acc:FBgn0000667]	2023820	2042310	protein_coding	1152.58	-0.0300311	0.929098	-0.569096	0.0356415	-1.21538	4.58e-08	2699.84	2720.58	1538.54	2564.17	1045.79	1124.32	949.015	840.189	935.525	1144.73	680.962	450.69	867.57	619.615	551.6	703.054	588.887	721.305
FBgn0015008	Actn3				3R	alpha actinin 3 [Source:FlyBase gene name;Acc:FBgn0015008]	16975900	16977800	protein_coding	89.2531	-0.719036	0.0606168	0.248193	0.639717	0.370092	0.527376	50.7221	69.4571	101.09	81.7779	111.678	80.6888	117.426	92.4208	92.34	40.5651	146.143	174.285	77.7056	91.4804	56.3858	94.9123	88.5361	38.9437
FBgn0040510	ACXA	ENSMUSG00000021536	Adcy2	ortholog_many2many	2L	ACXA [Source:FlyBase gene name;Acc:FBgn0040510]	12921100	12925500	protein_coding	720.4	-0.866745	0.00115569	1.06333	9.73e-05	0.0291841	0.96271	444.931	446.662	828.444	494.971	614.659	483.246	627.695	535.43	498.076	471.941	1128.72	1693.83	885.502	1202.45	768.563	674.932	708.288	458.858
FBgn0040507	ACXD	ENSMUSG00000021536	Adcy2	ortholog_many2many	3L	ACXD [Source:FlyBase gene name;Acc:FBgn0040507]	2237610	2243720	protein_coding	86.0247	-0.192768	0.666659	-0.574977	0.191879	1.66991	1.76e-06	50.7221	33.1257	34.5185	18.2924	120.335	162.264	116.358	106.169	200.536	102.897	54.4148	113.013	102.469	54.6996	39.2249	71.1842	86.0993	82.1203
FBgn0040506	ACXE	ENSMUSG00000021536	Adcy2	ortholog_many2many	2L	ACXE [Source:FlyBase gene name;Acc:FBgn0040506]	12925600	12929800	protein_coding	163.721	-1.30781	0.000131147	0.715197	0.0644292	0.153052	0.831702	148.607	90.8285	224.37	118.363	161.889	122.363	178.274	190.188	95.1382	77.1727	304.723	385.333	140.895	292.36	112.772	137.974	64.9806	100.746
FBgn0051865	Ada1-1	ENSMUSG00000026563	Tada1	ortholog_one2many	2L	transcriptional Adaptor 1-1 [Source:FlyBase gene name;Acc:FBgn0051865]	11996800	11998000	protein_coding	33.3244	-0.463684	0.204768	0.969003	0.00923813	-0.320946	0.586431	26.6959	22.44	30.8201	37.6609	27.703	15.0737	28.8227	20.6228	34.5109	28.6924	40.4224	55.8257	45.2571	49.9841	36.7734	29.8798	38.1761	30.4777
FBgn0051866	Ada1-2	ENSMUSG00000026563	Tada1	ortholog_one2many	2L	transcriptional Adaptor 1-2 [Source:FlyBase gene name;Acc:FBgn0051866]	11992900	11994100	protein_coding	56.6053	-0.908994	0.00587265	0.72239	0.0451588	-0.0257521	0.973206	52.5018	42.7428	41.9153	65.6375	38.9573	67.3885	48.0379	45.0647	50.3673	49.4697	79.2901	106.205	59.7735	98.0821	47.8054	30.7586	38.1761	56.7223
FBgn0027619	Adam	ENSMUSG00000027236	Eif3j1	ortholog_one2many	2R	Adam [Source:FlyBase gene name;Acc:FBgn0027619]	9968930	9970900	protein_coding	1178.27	0.836638	7.92e-05	-0.0828599	0.809478	-0.250762	0.430442	1068.72	1263.05	1199.52	1085.71	956.618	1189.05	801.699	909.696	1198.55	1291.16	911.059	645.399	1169.85	904.43	1385.13	1860.46	1480.75	1887.92
FBgn0020513	ade5	ENSMUSG00000029247	Paics	ortholog_one2many	X	ade5 [Source:FlyBase gene name;Acc:FBgn0020513]	12757000	12760600	protein_coding	2816.55	0.99029	0.0906982	-0.0778862	0.938493	-0.410097	0.683012	2393.73	4009.28	1627.3	3988.82	529.819	5547.14	564.712	1342.01	2107.96	1743.31	1208.01	1339.82	2470.36	2353.97	8086.46	5678.04	1977.03	3730.13
FBgn0036337	AdenoK	ENSMUSG00000039197	Adk	ortholog_one2many	3L	Adenosine Kinase [Source:FlyBase gene name;Acc:FBgn0036337]	13019700	13022700	protein_coding	1024.37	1.19608	7.51e-05	-0.509928	0.158122	-0.173573	0.76796	941.474	1079.26	869.126	1233.12	629.377	1515.35	629.83	849.355	1236.8	942.892	573.687	605.913	650.678	648.85	2396.4	1318.23	1073.8	1244.5
FBgn0036752	Adgf-A				3L	Adenosine deaminase-related growth factor A [Source:FlyBase gene name;Acc:FBgn0036752]	17751700	17764200	protein_coding	210.419	-0.691397	0.0227203	0.712675	0.0285988	-0.327271	0.468462	175.303	265.005	191.084	257.17	162.755	117.043	256.202	162.691	166.025	143.462	248.753	396.226	223.724	313.108	202.253	171.369	217.685	117.678
FBgn0033952	Adgf-E				2R	Adenosine deaminase-related growth factor E [Source:FlyBase gene name;Acc:FBgn0033952]	14656800	14658800	protein_coding	24.4861	-0.919065	0.0864215	0.131928	0.877959	0.163451	0.885151	18.6871	19.2343	32.0529	24.7486	42.4202	10.6403	18.1476	37.4266	17.7218	41.5545	34.2036	57.1873	7.68517	25.4636	19.6125	15.8187	11.3716	6.77281
FBgn0000055	Adh	ENSMUSG00000031613	Hpgd	ortholog_one2many	2L	Alcohol dehydrogenase [Source:FlyBase gene name;Acc:FBgn0000055]	14615600	14618900	protein_coding	19.1083	-1.01403	0.0586822	0.272619	0.725244	0.340615	0.71848	13.3479	4.27428	17.2592	26.9006	10.3886	31.0342	17.0801	25.2057	27.9818	21.7667	21.7659	32.6784	22.2016	30.1791	7.35467	3.51527	7.31032	23.7048
FBgn0022709	Adk1	ENSMUSG00000039058	Ak5	ortholog_one2many	3L	Adenylate kinase-1 [Source:FlyBase gene name;Acc:FBgn0022709]	12200300	12204100	protein_coding	3277.99	0.218145	0.35322	-0.170842	0.56179	-0.667124	0.00165302	3999.93	4564.93	5700.48	4394.48	2621.39	3396.02	2826.76	2735.2	3197.39	3346.13	2282.31	3088.11	2552.33	2324.73	2017.63	3029.28	3450.47	3476.15
FBgn0022708	Adk2	ENSMUSG00000028792	Ak2	ortholog_one2one	2R	Adenylate kinase-2 [Source:FlyBase gene name;Acc:FBgn0022708]	24024200	24025900	protein_coding	34.1682	0.98449	0.0152607	-0.248101	0.678477	-0.820283	0.0645425	44.4931	49.1542	71.5026	27.9766	27.703	29.2608	21.3502	22.9143	29.8473	28.6924	23.3206	14.9776	32.4485	11.3172	44.128	50.0926	51.9845	33.8641
FBgn0042094	Adk3	ENSMUSG00000028527	Ak4	ortholog_one2many	3R	Adenylate kinase-3 [Source:FlyBase gene name;Acc:FBgn0042094]	10887300	10889600	protein_coding	211.759	-0.0372106	0.918439	-0.100802	0.812184	-0.938675	0.000200449	329.249	349.422	367.375	348.632	215.564	157.831	152.654	177.967	165.093	260.21	158.58	155.223	198.961	140.521	107.869	151.157	233.118	142.229
FBgn0039747	AdoR	ENSMUSG00000018500	Adora2b	ortholog_one2many	3R	Adenosine receptor [Source:FlyBase gene name;Acc:FBgn0039747]	30134900	30149600	protein_coding	121.047	-1.02891	0.000151225	0.535615	0.0821379	0.161701	0.755116	109.453	95.1028	130.677	108.678	157.561	110.836	133.439	97.7675	80.2145	66.2893	166.354	232.834	132.356	207.481	116.449	80.8512	77.1645	75.3475
FBgn0038467	AdSL	ENSMUSG00000022407	Adsl	ortholog_one2one	3R	Adenylosuccinate Lyase [Source:FlyBase gene name;Acc:FBgn0038467]	17018800	17021100	protein_coding	442.604	0.871117	0.0261663	0.0453677	0.948258	-0.544736	0.292685	308.782	616.565	446.275	582.129	197.384	614.476	198.557	266.569	386.149	419.503	279.847	283.213	420.123	338.572	1163.26	564.201	321.654	559.604
FBgn0026602	Ady43A	ENSMUSG00000039197	Adk	ortholog_one2many	2R	Ady43A [Source:FlyBase gene name;Acc:FBgn0026602]	7243020	7245780	protein_coding	1045.6	0.146247	0.509631	-0.285602	0.221484	-0.690592	0.000174584	1425.56	2096.53	1326.5	1411.74	1045.79	948.759	786.754	1049.47	1125.8	1007.2	802.229	733.903	819.751	771.453	784.498	855.969	973.897	855.068
FBgn0026309	aft	ENSMUSG00000046441	Cmtr2	ortholog_one2one	2R	adrift [Source:FlyBase gene name;Acc:FBgn0026309]	17786100	17788600	protein_coding	217.04	0.342307	0.206946	-0.748127	0.00470055	0.0684627	0.90541	325.689	271.417	189.852	193.684	336.764	222.559	216.704	255.876	235.047	288.903	139.924	181.093	145.164	134.863	180.189	173.127	195.754	220.116
FBgn0015010	Ag5r				X	Antigen 5-related [Source:FlyBase gene name;Acc:FBgn0015010]	14784700	14786600	protein_coding	217.333	2.58452	1.65e-05	0.141731	0.890441	-1.22531	0.0807851	456.499	50.2228	14.7936	115.135	15.5829	15.0737	40.5653	54.2304	8.39454	6.92575	85.5089	20.424	22.2016	29.236	850.69	340.981	1580.65	204.878
FBgn0250816	AGO3	ENSMUSG00000033644	Piwil2	ortholog_one2one	3L	Argonaute 3 [Source:FlyBase gene name;Acc:FBgn0250816]	23554600	23689600	protein_coding	237.427	-1.06535	0.000512776	0.753545	0.023974	0.170857	0.7758	218.906	132.503	235.465	196.913	214.698	198.619	325.59	152.762	174.42	157.314	407.333	518.77	239.948	393.271	235.35	155.551	188.444	127.837
FBgn0024912	agt				3R	O-6-alkylguanine-DNA alkyltransferase [Source:FlyBase gene name;Acc:FBgn0024912]	6659410	6660100	protein_coding	186.47	0.622505	0.0115039	0.0861824	0.828621	0.436361	0.152195	126.36	105.788	125.746	115.135	167.083	184.432	113.156	183.314	208.931	251.306	171.018	193.347	173.343	154.668	235.35	350.648	203.064	293.771
FBgn0014455	Ahcy13	ENSMUSG00000048087	Gm4737	ortholog_one2many	X	Adenosylhomocysteinase at 13 [Source:FlyBase gene name;Acc:FBgn0014455]	15450300	15453200	protein_coding	591.919	1.37904	1.31e-05	0.2319	0.613656	-0.112342	0.873196	289.205	599.468	267.518	439.018	366.198	443.345	265.81	390.306	462.633	495.686	407.333	438.436	461.964	436.654	1982.08	1312.07	657.928	938.881
FBgn0015011	Ahcy89E	ENSMUSG00000027893	Ahcyl1	ortholog_many2many	3R	Adenosylhomocysteinase 89E [Source:FlyBase gene name;Acc:FBgn0015011]	16978400	16982200	protein_coding	273.097	-0.27975	0.313037	0.23551	0.490635	-0.97565	4.23e-05	339.927	365.451	586.814	478.831	158.426	194.185	225.244	294.066	200.536	188.974	304.723	261.428	204.084	267.839	218.189	203.886	224.183	198.951
FBgn0027932	Akap200				2L	A kinase anchor protein 200 [Source:FlyBase gene name;Acc:FBgn0027932]	8415690	8431300	protein_coding	1008.8	1.34889	0.000149696	-0.146641	0.796554	-2.32652	1.52e-13	2771.03	3285.85	876.523	3001.03	276.164	644.624	302.105	461.34	461.7	344.309	296.949	288.66	447.448	468.719	1300.55	1178.49	731.844	1021
FBgn0004552	Akh				3L	Adipokinetic hormone [Source:FlyBase gene name;Acc:FBgn0004552]	4141470	4142070	protein_coding	493.844	0.0962245	0.72693	0.872494	0.000163792	-0.109945	0.813455	312.341	291.72	447.507	414.27	334.167	345.809	361.885	311.634	488.749	332.436	559.695	804.707	585.781	583.777	772.241	698.66	717.223	526.586
FBgn0020764	Alas	ENSMUSG00000032786	Alas1	ortholog_one2many	2R	Aminolevulinate synthase [Source:FlyBase gene name;Acc:FBgn0020764]	23964800	23966800	protein_coding	1262.84	0.248834	0.299893	-0.499826	0.0401748	0.719342	0.0009689	1026.01	1032.24	768.036	811.323	1588.59	1525.99	1270.33	1709.4	1826.28	1828.4	1036.99	792.452	1314.16	1111.91	908.302	1480.81	1401.96	1297.84
FBgn0040505	Alk	ENSMUSG00000055471	Alk	ortholog_one2many	2R	Alk [Source:FlyBase gene name;Acc:FBgn0040505]	16625300	16640000	protein_coding	1050.73	-0.447168	0.0594331	0.647057	0.00817345	0.00390334	0.994628	902.32	838.828	1067.61	843.603	974.798	751.913	1079.25	856.993	843.185	686.639	1421	1978.41	1081.05	1356.17	1360.61	1058.98	918.663	893.165
FBgn0039378	alpha4GT2	ENSMUSG00000037953	A4gnt	ortholog_many2many	3R	alpha4GT2 [Source:FlyBase gene name;Acc:FBgn0039378]	25832200	25842900	protein_coding	30.921	-0.969948	0.0203516	0.553705	0.269882	0.481137	0.437053	24.0263	19.2343	18.492	26.9006	23.3744	39.0144	40.5653	28.2609	18.6545	19.7879	41.9771	70.8033	32.4485	57.5289	40.4507	15.8187	12.9961	26.2446
FBgn0015568	alpha-Est1				3R	alpha-Esterase-1 [Source:FlyBase gene name;Acc:FBgn0015568]	7545730	7549120	protein_coding	4059.33	-0.788918	0.00400579	-0.397175	0.232434	0.13342	0.809474	4855.09	5546.95	4480.01	3015.02	5596	5579.06	3501.43	5052.59	5331.47	7068.23	3502.76	4930.36	3355.86	2971.7	1468.48	1798.06	2933.87	2080.95
FBgn0015569	alpha-Est10				3R	alpha-Esterase-10 [Source:FlyBase gene name;Acc:FBgn0015569]	7486580	7493840	protein_coding	1438.64	-0.185504	0.551927	-0.680934	0.0183116	0.664305	0.020034	1074.95	1329.3	833.375	1155.65	2104.56	2340.86	1131.56	1555.88	2752.48	3486.62	1150.48	1147.83	1157.04	886.511	633.728	1054.58	1208.64	891.471
FBgn0261393	alpha-Est5				3R	alpha-Esterase-5 [Source:FlyBase gene name;Acc:FBgn0261393]	7533500	7536390	protein_coding	43.3716	0.792093	0.0799109	0.15802	0.82424	-0.265823	0.747996	45.3829	64.1142	17.2592	33.3568	12.12	50.5414	26.6877	39.718	32.6455	31.6606	48.1959	25.8704	37.5719	35.8377	91.9334	87.003	38.9884	61.8019
FBgn0015574	alpha-Est6				3R	alpha-Esterase-6 [Source:FlyBase gene name;Acc:FBgn0015574]	7524570	7528780	protein_coding	146.435	-0.950256	0.00196008	1.05496	0.000858368	-0.00313097	0.996701	106.783	99.377	145.471	110.831	122.066	101.969	99.2783	136.722	131.515	73.2151	202.112	348.57	176.759	281.043	171.609	132.701	114.528	81.2737
FBgn0015576	alpha-Est8				3R	alpha-Esterase-8 [Source:FlyBase gene name;Acc:FBgn0015576]	7509340	7515670	protein_coding	1530.84	-0.156687	0.677984	-0.230484	0.602549	0.869057	0.00733665	1110.55	974.536	740.915	834.995	2374.66	2505.79	1063.24	1059.4	3091.06	2649.6	2119.07	1530.44	1317.58	935.552	1185.33	1118.74	1482.37	1461.23
FBgn0052865	alphagamma-element:CR32865				3R	alphagamma-element:CR32865 [Source:FlyBase gene name;Acc:FBgn0052865]	12475300	12478300	lincRNA	104.023	0.24067	0.749284	0.908658	0.220615	-1.26922	0.0679741	155.726	160.286	44.3809	351.86	34.6287	15.0737	7.47256	19.859	18.6545	13.8515	23.3206	385.333	10.2469	20.7481	514.827	40.4256	23.5555	32.1709
FBgn0011740	alpha-Man-II	ENSMUSG00000038886	Man2a2	ortholog_one2many	3R	alpha Mannosidase II [Source:FlyBase gene name;Acc:FBgn0011740]	9412550	9417260	protein_coding	699.64	-0.597565	0.0092539	0.706212	0.00289987	-0.0433071	0.937434	549.935	525.737	669.412	695.112	620.719	528.467	525.214	688.955	603.474	703.459	881.519	1156	700.204	1191.13	507.472	599.354	788.702	658.656
FBgn0087040	alphaTub67C				3L	alpha-Tubulin at 67C [Source:FlyBase gene name;Acc:FBgn0087040]	9681270	9683370	protein_coding	18.1382	-1.31772	0.0259444	0.307489	0.723349	-0.124387	0.929072	4.44931	51.2914	22.1905	10.7602	5.1943	6.20683	26.6877	39.718	24.2509	5.93636	10.883	19.0624	43.5493	31.1222	7.35467	7.03054	4.87354	5.92621
FBgn0003885	alphaTub84D	ENSMUSG00000067338	Tuba3b	ortholog_many2many	3R	alpha-Tubulin at 84D [Source:FlyBase gene name;Acc:FBgn0003885]	7530750	7532730	protein_coding	1122.77	0.327	0.156118	-0.579656	0.0129697	-0.648497	0.00302405	1843.79	1847.56	1447.31	1796.96	1164.39	1177.52	864.682	1152.59	1121.14	1284.23	666.97	597.743	892.334	716.753	697.468	837.513	889.422	1211.49
FBgn0003886	alphaTub85E	ENSMUSG00000026202	Tuba4a	ortholog_one2one	3R	alpha-Tubulin at 85E [Source:FlyBase gene name;Acc:FBgn0003886]	9731220	9733250	protein_coding	6806.51	-0.715838	0.00867154	-1.10098	2.22e-05	-6.89395	2.55e-264	29633.3	34428.3	24868.1	31895.5	241.535	122.363	219.907	264.278	121.255	119.717	107.275	96.6737	72.5822	103.741	61.2889	47.4562	66.6051	47.4097
FBgn0031068	Alr	ENSMUSG00000040888	Gfer	ortholog_one2one	X	Augmenter of liver regeneration [Source:FlyBase gene name;Acc:FBgn0031068]	19748300	19750200	protein_coding	145.525	1.73446	4e-10	-0.335219	0.382486	0.233263	0.647187	72.9687	127.16	76.4338	81.7779	102.155	114.383	86.4682	122.209	149.236	167.207	71.5166	55.8257	117.839	82.9925	354.25	323.405	206.313	307.316
FBgn0039332	alrm				3R	astrocytic leucine-rich repeat molecule [Source:FlyBase gene name;Acc:FBgn0039332]	25381100	25382800	protein_coding	46.1858	0.83677	0.199937	0.111403	0.916903	-1.39028	0.0390217	114.792	52.3599	126.979	76.3978	10.3886	29.2608	4.27003	17.5676	13.9909	86.0772	20.2112	27.232	12.8086	13.2034	188.77	22.8493	4.87354	9.31262
FBgn0004372	aly	ENSMUSG00000058729	Lin9	ortholog_one2many	3L	always early [Source:FlyBase gene name;Acc:FBgn0004372]	3024130	3026520	protein_coding	41.1986	-0.930287	0.0581008	0.0265717	0.975527	0.19749	0.842685	36.4843	28.8514	62.8729	49.4971	54.5402	21.2806	91.8057	42.0095	24.2509	16.8197	40.4224	88.5041	37.5719	48.0979	53.9343	13.1823	17.0574	14.3922
FBgn0086782	amn				X	amnesiac [Source:FlyBase gene name;Acc:FBgn0086782]	19886100	19890100	protein_coding	260.166	-0.142734	0.706637	-0.114536	0.818404	0.760978	0.0242723	173.523	119.68	220.672	235.649	220.758	223.446	507.066	370.447	152.967	159.292	206.776	264.151	371.45	366.865	257.414	274.191	323.278	235.355
FBgn0025686	Amnionless	ENSMUSG00000021278	Amn	ortholog_one2one	2L	Amnionless ortholog [Source:FlyBase gene name;Acc:FBgn0025686]	287252	289144	protein_coding	100.335	-0.867475	0.0239136	0.949342	0.020023	-0.667982	0.146227	109.453	175.246	92.4602	108.678	70.1231	69.1619	77.9281	72.5618	57.8291	61.3424	102.611	238.28	87.0986	176.359	37.9991	74.6995	132.398	61.8019
FBgn0003270	amos	ENSMUSG00000036816	Atoh7	ortholog_one2one	2L	absent MD neurons and olfactory sensilla [Source:FlyBase gene name;Acc:FBgn0003270]	18596100	18596900	protein_coding	29.402	-1.4441	0.00391533	1.21327	0.0242611	-0.320784	0.72787	28.4756	19.2343	30.8201	25.8246	17.3143	21.2806	12.8101	26.7333	28.9145	30.6712	46.6412	58.5489	13.6625	104.684	15.9351	13.1823	4.87354	29.6311
FBgn0052626	AMPdeam	ENSMUSG00000005686	Ampd3	ortholog_one2many	X	AMP deaminase [Source:FlyBase gene name;Acc:FBgn0052626]	13830700	13845900	protein_coding	3336.9	0.198343	0.381762	0.229713	0.384394	-0.596324	0.00417154	4058.66	4411.06	3534.45	4576.33	2051.75	2658.3	3072.29	3053.71	2503.44	2680.27	2866.88	2336.51	3772.56	3782.76	3524.11	3709.49	3554.44	3917.23
FBgn0000078	Amy-d	ENSMUSG00000093931	Amy2a3	ortholog_many2many	2R	Amylase distal [Source:FlyBase gene name;Acc:FBgn0000078]	17124800	17126400	protein_coding	230.729	1.11326	0.0755122	-0.936169	0.197534	0.780774	0.358333	241.153	51.2914	29.5873	65.6375	12.9858	159.604	1265	3.81904	125.918	102.897	121.267	69.4417	14.5164	62.2444	1035.78	425.348	78.789	287.845
FBgn0000079	Amy-p	ENSMUSG00000093931	Amy2a3	ortholog_many2many	2R	Amylase proximal [Source:FlyBase gene name;Acc:FBgn0000079]	17118600	17120300	protein_coding	282.657	1.16626	0.0643754	-0.698582	0.375137	0.375898	0.742295	427.134	134.64	49.3121	111.907	17.3143	113.496	1137.96	16.8038	158.564	153.356	186.565	110.29	19.6399	78.277	1149.78	719.752	96.6586	406.369
FBgn0035076	Ance-5	ENSMUSG00000015405	Ace2	ortholog_many2many	2R	Ance-5 [Source:FlyBase gene name;Acc:FBgn0035076]	24888600	24891000	protein_coding	594.184	1.28024	0.00918222	-0.582943	0.348914	-1.11413	0.0371575	1105.21	1230.99	495.587	1390.22	195.652	920.385	143.046	371.975	454.238	442.259	237.87	159.307	289.475	288.588	1108.1	609.021	571.017	682.361
FBgn0260642	Antp	ENSMUSG00000056648	Hoxb8	ortholog_one2many	3R	Antennapedia [Source:FlyBase gene name;Acc:FBgn0260642]	6896250	6999230	protein_coding	320.314	-0.700012	0.00446818	0.34444	0.25038	0.490914	0.0852896	281.196	210.508	229.301	256.094	388.707	266.007	415.261	326.146	299.405	221.624	433.763	525.578	360.349	471.548	318.702	246.948	325.715	188.792
FBgn0050488	antr				2R	antares [Source:FlyBase gene name;Acc:FBgn0050488]	12846800	12848000	protein_coding	32.4631	-1.00095	0.0163566	-0.122509	0.850693	0.0309202	0.972969	52.5018	32.0571	39.4497	35.5088	54.5402	32.8075	43.7678	32.8438	31.7127	13.8515	37.313	31.3168	38.4258	41.4963	15.9351	23.7281	20.3064	6.77281
FBgn0000083	AnxB9	ENSMUSG00000029484	Anxa3	ortholog_many2many	3R	Annexin B9 [Source:FlyBase gene name;Acc:FBgn0000083]	21065200	21070900	protein_coding	2799.08	0.655854	0.000204294	-0.235052	0.292039	-0.427026	0.0266273	3010.4	3703.66	3491.3	3116.17	2191.13	2983.71	2057.09	2609.93	2688.12	2943.45	2052.21	1767.36	2322.63	2187.04	2873.23	3288.54	3374.12	3723.35
FBgn0000097	aop	ENSMUSG00000030199	Etv6	ortholog_one2one	2L	anterior open [Source:FlyBase gene name;Acc:FBgn0000097]	2156480	2178750	protein_coding	1032.95	0.461482	0.0835692	-0.403932	0.189334	-0.795607	0.00190817	1454.92	2026.01	1116.92	1814.18	856.194	1084.42	845.466	813.456	1142.59	1006.21	729.158	397.588	903.434	649.794	915.657	848.938	1072.18	916.023
FBgn0004569	aos				3L	argos [Source:FlyBase gene name;Acc:FBgn0004569]	16470400	16483600	protein_coding	662.116	0.0322143	0.939717	-0.200954	0.647069	-0.638607	0.0632412	1063.38	1208.55	728.586	855.44	593.882	508.96	503.864	795.125	702.344	772.716	587.68	273.682	724.114	481.922	322.38	618.688	520.657	656.116
FBgn0000099	ap	ENSMUSG00000000247	Lhx2	ortholog_one2many	2R	apterous [Source:FlyBase gene name;Acc:FBgn0000099]	5706200	5727520	protein_coding	436.647	-0.437778	0.168955	0.697355	0.0350301	-0.117452	0.854648	431.583	435.977	298.338	407.813	412.947	401.671	291.43	336.84	346.042	323.532	579.906	848.278	426.1	566.801	644.76	467.531	218.497	421.608
FBgn0264855	AP-2alpha	ENSMUSG00000002957	Ap2a2	ortholog_one2many	2L	Adaptor Protein complex 2, alpha subunit [Source:FlyBase gene name;Acc:FBgn0264855]	408030	414777	protein_coding	912.447	0.271641	0.239016	-0.0574145	0.872298	-0.692883	0.00103618	1456.7	1249.16	1052.81	1356.87	844.94	946.099	610.615	714.925	789.087	776.674	803.784	609.998	831.706	745.046	996.558	1062.49	675.798	900.784
FBgn0263351	AP-2mu	ENSMUSG00000022841	Ap2m1	ortholog_one2one	3R	Adaptor Protein complex 2, mu subunit [Source:FlyBase gene name;Acc:FBgn0263351]	22462500	22464600	protein_coding	582.912	0.376919	0.0712875	-0.426505	0.0601778	-1.1218	2.24e-10	1091.86	1174.36	999.803	1037.29	442.382	584.329	443.016	466.687	430.92	524.378	411.998	318.615	405.606	293.303	402.055	519.381	402.067	544.365
FBgn0043012	AP-2sigma	ENSMUSG00000008036	Ap2s1	ortholog_one2one	3R	Adaptor Protein complex 2, sigma subunit [Source:FlyBase gene name;Acc:FBgn0043012]	21269200	21270100	protein_coding	717.415	0.583031	0.0162382	-0.449938	0.101036	-0.899492	7.11e-05	1196.86	1333.58	1038.02	1022.22	644.094	813.095	447.286	495.712	769.5	780.631	435.318	309.084	570.41	415.906	594.503	630.991	683.108	733.157
FBgn0052707	APC4	ENSMUSG00000029176	Anapc4	ortholog_one2one	X	Anaphase Promoting Complex subunit 4 [Source:FlyBase gene name;Acc:FBgn0052707]	9082930	9085870	protein_coding	101.274	0.777274	0.0180886	-0.284552	0.5226	0.261533	0.638595	83.647	79.0742	113.418	52.7252	89.1689	86.009	81.1306	142.068	79.2818	118.727	88.6183	53.1025	85.3908	94.3097	117.675	200.37	120.214	137.996
FBgn0029879	APC7	ENSMUSG00000029466	Anapc7	ortholog_one2one	X	Anaphase Promoting Complex subunit 7 [Source:FlyBase gene name;Acc:FBgn0029879]	6597090	6599700	protein_coding	52.5704	-0.750122	0.092878	0.425646	0.453929	-0.00462129	0.996446	41.8235	32.0571	71.5026	72.0937	26.8372	33.6942	86.4682	69.5066	18.6545	24.7348	45.0865	70.8033	58.9196	127.318	55.16	26.3645	46.2987	38.9437
FBgn0031458	aph-1	ENSMUSG00000032375	Aph1b	ortholog_one2many	2L	anterior pharynx defective 1 [Source:FlyBase gene name;Acc:FBgn0031458]	2766230	2767280	protein_coding	339.358	0.692308	0.0106112	-0.313498	0.363773	-0.365779	0.315118	297.214	462.691	304.502	497.123	328.973	333.396	240.189	292.539	423.458	403.672	220.769	269.597	270.689	189.562	281.929	383.165	346.834	562.143
FBgn0016123	Aph-4				3R	Alkaline phosphatase 4 [Source:FlyBase gene name;Acc:FBgn0016123]	31048900	31052500	protein_coding	2941.47	-0.280519	0.413833	0.203843	0.643389	1.20999	3.04e-05	1343.69	1441.5	1268.55	1058.81	3345.13	3122.92	2486.23	3624.27	3901.6	4842.09	3196.48	3305.97	4536.81	3592.26	1497.9	2194.41	5357.65	2830.19
FBgn0032136	Apoltp	ENSMUSG00000020609	Apob	ortholog_one2many	2L	Apolipoprotein lipid transfer particle [Source:FlyBase gene name;Acc:FBgn0032136]	9634180	9656030	protein_coding	640.163	-0.268292	0.359661	0.62515	0.0315529	-0.157384	0.753876	602.436	573.822	485.724	743.533	529.819	674.771	479.311	461.34	414.131	387.842	850.425	1028.01	475.627	1031.75	845.787	782.148	560.458	596.007
FBgn0033807	AQP				2R	aquaporin [Source:FlyBase gene name;Acc:FBgn0033807]	13212400	13214500	protein_coding	319.039	0.0586918	0.863952	-1.31313	9.89e-08	-1.70876	2.72e-16	931.685	788.605	679.274	981.335	270.104	289.948	247.662	181.023	245.307	349.256	113.494	84.4193	112.716	69.7892	112.772	98.4276	85.287	101.592
FBgn0015904	ara	ENSMUSG00000060969	Irx1	ortholog_many2many	3L	araucan [Source:FlyBase gene name;Acc:FBgn0015904]	12580700	12596000	protein_coding	315.328	-0.545547	0.0655319	0.776086	0.0114628	-0.000244903	0.999454	255.39	194.48	253.957	357.24	293.478	234.086	280.755	252.821	192.142	223.603	430.654	695.778	292.89	461.174	341.992	275.949	412.627	226.889
FBgn0028646	aralar1	ENSMUSG00000015112	Slc25a13	ortholog_one2many	3R	aralar1 [Source:FlyBase gene name;Acc:FBgn0028646]	30445600	30455900	protein_coding	1470.91	0.35035	0.169345	-0.218372	0.501817	-0.60313	0.0183233	1861.59	2276.05	1695.1	2224.14	1165.26	1712.2	906.314	1428.32	1419.61	1603.81	1234.44	744.796	1305.62	1165.67	1201.26	1444.78	1466.94	1620.4
FBgn0033926	Arc1				2R	Activity-regulated cytoskeleton associated protein 1 [Source:FlyBase gene name;Acc:FBgn0033926]	14357900	14360300	protein_coding	3421.98	2.01277	5.16e-19	0.817108	0.00176287	-0.0633771	0.915241	1142.58	1391.28	1280.88	1522.57	754.906	1415.16	1350.4	1576.5	1009.21	1370.31	2069.32	2467.22	2051.09	2632.18	11170.5	7573.65	12497.4	8320.4
FBgn0033928	Arc2				2R	Arc2 [Source:FlyBase gene name;Acc:FBgn0033928]	14361900	14362800	protein_coding	167.061	1.5502	5.22e-09	0.609809	0.0561126	0.27056	0.568958	61.4005	60.9085	78.8994	74.2457	69.2574	70.9352	103.548	93.1847	139.909	97.9499	125.931	141.607	122.963	136.749	283.155	578.262	312.719	455.472
FBgn0010348	Arf79F	ENSMUSG00000051853	Arf3	ortholog_one2many	3L	ADP ribosylation factor at 79F [Source:FlyBase gene name;Acc:FBgn0010348]	22868400	22872200	protein_coding	3897.25	0.646995	0.000175728	-0.485986	0.00865931	-0.30074	0.159978	4773.22	4906.87	4603.29	4481.64	3996.15	4318.18	3213.2	3639.55	4014.46	4457.22	2818.69	2143.16	3343.05	2444.51	3918.81	4459.12	4119.77	4499.69
FBgn0023535	arg	ENSMUSG00000021125	Arg2	ortholog_one2many	X	arginase [Source:FlyBase gene name;Acc:FBgn0023535]	509435	528028	protein_coding	39.3352	1.17586	0.0215384	-0.349783	0.630672	-2.23866	6.79e-07	90.7659	100.446	60.4073	179.696	11.2543	21.2806	17.0801	15.2762	13.9909	19.7879	3.10942	6.80801	13.6625	20.7481	24.5156	55.3655	8.12257	45.7165
FBgn0041164	armi				3L	armitage [Source:FlyBase gene name;Acc:FBgn0041164]	3461320	3466300	protein_coding	367.097	-1.09557	3.38e-05	0.500534	0.102138	0.243182	0.580185	288.315	328.051	396.963	299.135	434.59	340.489	384.303	406.346	207.998	246.359	559.695	793.814	320.215	585.663	317.477	251.342	260.735	186.252
FBgn0011745	Arp1	ENSMUSG00000037351	Actr1b	ortholog_one2many	3R	Actin-related protein 1 [Source:FlyBase gene name;Acc:FBgn0011745]	12691700	12694200	protein_coding	711.712	0.512285	0.0117283	-0.327703	0.169267	-0.679416	0.000485341	1012.66	1136.96	866.66	1036.21	560.985	771.421	538.024	627.087	657.573	784.589	410.443	419.373	577.242	563.972	619.018	700.418	759.461	768.714
FBgn0030877	Arp8	ENSMUSG00000015971	Actr8	ortholog_one2one	X	Actin-related protein 8 [Source:FlyBase gene name;Acc:FBgn0030877]	17858400	17860800	protein_coding	166.321	0.00162832	0.996881	0.666976	0.0280952	-0.485135	0.154739	125.471	179.52	161.497	193.684	111.678	106.403	105.683	137.486	166.958	196.889	248.753	181.093	175.905	150.895	125.029	196.855	162.451	267.526
FBgn0001961	Arpc1	ENSMUSG00000029622	Arpc1b	ortholog_one2many	2L	Actin-related protein 2/3 complex, subunit 1 [Source:FlyBase gene name;Acc:FBgn0001961]	13827900	13829700	protein_coding	1011.89	0.724374	2.48e-05	-0.0422345	0.886817	-0.22037	0.373919	953.932	1152.99	850.634	970.574	780.877	887.577	741.918	949.414	1232.13	990.383	800.675	682.162	881.233	894.056	1246.62	1411.38	1371.9	1415.52
FBgn0065032	Arpc3B	ENSMUSG00000029465	Arpc3	ortholog_one2many	X	Actin-related protein 2/3 complex, subunit 3B [Source:FlyBase gene name;Acc:FBgn0065032]	17104600	17105900	protein_coding	84.1974	0.908376	0.0114109	0.44909	0.333209	-1.93003	1.32e-09	157.506	123.954	156.566	209.825	35.4944	11.527	45.9029	55.758	46.6364	38.5863	62.1883	66.7185	46.111	37.7239	107.869	102.822	110.467	99.899
FBgn0031781	Arpc4	ENSMUSG00000079426	Arpc4	ortholog_one2one	2L	Actin-related protein 2/3 complex, subunit 4 [Source:FlyBase gene name;Acc:FBgn0031781]	6125130	6125910	protein_coding	628.103	0.602677	0.00202647	-0.177219	0.503277	0.105636	0.781404	563.282	640.074	499.285	497.123	547.133	644.624	492.121	686.664	722.864	716.321	438.428	567.788	572.972	509.272	668.049	733.813	955.215	850.835
FBgn0031437	Arpc5	ENSMUSG00000008475	Arpc5	ortholog_one2many	2L	Actin-related protein 2/3 complex, subunit 5 [Source:FlyBase gene name;Acc:FBgn0031437]	2580290	2581420	protein_coding	499.532	0.59632	0.00703335	0.00598603	0.987624	-0.474775	0.0534591	477.856	657.171	648.454	471.299	464.89	468.173	294.632	374.266	581.089	473.919	411.998	427.543	405.606	365.922	615.341	613.415	506.849	733.157
FBgn0000121	Arr2	ENSMUSG00000018909	Arrb1	ortholog_many2many	3L	Arrestin 2 [Source:FlyBase gene name;Acc:FBgn0000121]	8647260	8648940	protein_coding	10610.9	1.20887	0.0507349	-0.406701	0.638238	0.155212	0.91316	9884.58	8183.11	3255.83	2133.76	406.887	30494.2	317.05	287.956	17650	1800.7	3106.31	2667.38	3608.61	3741.26	41963.3	35454.1	1921.8	24118.8
FBgn0031592	Art2				2L	Arginine methyltransferase 2 [Source:FlyBase gene name;Acc:FBgn0031592]	4277700	4281320	protein_coding	33.693	0.00183844	0.997568	-0.57675	0.272169	1.11217	0.0141002	24.0263	18.1657	13.5608	26.9006	60.6002	51.428	53.3754	38.9542	40.1073	16.8197	45.0865	39.4864	23.0555	23.5774	61.2889	22.8493	25.18	22.0116
FBgn0038189	Art6				3R	Arginine methyltransferase 6 [Source:FlyBase gene name;Acc:FBgn0038189]	13944700	13945800	protein_coding	41.8911	-1.87474	6.63e-05	1.20982	0.0170876	-0.188997	0.851926	20.4668	32.0571	70.2698	27.9766	32.8973	35.4676	27.7552	31.3162	22.3855	31.6606	102.611	133.437	21.3477	93.3666	14.7093	30.7586	16.2451	9.31262
FBgn0000137	ase				X	asense [Source:FlyBase gene name;Acc:FBgn0000137]	460747	463176	protein_coding	149.832	-1.22345	0.00393847	0.683465	0.17059	-0.110785	0.912054	92.5456	74.7999	229.301	227.041	83.1089	73.5953	269.012	145.124	95.1382	58.3742	160.135	227.387	190.421	402.702	84.5787	99.3064	103.969	80.4271
FBgn0261004	asl				3R	asterless [Source:FlyBase gene name;Acc:FBgn0261004]	5603240	5606540	protein_coding	47.1852	0.213928	0.652407	0.676965	0.153902	-1.10018	0.00785329	86.3166	72.6628	48.0793	47.3451	32.0315	27.4874	32.0252	16.04	27.9818	60.353	51.3054	24.5088	53.7962	52.8134	49.0311	43.9409	39.8006	83.8136
FBgn0000140	asp	ENSMUSG00000033952	Aspm	ortholog_one2one	3R	abnormal spindle [Source:FlyBase gene name;Acc:FBgn0000140]	24753800	24760500	protein_coding	341.408	-0.995699	0.00122433	0.693277	0.042096	0.480647	0.230524	286.535	265.005	113.418	285.147	288.284	305.021	360.818	407.11	282.616	185.017	519.272	844.193	366.326	549.825	256.188	271.555	314.344	244.668
FBgn0041607	asparagine-synthetase				3L	asparagine synthetase [Source:FlyBase gene name;Acc:FBgn0041607]	21173100	21175000	protein_coding	184.362	1.21292	2.34e-05	-0.765471	0.0148698	-0.208542	0.682502	174.413	301.337	152.868	205.521	158.426	190.638	159.059	206.992	172.555	199.857	96.3919	69.4417	117.839	119.773	209.608	314.617	176.26	292.924
FBgn0034075	Asph	ENSMUSG00000028207	Asph	ortholog_one2one	2R	Aspartyl beta-hydroxylase [Source:FlyBase gene name;Acc:FBgn0034075]	16110300	16117000	protein_coding	469.933	-0.146066	0.538206	-0.220675	0.403635	-1.29347	1.23e-13	865.835	1186.11	722.422	971.65	401.693	350.243	328.793	410.165	382.418	418.513	306.277	269.597	319.361	376.296	305.219	290.01	268.045	286.151
FBgn0034793	asrij	ENSMUSG00000029153	Ociad2	ortholog_one2many	2R	asrij [Source:FlyBase gene name;Acc:FBgn0034793]	22886400	22887600	protein_coding	783.012	0.621674	0.00107273	0.322985	0.151407	0.137599	0.689972	582.859	598.399	551.063	468.071	681.32	655.264	483.581	605.7	785.356	878.581	702.728	931.336	715.575	706.379	1041.91	1373.59	1058.37	1274.14
FBgn0015591	AstA				3R	Allatostatin A [Source:FlyBase gene name;Acc:FBgn0015591]	24760500	24765100	protein_coding	321.63	0.405257	0.216877	-0.0239935	0.966384	0.679922	0.0482627	263.399	156.011	178.756	178.62	303.867	261.574	407.788	318.508	415.064	317.595	374.685	398.949	271.543	226.343	714.629	308.465	336.275	357.266
FBgn0266429	AstA-R1	ENSMUSG00000020793	Galr2	ortholog_many2many	X	Allatostatin A receptor 1 [Source:FlyBase gene name;Acc:FBgn0266429]	3574540	3666720	protein_coding	747.6	-0.515757	0.161546	0.682017	0.0854883	-0.0288681	0.9714	501.882	385.754	1014.6	791.954	473.547	354.676	1063.24	743.95	399.207	321.553	740.041	1168.25	1110.08	1399.56	663.146	661.75	1020.2	643.417
FBgn0039595	AstA-R2	ENSMUSG00000020793	Galr2	ortholog_many2many	3R	Allatostatin A receptor 2 [Source:FlyBase gene name;Acc:FBgn0039595]	28737100	28744800	protein_coding	132.497	-0.689005	0.0467437	0.419609	0.323032	0.527383	0.230296	92.5456	89.7599	61.6401	121.591	113.409	114.383	149.451	168.802	149.236	125.653	172.573	284.575	123.817	170.7	149.545	96.67	141.333	59.2621
FBgn0032336	AstC				2L	Allatostatin C [Source:FlyBase gene name;Acc:FBgn0032336]	11076200	11081400	protein_coding	547.379	-0.364259	0.201877	0.858509	0.00207871	-0.0858144	0.885151	387.09	423.154	538.735	445.474	431.127	319.209	546.564	388.779	459.834	341.341	628.102	1188.68	623.353	712.981	794.305	500.047	566.143	557.91
FBgn0032337	AstCC				2L	Allatostatin double C [Source:FlyBase gene name;Acc:FBgn0032337]	11083500	11085200	protein_coding	21.569	0.0263472	0.972042	-1.51795	0.00331558	1.26322	0.0144761	20.4668	13.8914	8.62962	9.68422	35.4944	37.241	55.5104	29.0247	48.5018	41.5545	20.2112	14.9776	5.97735	2.82929	19.6125	7.90936	4.87354	11.8524
FBgn0036790	AstC-R1	ENSMUSG00000050164	Mchr1	ortholog_many2many	3L	Allatostatin C receptor 1 [Source:FlyBase gene name;Acc:FBgn0036790]	18560300	18576300	protein_coding	141.137	-0.599731	0.0735481	0.453619	0.253632	-0.146307	0.827243	180.642	105.788	163.963	148.491	130.723	141.87	152.654	112.28	67.1564	96.9605	171.018	268.236	118.693	198.05	187.544	127.429	88.5361	80.4271
FBgn0036789	AstC-R2	ENSMUSG00000050164	Mchr1	ortholog_many2many	3L	Allatostatin C receptor 2 [Source:FlyBase gene name;Acc:FBgn0036789]	18485100	18502600	protein_coding	57.709	-0.774969	0.0320387	0.339736	0.46682	0.157321	0.830403	54.2816	44.88	72.7354	46.2691	70.1231	65.6151	54.4429	54.9942	48.5018	33.6394	80.8448	55.8257	56.3579	123.546	51.4827	50.0926	25.18	49.9495
FBgn0025720	Ate1	ENSMUSG00000030850	Ate1	ortholog_one2one	2R	Ate1 [Source:FlyBase gene name;Acc:FBgn0025720]	20255000	20257400	protein_coding	319.887	0.598788	0.00814991	-0.0558329	0.884052	-0.166289	0.676038	296.324	375.068	262.587	298.059	282.224	292.608	210.299	307.051	366.562	408.619	223.878	206.963	341.563	272.555	359.153	387.559	401.255	465.631
FBgn0020762	Atet	ENSMUSG00000024030	Abcg1	ortholog_many2many	2L	ABC transporter expressed in trachea [Source:FlyBase gene name;Acc:FBgn0020762]	4333910	4345780	protein_coding	1539.79	-0.525593	0.00178477	-0.0485357	0.861176	-0.885383	3.56e-09	2698.95	2987.72	1950.29	2775.07	1323.68	1340.68	1416.58	1491.72	1237.73	1399	1307.51	1229.53	1375.65	1469.34	867.851	957.911	984.456	902.477
FBgn0035850	Atg18a	ENSMUSG00000029578	Wipi2	ortholog_many2many	3L	Autophagy-related 18a [Source:FlyBase gene name;Acc:FBgn0035850]	8186860	8191120	protein_coding	1042.89	0.294451	0.219653	-0.0742444	0.839898	-0.665606	0.00321609	1486.07	1872.14	918.438	1398.83	825.029	906.198	782.483	1006.7	1039.06	1077.45	837.988	634.506	993.095	869.535	1038.23	983.397	1021.82	1081.11
FBgn0032935	Atg18b	ENSMUSG00000029578	Wipi2	ortholog_many2many	2L	Autophagy-related 18b [Source:FlyBase gene name;Acc:FBgn0032935]	21212300	21220600	protein_coding	818.604	0.259736	0.249159	-0.257037	0.333242	-0.626223	0.00275369	1115.89	1472.49	849.401	1251.42	711.62	860.976	753.661	673.679	739.653	801.409	775.799	552.81	573.826	596.98	753.854	688.993	690.419	872
FBgn0044452	Atg2	ENSMUSG00000024773	Atg2a	ortholog_one2many	3L	Autophagy-related 2 [Source:FlyBase gene name;Acc:FBgn0044452]	2774340	2780680	protein_coding	443.633	0.570529	0.0456613	-0.506321	0.113535	-0.861038	0.00172324	686.973	1033.31	436.412	776.89	386.976	462.852	350.143	363.573	301.271	467.983	317.16	234.195	303.991	223.514	465.796	435.015	294.037	445.312
FBgn0036813	Atg3	ENSMUSG00000022663	Atg3	ortholog_one2one	3L	Autophagy-related 3 [Source:FlyBase gene name;Acc:FBgn0036813]	18748700	18750500	protein_coding	680.155	0.765306	0.000641537	-0.209884	0.490926	-0.475536	0.0610188	776.849	1040.79	528.872	833.919	520.296	639.304	464.366	636.253	789.087	701.48	511.499	404.396	567.849	459.288	768.563	840.15	826.878	932.955
FBgn0031298	Atg4a	ENSMUSG00000079418	Atg4a	ortholog_one2many	2L	Autophagy-related 4a [Source:FlyBase gene name;Acc:FBgn0031298]	1080910	1085380	protein_coding	405.184	0.73427	0.010071	-0.658675	0.0340322	-0.389718	0.304618	493.873	661.445	401.894	570.293	298.672	582.556	289.295	427.733	422.525	466.994	272.074	211.048	280.082	221.628	593.277	381.407	306.221	412.295
FBgn0029943	Atg5	ENSMUSG00000038160	Atg5	ortholog_one2one	X	Autophagy-related 5 [Source:FlyBase gene name;Acc:FBgn0029943]	7314620	7323770	protein_coding	646.213	-0.106029	0.754625	0.611576	0.0451588	-0.176216	0.728235	420.905	470.171	768.036	722.013	421.604	395.464	735.513	540.013	493.413	371.022	593.898	776.113	954.669	943.097	603.083	782.148	822.004	818.664
FBgn0034366	Atg7	ENSMUSG00000030314	Atg7	ortholog_one2one	2R	Autophagy-related 7 [Source:FlyBase gene name;Acc:FBgn0034366]	18620500	18625000	protein_coding	335.021	-0.765564	0.00425697	0.839507	0.00250066	-0.179403	0.713481	271.408	288.514	358.746	329.264	338.495	256.254	207.097	291.011	268.625	245.37	491.288	737.988	287.767	504.557	267.22	287.373	320.029	279.379
FBgn0034110	Atg9	ENSMUSG00000033124	Atg9a	ortholog_one2many	2R	Autophagy-related 9 [Source:FlyBase gene name;Acc:FBgn0034110]	16294400	16297200	protein_coding	455.141	0.183766	0.59078	-0.0710304	0.884947	-1.17355	1.36e-05	929.016	995.908	432.714	829.615	290.015	493.887	257.269	303.996	482.22	435.333	405.779	285.936	266.419	320.653	455.99	338.345	305.409	364.039
FBgn0032422	atilla				2L	atilla [Source:FlyBase gene name;Acc:FBgn0032422]	12175500	12177900	protein_coding	6405.3	-0.236183	0.365397	-0.47028	0.0793433	0.872638	0.000116089	4373.67	5040.45	4308.65	3677.85	9185.26	9368.77	6333.53	7752.66	10412	11968.7	6522	6180.31	6236.94	4321.27	3582.95	4282.48	6896.88	4851.03
FBgn0036995	atk	ENSMUSG00000063765	Chadl	ortholog_many2many	3L	artichoke [Source:FlyBase gene name;Acc:FBgn0036995]	20454700	20464900	protein_coding	366.914	-1.08976	0.000609853	0.84198	0.0138084	-0.161769	0.799464	366.623	302.405	429.015	349.708	316.853	356.45	293.565	315.453	225.72	173.144	637.43	793.814	340.709	634.704	452.312	279.464	177.072	160.008
FBgn0030343	ATP7	ENSMUSG00000006567	Atp7b	ortholog_one2many	X	ATP7 [Source:FlyBase gene name;Acc:FBgn0030343]	11855000	11864800	protein_coding	672.696	0.360138	0.203278	-0.263756	0.45499	-0.979689	0.000104236	1131.9	1359.22	629.962	1379.46	436.322	600.289	555.104	614.866	609.071	603.53	573.687	302.276	473.919	470.605	660.695	616.93	534.465	556.217
FBgn0002921	Atpalpha				3R	Na pump alpha subunit [Source:FlyBase gene name;Acc:FBgn0002921]	20948700	20976200	protein_coding	40509.1	0.112996	0.671799	-0.752101	0.0010143	-0.49959	0.0419384	75665.8	66749.3	48904.1	60751.3	49064.5	41828.7	40337.9	44937.9	42280.5	44574.1	27394	17282.8	32506.6	25512.7	21236.6	29761.2	29597.8	30777.4
FBgn0020236	ATPCL	ENSMUSG00000020917	Acly	ortholog_one2one	2R	ATP citrate lyase [Source:FlyBase gene name;Acc:FBgn0020236]	15993500	16001300	protein_coding	2218.39	0.647083	0.00561173	-0.13191	0.703514	0.0105344	0.985064	1947.91	2535.72	1521.28	2027.23	1753.94	2793.07	1589.52	1956.88	2406.44	2312.21	1812.79	1870.84	1989.61	1687.2	2610.91	3420.36	2262.14	3432.97
FBgn0019644	ATPsyn-b	ENSMUSG00000000563	Atp5f1	ortholog_one2one	3L	ATP synthase, subunit b [Source:FlyBase gene name;Acc:FBgn0019644]	9730000	9731220	protein_coding	6194.09	0.328514	0.0535008	-0.542607	0.00156042	-0.6745	1.36e-05	8888.83	10389.7	10504.7	8247.73	5959.6	7036.77	4797.38	5824.8	6640.08	6798.12	4264.56	3964.98	4276.37	3596.03	4610.15	5011.9	5500.61	5181.2
FBgn0010217	ATPsyn-beta	ENSMUSG00000025393	Atp5b	ortholog_one2one	4	ATP synthase-beta [Source:FlyBase gene name;Acc:FBgn0010217]	1031480	1034920	protein_coding	17553.9	0.168758	0.343493	-0.505152	0.00271145	-0.662077	1.25e-05	26521.4	29736.2	26973.7	26054.9	18710.7	20147.4	13805	15837.6	16918.7	19277.3	12299.3	10681.8	13463.6	11515.2	12854.7	12966.1	13836	14370.2
FBgn0016120	ATPsyn-d	ENSMUSG00000034566	Atp5h	ortholog_one2many	3R	ATP synthase, subunit d [Source:FlyBase gene name;Acc:FBgn0016120]	19095000	19096300	protein_coding	5235.44	0.527419	0.0101644	-0.421623	0.0658879	-0.661465	0.000999032	7568.27	9117.04	6290.99	6947.89	5267.89	5400.83	3256.97	4744.02	5840.74	5852.26	3247.78	3090.84	4078.26	3400.81	4376.03	4909.08	5327.6	5520.69
FBgn0020235	ATPsyn-gamma	ENSMUSG00000025781	Atp5c1	ortholog_one2one	3R	ATP synthase-gamma chain [Source:FlyBase gene name;Acc:FBgn0020235]	29747700	29749200	protein_coding	8003.15	0.353789	0.0598403	-0.473806	0.0159425	-0.808476	1.68e-06	12148.4	14857.4	12980.2	11565.1	7492.78	8683.36	5451.76	7428.8	7462.75	8538.46	5161.63	4598.13	5997.85	5004.07	5973.22	6505.01	6905.81	7301.94
FBgn0041581	AttB				2R	Attacin-B [Source:FlyBase gene name;Acc:FBgn0041581]	14749200	14750200	protein_coding	278.533	1.10911	0.0808371	0.103467	0.924339	-0.688558	0.455084	142.378	987.359	56.7089	120.515	19.9115	372.41	41.6328	21.3866	127.784	71.2363	85.5089	196.071	82.829	182.018	1757.77	413.044	85.287	249.747
FBgn0041579	AttC				2R	Attacin-C [Source:FlyBase gene name;Acc:FBgn0041579]	13393700	13394700	protein_coding	3369.5	1.39701	0.0250427	0.652085	0.415696	-0.284082	0.821165	1072.28	2096.53	347.65	639.159	53.6745	1963.13	116.358	98.5313	1788.04	222.613	1357.26	1962.07	607.982	3840.29	22364.3	13215.7	1201.33	7704.07
FBgn0038530	AttD				3R	Attacin-D [Source:FlyBase gene name;Acc:FBgn0038530]	17625300	17626100	protein_coding	128.906	0.933863	0.149216	1.82679	0.00451092	-0.448866	0.681249	8.00876	59.8399	13.5608	6.45615	10.3886	14.187	1.06751	5.34666	23.3182	27.703	107.275	69.4417	52.0884	354.604	927.914	372.619	24.3677	242.128
FBgn0000147	aurA	ENSMUSG00000020897	Aurkb	ortholog_one2many	3R	aurora A [Source:FlyBase gene name;Acc:FBgn0000147]	11963100	11964800	protein_coding	41.1053	0.384507	0.421185	0.0996739	0.890222	0.923883	0.0626277	34.7046	13.8914	12.328	15.0643	47.6145	31.9209	42.7003	43.5371	13.0582	61.3424	57.5242	35.4016	39.2798	48.0979	53.9343	49.2138	86.0993	54.1825
FBgn0024227	aurB				2L	aurora B [Source:FlyBase gene name;Acc:FBgn0024227]	10856800	10858100	protein_coding	19.7008	1.1284	0.0220578	-0.749696	0.200551	0.591243	0.395015	8.00876	29.92	7.39682	11.8363	18.1801	25.714	22.4177	28.2609	11.1927	12.8621	9.32825	12.2544	19.6399	7.54477	40.4507	45.6985	22.7432	21.165
FBgn0030410	Aven				X	Aven ortholog [Source:FlyBase gene name;Acc:FBgn0030410]	12628400	12629600	protein_coding	131.755	0.171952	0.586613	-0.541408	0.0713136	-0.837222	0.000860248	205.558	250.045	234.233	207.673	134.186	150.737	82.1981	120.682	165.093	120.706	80.8448	80.3345	85.3908	82.0494	71.0952	87.003	90.1606	123.604
FBgn0000150	awd	ENSMUSG00000037601	Nme1	ortholog_one2many	3R	abnormal wing discs [Source:FlyBase gene name;Acc:FBgn0000150]	31745200	31746100	protein_coding	3134.79	0.79826	0.000217698	-0.271053	0.326313	-0.0634418	0.900073	2705.18	3732.52	2582.72	2932.17	2304.54	4054.84	2133.95	2926.91	3624.58	3362.95	2143.94	2348.76	2641.99	2268.15	4298.81	4451.21	3910.21	4002.73
FBgn0000153	b	ENSMUSG00000023044	Csad	ortholog_many2many	2L	black [Source:FlyBase gene name;Acc:FBgn0000153]	13821200	13824000	protein_coding	1571.01	0.51671	0.0703328	0.287952	0.430889	-2.7016	7.31e-31	3129.64	3264.48	7174.91	3549.81	520.296	579.896	619.155	654.584	727.527	844.942	806.893	659.015	859.031	607.354	756.305	1234.74	1052.69	1236.88
FBgn0024897	b6				X	b6 [Source:FlyBase gene name;Acc:FBgn0024897]	1686620	1690190	protein_coding	65.8546	0.528641	0.35095	-0.232047	0.770619	-3.20728	1.86e-13	88.9862	343.011	170.127	347.556	2.59715	14.187	14.9451	30.5523	24.2509	17.8091	6.21883	12.2544	19.6399	10.3741	28.1929	21.0916	6.49806	27.0912
FBgn0004870	bab1				3L	bric a brac 1 [Source:FlyBase gene name;Acc:FBgn0004870]	1036370	1101090	protein_coding	117.16	-0.613625	0.019393	-0.0627723	0.883758	0.399929	0.221103	113.012	92.9656	97.3914	109.755	158.426	130.343	114.223	148.943	144.573	129.611	127.486	177.008	111.862	115.058	83.3529	78.2148	66.6051	110.058
FBgn0034724	babos				2R	babos [Source:FlyBase gene name;Acc:FBgn0034724]	22393900	22402100	protein_coding	266.099	0.157902	0.645549	0.0277175	0.957945	-1.50903	2.78e-09	450.27	663.582	469.698	614.41	122.066	257.14	159.059	188.661	146.438	140.494	161.69	227.387	145.164	208.424	251.285	246.948	137.271	199.798
FBgn0031977	baf	ENSMUSG00000024844	Banf1	ortholog_one2one	2L	barrier to autointegration factor [Source:FlyBase gene name;Acc:FBgn0031977]	8029460	8030560	protein_coding	702.506	0.89095	6.93e-07	-0.109888	0.685792	-0.175474	0.550145	614.005	690.296	719.957	628.398	625.914	566.595	567.914	580.495	744.316	670.809	452.42	661.738	587.489	463.06	927.914	1156.52	873.989	1113.28
FBgn0045866	bai	ENSMUSG00000021248	Tmed10	ortholog_one2one	3R	baiser [Source:FlyBase gene name;Acc:FBgn0045866]	25039400	25040400	protein_coding	1513.81	0.6856	5.93e-06	-0.087203	0.705007	-0.052429	0.875926	1284.07	1486.38	1410.33	1305.22	1377.36	1463.93	1155.04	1288.55	1685.44	1770.02	1148.93	1172.34	1482.38	1161.9	2051.95	1881.55	2176.04	1947.18
FBgn0004862	bap	ENSMUSG00000022061	Nkx3-1	ortholog_one2many	3R	bagpipe [Source:FlyBase gene name;Acc:FBgn0004862]	21388900	21390400	protein_coding	27.7334	0.0764436	0.922033	-1.93219	0.000898956	1.76016	0.00173691	23.1364	9.61713	2.46561	7.53217	51.0773	53.2014	70.4555	66.4513	86.7436	53.4272	17.1018	8.16961	3.41563	7.54477	4.90311	3.51527	0.812257	29.6311
FBgn0087007	bbg				3L	big bang [Source:FlyBase gene name;Acc:FBgn0087007]	14412800	14536300	protein_coding	667.993	-0.630951	0.000678364	0.173097	0.488861	0.0962302	0.7924	725.237	588.782	609.005	755.369	661.408	825.509	722.703	659.931	638.918	515.474	859.753	871.425	639.577	877.08	539.343	551.898	450.803	531.666
FBgn0031255	BBS8	ENSMUSG00000021013	Ttc8	ortholog_one2one	2L	Bardet-Biedl syndrome 8 ortholog (H. sapiens) [Source:FlyBase gene name;Acc:FBgn0031255]	422873	425321	protein_coding	480.865	-0.429078	0.0393462	0.242391	0.349136	0.597621	0.00419337	330.139	313.091	394.497	295.907	443.247	508.074	591.4	500.295	563.367	497.665	631.211	720.287	543.939	535.679	422.894	440.288	361.455	562.143
FBgn0000166	bcd				3R	bicoid [Source:FlyBase gene name;Acc:FBgn0000166]	6755840	6759470	protein_coding	33.5447	-0.838313	0.0467098	0.1621	0.799208	0.755512	0.126668	26.6959	32.0571	19.7248	15.0643	43.2859	49.6547	32.0252	45.8285	29.8473	11.8727	52.8601	73.5265	28.179	42.4393	30.6445	27.2434	27.6168	15.2388
FBgn0013432	bcn92	ENSMUSG00000046573	Lyrm4	ortholog_one2one	X	bcn92 [Source:FlyBase gene name;Acc:FBgn0013432]	2148460	2149650	protein_coding	290.067	0.690781	0.00841803	-0.137651	0.72699	0.466686	0.142289	172.633	257.525	135.608	206.597	272.701	274.874	228.447	309.342	347.907	412.577	256.527	217.856	307.407	199.936	284.381	497.411	368.765	470.71
FBgn0038857	Bdbt				3R	Bride of doubletime [Source:FlyBase gene name;Acc:FBgn0038857]	21117900	21118900	protein_coding	191.356	0.728575	0.016122	-0.349759	0.36352	-0.140829	0.816897	150.387	211.577	245.328	180.772	219.026	125.91	166.531	197.063	228.518	235.476	116.603	175.647	141.749	113.172	176.512	286.495	151.08	322.555
FBgn0013433	beat-Ia				2L	beaten path Ia [Source:FlyBase gene name;Acc:FBgn0013433]	16050000	16081700	protein_coding	231.827	-0.636285	0.0394633	0.481378	0.178785	0.0595224	0.935121	261.619	169.903	260.121	167.86	206.906	186.205	286.092	219.977	162.295	162.26	321.825	458.86	208.353	297.075	297.864	164.339	196.566	144.769
FBgn0028645	beat-Ib				2L	beaten path Ib [Source:FlyBase gene name;Acc:FBgn0028645]	15905100	15962400	protein_coding	233.692	-0.793082	0.00561173	0.297438	0.422759	-0.400336	0.290628	329.249	328.051	276.148	248.562	294.344	151.624	209.232	226.087	232.249	196.889	321.825	317.253	189.568	271.612	188.77	194.219	128.337	102.439
FBgn0038498	beat-IIa				3R	beaten path IIa [Source:FlyBase gene name;Acc:FBgn0038498]	17320000	17366100	protein_coding	117.741	-0.61565	0.0327254	0.10266	0.817846	0.151483	0.7805	139.708	94.0342	119.582	125.895	157.561	110.836	153.721	114.571	76.4836	75.1939	174.127	163.392	100.761	143.351	127.481	78.2148	95.8464	68.5747
FBgn0038494	beat-IIb				3R	beat-IIb [Source:FlyBase gene name;Acc:FBgn0038494]	17232300	17265000	protein_coding	596.989	-0.591187	0.0117844	0.627291	0.0114203	-0.0975628	0.842705	541.036	478.719	633.661	569.217	549.731	397.237	631.965	493.42	558.704	509.538	730.713	996.692	657.509	869.535	675.404	416.56	602.695	433.46
FBgn0038092	beat-Vb				3R	beat-Vb [Source:FlyBase gene name;Acc:FBgn0038092]	12916100	12934800	protein_coding	196.939	-0.708986	0.0183803	0.869503	0.00526	-0.112664	0.860611	178.862	148.531	214.508	160.328	183.532	131.23	202.827	129.084	118.456	117.738	296.949	453.413	201.522	278.214	267.22	143.247	158.39	160.854
FBgn0038084	beat-Vc				3R	beat-Vc [Source:FlyBase gene name;Acc:FBgn0038084]	12746000	12783200	protein_coding	374.895	-0.694714	0.00974303	0.680353	0.0178383	0.0851243	0.885294	297.214	304.543	368.608	298.059	367.064	264.234	370.425	347.533	330.185	245.37	469.522	801.983	362.057	583.777	448.635	319.011	297.286	272.606
FBgn0025109	Bem46	ENSMUSG00000040396	Abhd13	ortholog_one2one	2L	Bem46 [Source:FlyBase gene name;Acc:FBgn0025109]	2988120	2990080	protein_coding	235.748	0.290092	0.266351	0.211586	0.523921	-1.277	2.45e-09	433.363	422.085	290.941	400.281	137.649	186.205	122.763	168.802	222.922	255.263	163.244	211.048	157.973	186.733	186.318	178.4	248.551	270.912
FBgn0036492	Best3	ENSMUSG00000052819	Best2	ortholog_many2many	3L	Bestrophin 3 [Source:FlyBase gene name;Acc:FBgn0036492]	15300900	15302800	protein_coding	9.61912	-1.49329	0.0107587	0.797842	NA	-0.239342	0.844898	1.77972	10.6857	13.5608	15.0643	15.5829	4.43345	6.40505	5.34666	6.52909	8.90454	15.5471	32.6784	12.8086	9.43097	6.12889	0.878818	5.6858	1.6932
FBgn0036491	Best4	ENSMUSG00000052819	Best2	ortholog_many2many	3L	Bestrophin 4 [Source:FlyBase gene name;Acc:FBgn0036491]	15299000	15300900	protein_coding	11.3831	-1.15589	0.0464333	-0.129508	NA	0.447704	0.637133	17.7972	10.6857	4.93121	11.8363	12.9858	17.7338	29.8902	9.1657	4.66364	3.95757	18.6565	14.9776	5.12345	23.5774	4.90311	1.75764	10.5593	1.6932
FBgn0039258	beta4GalT7	ENSMUSG00000021504	B4galt7	ortholog_one2one	3R	beta-4-galactosyltransferase 7 [Source:FlyBase gene name;Acc:FBgn0039258]	25023300	25024500	protein_coding	112.972	0.688163	0.0099916	-0.182799	0.633184	-0.0390853	0.951163	105.004	118.611	93.693	91.4621	111.678	121.477	70.4555	93.1847	188.411	116.748	83.9542	103.482	78.5595	82.9925	137.287	123.034	155.141	158.314
FBgn0008635	betaCOP	ENSMUSG00000030754	Copb1	ortholog_one2one	X	Coat Protein (coatomer) beta [Source:FlyBase gene name;Acc:FBgn0008635]	18381500	18385200	protein_coding	1108.23	0.743594	2.2e-05	-0.0932828	0.730247	-0.123394	0.700298	1006.43	1211.76	845.703	1127.67	843.209	1047.18	835.859	1113.63	1162.18	1073.49	889.293	776.113	980.286	946.869	1500.35	1428.96	1531.92	1627.17
FBgn0030563	betaNACtes2				X	0	14314600	14315600	protein_coding	9.73254	-1.10392	0.0700143	-0.623836	NA	1.48185	0.0169169	0.889862	4.27428	12.328	2.15205	8.65717	16.8471	41.6328	19.859	3.73091	2.96818	7.77354	6.80801	8.53908	24.5205	4.90311	4.39409	4.06129	0.846602
FBgn0030566	betaNACtes4				X	0	14380400	14381400	protein_coding	13.1167	-1.63347	0.00611139	0.387906	0.644791	0.143719	0.917348	8.00876	7.47999	11.0952	29.0527	8.65717	13.3004	19.2151	22.9143	3.73091	3.95757	13.9924	5.44641	17.9321	55.6427	12.2578	1.75764	0.812257	0.846602
FBgn0003887	betaTub56D	ENSMUSG00000036752	Tubb4b	ortholog_many2many	2R	beta-Tubulin at 56D [Source:FlyBase gene name;Acc:FBgn0003887]	19447300	19451600	protein_coding	16068	0.190823	0.342473	-0.336387	0.108564	-0.923112	2.43e-08	26843.6	30797.3	21527.2	27657.1	14499.9	13450.2	11097.8	16465.4	16565.2	16524.8	10234.6	10028.2	12476.4	10989	10587.1	12653.2	12839.4	13988.4
FBgn0003890	betaTub97EF	ENSMUSG00000036752	Tubb4b	ortholog_many2many	3R	beta-Tubulin at 97EF [Source:FlyBase gene name;Acc:FBgn0003890]	27967000	27988400	protein_coding	1236.66	0.196802	0.348975	-0.0775343	0.796554	-0.652974	0.000410559	1546.58	1966.17	1566.89	1603.28	953.155	1151.81	876.424	1219.04	1300.22	1529.6	970.138	780.198	1055.43	1166.61	1175.52	1011.52	1163.96	1223.34
FBgn0083938	BG642163				2L	BG642163 [Source:FlyBase gene name;Acc:FBgn0083938]	4641300	4642870	protein_coding	107.217	-0.936111	0.00133468	0.880143	0.00384472	0.0528065	0.93982	95.2152	74.7999	82.5978	94.6902	110.812	70.0485	116.358	65.6875	99.8018	78.1621	175.682	190.624	136.625	189.562	118.901	91.397	57.6703	81.2737
FBgn0047334	BG642312				3L	BG642312 [Source:FlyBase gene name;Acc:FBgn0047334]	6232470	6233380	protein_coding	88.1769	-0.84288	0.0328713	0.817058	0.059538	0.102845	0.911599	67.6295	69.4571	92.4602	43.041	74.4517	49.6547	98.2108	73.3256	64.3582	103.886	158.58	153.861	90.5142	155.611	144.642	43.0621	52.7967	51.6427
FBgn0027348	bgm	ENSMUSG00000032281	Acsbg1	ortholog_many2many	2L	bubblegum [Source:FlyBase gene name;Acc:FBgn0027348]	14013000	14019300	protein_coding	472.942	0.839169	0.00105735	-0.185659	0.61207	-0.233501	0.577278	468.067	570.617	542.433	418.574	330.704	626.003	326.657	403.291	396.409	247.348	276.738	370.356	402.191	421.564	747.725	696.902	600.258	667.122
FBgn0261111	BHD	ENSMUSG00000032633	Flcn	ortholog_one2one	3L	Birt-Hogg-Dube homolog [Source:FlyBase gene name;Acc:FBgn0261111]	7238540	7240240	protein_coding	100.251	0.388832	0.262807	-0.411769	0.306393	-0.606646	0.0967317	105.004	188.068	129.444	175.392	100.423	114.383	48.0379	116.099	89.5418	83.109	59.0789	85.7809	66.6048	67.903	121.352	94.9123	74.7277	84.6602
FBgn0000180	bib	ENSMUSG00000023013	Aqp2	ortholog_one2many	2L	big brain [Source:FlyBase gene name;Acc:FBgn0000180]	9984640	9995540	protein_coding	21.3824	1.06452	0.035878	-0.695311	0.257063	-0.173403	0.869741	31.1452	33.1257	23.4233	11.8363	16.4486	19.5072	19.2151	30.5523	13.0582	23.7454	10.883	8.16961	19.6399	6.60168	25.7414	56.2443	20.3064	15.2388
FBgn0000181	bic	ENSMUSG00000028568	Btf3l4	ortholog_many2many	2R	bicaudal [Source:FlyBase gene name;Acc:FBgn0000181]	12870200	12871800	protein_coding	1578.33	0.752742	7.35e-05	-0.15526	0.561198	-0.0755249	0.853878	1267.16	1787.72	1512.65	1289.08	1427.57	1593.38	1136.9	1390.13	1682.64	1874.9	1089.85	1154.64	1511.42	1208.11	1788.41	2243.62	2136.24	2315.46
FBgn0039509	bigmax	ENSMUSG00000017801	Mlx	ortholog_one2one	3R	bigmax [Source:FlyBase gene name;Acc:FBgn0039509]	27287400	27288500	protein_coding	398.619	0.643096	0.0172284	0.158184	0.689352	-0.322171	0.405068	344.376	491.542	305.735	407.813	309.927	351.129	225.244	337.603	387.082	444.238	411.998	310.445	367.18	286.701	337.089	674.053	493.852	689.134
FBgn0035608	blanks				3L	blanks [Source:FlyBase gene name;Acc:FBgn0035608]	5497520	5498960	protein_coding	234.587	-0.556917	0.082572	0.640887	0.0666391	0.0701335	0.924814	198.439	181.657	216.973	200.141	226.818	216.352	245.527	151.998	199.604	134.557	331.153	468.391	228.847	326.311	290.51	302.313	182.758	120.217
FBgn0002906	Blm	ENSMUSG00000030528	Blm	ortholog_one2one	3R	Bloom syndrome helicase ortholog [Source:FlyBase gene name;Acc:FBgn0002906]	11736800	11741800	protein_coding	425.949	-0.82801	0.00508077	0.682076	0.0345857	-0.052223	0.939927	342.597	307.748	516.544	432.562	449.307	343.149	394.978	350.588	308.733	292.86	609.445	770.667	409.876	754.477	511.15	357.679	320.842	193.872
FBgn0085284	Blos3				3L	Biogenesis of lysosome-related organelles complex 1, subunit 3 [Source:FlyBase gene name;Acc:FBgn0085284]	18870200	18870900	protein_coding	29.3932	0.879463	0.0322361	-0.45578	0.385015	-0.0637044	0.945864	20.4668	35.2628	32.0529	29.0527	34.6287	27.4874	25.6202	22.9143	35.4436	34.6288	13.9924	23.1472	25.6172	13.2034	60.0632	27.2434	27.6168	40.6369
FBgn0004133	blow				2R	blown fuse [Source:FlyBase gene name;Acc:FBgn0004133]	7580490	7587080	protein_coding	498.323	-0.0015873	0.995968	-0.150713	0.636831	-0.689358	0.00175356	723.458	808.908	712.56	756.445	406.021	453.985	367.223	601.881	388.015	472.93	352.919	336.316	503.806	445.142	348.121	445.561	362.267	484.256
FBgn0011211	blw	ENSMUSG00000025428	Atp5a1	ortholog_one2one	2R	bellwether [Source:FlyBase gene name;Acc:FBgn0011211]	22799100	22802200	protein_coding	15155.4	0.261101	0.288488	-0.54234	0.0285598	-0.722016	0.00136715	25161.7	29817.4	17436.8	24168.6	14630.6	17976.8	9901.14	14992.8	14939.5	17853.6	9962.57	7801.98	11415.9	9758.22	10588.3	11463.3	11694.1	13234.1
FBgn0026562	BM-40-SPARC	ENSMUSG00000018593	Sparc	ortholog_one2many	3R	BM-40-SPARC [Source:FlyBase gene name;Acc:FBgn0026562]	26869200	26872000	protein_coding	3930.43	1.10191	5.56e-06	-0.647361	0.0142327	-1.07936	2.12e-06	6657.95	7636	4486.17	8108.92	2525.3	3829.62	2309.02	3657.12	3434.3	3273.9	2069.32	1490.95	2177.46	1972.02	4355.19	5014.53	3341.63	4408.25
FBgn0036449	bmm	ENSMUSG00000043286	Pnpla1	ortholog_many2many	3L	brummer [Source:FlyBase gene name;Acc:FBgn0036449]	14776500	14786400	protein_coding	1181.97	-0.189025	0.611667	0.514639	0.165618	-1.01801	0.00105729	1632.9	2305.97	1014.6	2082.11	620.719	1455.06	676.8	543.068	960.709	940.913	1497.18	1320.75	969.185	1053.44	1048.04	1189.92	901.606	1062.48
FBgn0001090	bnb				X	bangles and beads [Source:FlyBase gene name;Acc:FBgn0001090]	18794200	18797700	protein_coding	1361.78	0.112446	0.769418	-0.544966	0.127287	-0.953933	0.00192906	2596.62	3035.81	2025.5	2560.94	773.951	1048.95	1332.25	1881.26	1150.99	1103.17	547.257	548.725	1306.48	949.698	744.048	966.7	1037.25	902.477
FBgn0004389	bnk				3R	bottleneck [Source:FlyBase gene name;Acc:FBgn0004389]	31193400	31194400	protein_coding	6.94327	-0.163073	0.830265	-1.1863	NA	1.61228	0.00785329	4.44931	3.20571	2.46561	1.07602	25.1058	13.3004	12.8101	11.4571	6.52909	8.90454	4.66412	1.3616	1.70782	11.3172	7.35467	3.51527	4.06129	1.6932
FBgn0037719	bocksbeutel				3R	bocksbeutel [Source:FlyBase gene name;Acc:FBgn0037719]	9589470	9591000	protein_coding	189.713	0.813768	0.000973046	-0.14384	0.698264	-0.355261	0.280275	200.219	226.537	240.397	167.86	174.875	189.752	127.033	152.762	186.545	123.674	158.58	110.29	175.905	134.863	219.414	307.586	250.175	268.373
FBgn0260942	bond	ENSMUSG00000006390	Elovl1	ortholog_many2many	3R	james bond [Source:FlyBase gene name;Acc:FBgn0260942]	22550700	22556500	protein_coding	1050.41	-0.540558	0.0314565	0.523997	0.0574826	-0.637638	0.0139054	1308.1	1260.91	1749.35	1216.98	608.599	628.663	1120.88	1131.96	700.478	635.19	1124.05	1372.49	1335.51	1264.69	1012.49	769.844	938.157	728.924
FBgn0040237	bor	ENSMUSG00000029036	Atad3a	ortholog_one2one	3R	belphegor [Source:FlyBase gene name;Acc:FBgn0040237]	16261400	16264100	protein_coding	355.104	0.308194	0.152892	-0.0806761	0.80471	-0.773263	5.44e-05	518.789	586.645	489.423	461.615	322.047	334.282	227.379	300.177	304.069	333.426	286.066	319.976	295.452	219.742	302.767	388.437	326.527	375.044
FBgn0037205	BoYb				3L	Brother of Yb [Source:FlyBase gene name;Acc:FBgn0037205]	22901900	22905500	protein_coding	116.865	-1.56076	3.1e-08	0.838827	0.00495812	0.111263	0.856741	96.1051	121.817	99.857	100.07	126.395	106.403	105.683	114.571	50.3673	74.2045	208.331	306.36	131.502	196.164	62.5147	85.2453	52.7967	65.1883
FBgn0039654	Brd8	ENSMUSG00000049357	4933408B17Rik	ortholog_one2many	3R	Brd8 [Source:FlyBase gene name;Acc:FBgn0039654]	29223500	29226300	protein_coding	251.449	0.0426059	0.897551	0.0327588	0.939578	0.610886	0.0213335	174.413	185.931	114.651	209.825	283.09	226.106	240.189	317.744	287.28	268.126	216.104	264.151	259.588	350.832	283.155	255.736	242.053	347.107
FBgn0000221	brn				X	brainiac [Source:FlyBase gene name;Acc:FBgn0000221]	4104340	4105790	protein_coding	140.642	0.609611	0.0443504	-0.308832	0.429471	0.301885	0.512069	126.36	139.983	91.2274	101.146	151.501	189.752	103.548	129.084	194.007	129.611	122.822	111.651	132.356	90.5373	199.802	196.855	109.655	211.65
FBgn0036874	brv1	ENSMUSG00000034416	Pkd1l2	ortholog_many2many	3L	brivido-1 [Source:FlyBase gene name;Acc:FBgn0036874]	19483800	19486500	protein_coding	45.137	-0.853057	0.0603218	0.840944	0.0946905	-0.118861	0.90991	66.7396	32.0571	44.3809	23.6725	45.883	15.0737	49.1054	42.0095	27.9818	14.8409	77.7354	102.12	44.4032	77.3339	14.7093	50.0926	47.9232	36.4039
FBgn0000227	Bsg25A				2L	Blastoderm-specific gene 25A [Source:FlyBase gene name;Acc:FBgn0000227]	4683050	4684460	protein_coding	12.7912	-1.36198	0.0122089	0.423664	0.558161	-0.321048	0.742546	19.577	13.8914	13.5608	19.3684	12.9858	7.09352	17.0801	12.9847	7.46182	11.8727	24.8753	13.616	6.83126	28.2929	12.2578	3.51527	2.43677	2.5398
FBgn0000529	bsh	ENSMUSG00000054360	Bsx	ortholog_one2one	2L	brain-specific homeobox [Source:FlyBase gene name;Acc:FBgn0000529]	19765800	19769100	protein_coding	12.6638	-0.33367	0.612999	-0.498655	0.501547	1.51103	0.00966098	7.11889	3.20571	3.69841	3.22807	24.2401	18.6205	17.0801	22.1504	27.9818	8.90454	20.2112	21.7856	4.26954	7.54477	12.2578	8.78818	1.62451	15.2388
FBgn0005666	bt	ENSMUSG00000051747	Ttn	ortholog_one2one	4	bent [Source:FlyBase gene name;Acc:FBgn0005666]	724400	776474	protein_coding	2139.04	-0.649549	0.00136764	-0.306973	0.209243	-0.128332	0.732615	3077.14	2829.57	2490.26	2766.46	2901.02	2367.46	2866.26	2055.41	1566.05	2243.94	1840.77	2467.22	1676.22	2203.07	1452.55	1367.44	1152.59	1179.32
FBgn0029848	Btd	ENSMUSG00000021900	Btd	ortholog_many2many	X	Biotinidase [Source:FlyBase gene name;Acc:FBgn0029848]	6217270	6219330	protein_coding	14.4064	0.383515	0.54807	-0.254141	0.763951	1.08256	0.0964195	6.22903	5.34285	2.46561	11.8363	12.12	3.54676	44.8353	16.8038	8.39454	1.97879	10.883	16.3392	17.9321	15.0895	12.2578	21.0916	27.6168	24.5514
FBgn0003502	Btk29A	ENSMUSG00000031377	Bmx	ortholog_one2many	2L	Btk family kinase at 29A [Source:FlyBase gene name;Acc:FBgn0003502]	8258370	8301080	protein_coding	997.391	-0.102706	0.626836	0.353554	0.0800183	-0.643249	0.000161192	1187.08	1415.86	1152.67	1407.44	910.735	732.406	888.167	743.95	746.182	644.095	1159.81	1131.49	927.344	992.138	1153.46	844.544	1005.57	910.097
FBgn0005592	btl	ENSMUSG00000031565	Fgfr1	ortholog_many2many	3L	breathless [Source:FlyBase gene name;Acc:FBgn0005592]	14075800	14083200	protein_coding	53.3695	-0.480835	0.290541	-0.0639511	0.930547	0.940199	0.0445973	37.3742	30.9885	27.1217	32.2807	99.5575	51.428	35.2278	86.3104	51.3	72.2257	74.626	73.5265	35.0102	78.277	15.9351	36.0315	64.1683	59.2621
FBgn0025457	Bub3	ENSMUSG00000066979	Bub3	ortholog_one2one	3R	Bub3 [Source:FlyBase gene name;Acc:FBgn0025457]	29674000	29675400	protein_coding	220.118	-0.754235	0.00234413	0.459073	0.103422	-0.110432	0.829792	199.329	212.645	250.259	233.497	234.609	157.831	195.354	237.544	198.671	220.635	278.293	379.887	183.59	313.108	166.706	149.399	173.823	176.94
FBgn0010292	bys	ENSMUSG00000023988	Bysl	ortholog_one2one	X	by S6 [Source:FlyBase gene name;Acc:FBgn0010292]	7901880	7903640	protein_coding	203.761	0.655486	0.0117712	-0.188183	0.608782	-0.395924	0.230619	254.5	274.623	187.386	214.129	210.369	188.865	153.721	145.887	192.142	260.21	139.924	129.352	163.096	174.473	176.512	283.858	207.938	310.703
FBgn0000246	c(3)G				3R	crossover suppressor on 3 of Gowen [Source:FlyBase gene name;Acc:FBgn0000246]	15789500	15792600	protein_coding	85.4951	0.0385975	0.92507	-0.397944	0.284145	0.831987	0.00771415	63.1802	76.9371	66.5714	46.2691	133.32	83.3489	154.789	97.7675	61.56	47.4909	87.0636	100.759	79.4134	82.9925	60.0632	103.7	84.4748	109.212
FBgn0021742	C901				X	C901 [Source:FlyBase gene name;Acc:FBgn0021742]	10964000	10967100	protein_coding	12.577	0.977126	0.0686644	-1.23386	0.0288976	0.790548	0.223268	9.78848	11.7543	13.5608	5.38012	12.9858	12.4137	21.3502	32.8438	9.32727	6.92575	6.21883	5.44641	8.53908	5.65858	14.7093	7.90936	17.8697	23.7048
FBgn0025678	CaBP1	ENSMUSG00000020571	Pdia6	ortholog_one2one	2L	calcium-binding protein 1 [Source:FlyBase gene name;Acc:FBgn0025678]	16354900	16356700	protein_coding	554.27	1.22938	8.03e-07	-0.240575	0.484758	-0.572135	0.0414144	541.036	775.782	620.1	597.194	477.876	367.977	406.721	420.095	630.524	308.691	273.629	405.757	381.697	341.401	1078.69	761.056	670.925	917.716
FBgn0031114	cactin	ENSMUSG00000034889	Cactin	ortholog_one2one	X	cactin [Source:FlyBase gene name;Acc:FBgn0031114]	20424100	20426400	protein_coding	217.016	0.621593	0.0434462	-0.288847	0.473763	0.31431	0.496459	210.897	163.491	119.582	214.129	180.935	203.939	193.219	316.217	196.805	242.401	202.112	108.928	217.746	192.392	213.285	303.192	247.739	379.277
FBgn0036715	Cad74A	ENSMUSG00000012819	Cdh23	ortholog_one2many	3L	Cadherin 74A [Source:FlyBase gene name;Acc:FBgn0036715]	17367800	17379500	protein_coding	255.038	-1.19148	5.82e-05	0.920088	0.00326313	-0.350164	0.430961	298.104	234.017	289.709	253.942	202.578	185.318	202.827	239.072	213.595	149.398	362.247	624.975	204.938	449.857	216.963	170.491	166.513	126.144
FBgn0038247	Cad88C	ENSMUSG00000012819	Cdh23	ortholog_one2many	3R	Cadherin 88C [Source:FlyBase gene name;Acc:FBgn0038247]	14630500	14641800	protein_coding	789.234	-0.883013	0.000231259	0.866643	0.000471439	0.0669548	0.905413	552.604	537.491	800.089	691.884	725.471	594.969	726.973	661.458	590.416	578.795	1208.01	1659.79	784.741	1414.64	826.175	662.629	606.756	583.308
FBgn0038439	Cad89D				3R	Cadherin 89D [Source:FlyBase gene name;Acc:FBgn0038439]	16484600	16495400	protein_coding	354.278	-1.04809	0.000266164	0.93287	0.00192847	0.0503772	0.942028	298.104	241.497	411.756	228.117	355.81	279.307	294.632	293.303	208.931	210.741	455.529	883.679	340.709	750.705	312.574	277.706	267.233	266.679
FBgn0262018	CadN2				2L	Cadherin-N2 [Source:FlyBase gene name;Acc:FBgn0262018]	17787000	17875200	protein_coding	479.504	-0.88583	0.00024258	0.496168	0.0704379	0.522164	0.057925	429.803	315.228	262.587	387.369	443.247	480.586	563.644	550.706	373.091	365.086	769.58	902.742	496.974	750.705	476.828	304.071	333.838	424.994
FBgn0033526	Caf1-105	ENSMUSG00000022945	Chaf1b	ortholog_one2one	2R	Caf1-105 [Source:FlyBase gene name;Acc:FBgn0033526]	10466000	10468500	protein_coding	313.315	-0.613195	0.0150052	0.363828	0.228253	0.1116	0.829628	272.298	275.691	343.952	289.451	336.764	303.248	393.911	247.474	240.644	197.879	384.013	525.578	378.281	379.125	351.798	311.101	190.88	217.577
FBgn0027843	CAH2	ENSMUSG00000028972	Car6	ortholog_one2many	3L	Carbonic anhydrase 2 [Source:FlyBase gene name;Acc:FBgn0027843]	12177600	12183300	protein_coding	36399.7	-0.78153	0.0332826	-0.24817	0.628974	0.0682006	0.937353	49083	48270.5	33845.4	27214.8	41180.4	43018.7	28444.8	54250.3	48143.6	67978.2	30837.6	22215.9	51810	33164.9	10598.1	12015.2	36450.1	16673.8
FBgn0037646	CAHbeta				3R	Carbonic anhydrase beta [Source:FlyBase gene name;Acc:FBgn0037646]	8980860	8982790	protein_coding	78.6328	0.863746	0.0165439	-0.426576	0.35088	-0.539084	0.232603	108.563	96.1713	107.254	102.222	42.4202	114.383	42.7003	74.8532	78.3491	67.2787	55.9695	28.5936	41.8415	70.7322	113.997	77.336	107.218	85.5068
FBgn0260450	CalpC	ENSMUSG00000026270	Capn10	ortholog_one2one	X	Calpain C [Source:FlyBase gene name;Acc:FBgn0260450]	16325800	16328500	protein_coding	162.025	0.373927	0.261374	-0.859655	0.00805287	0.0242576	0.972207	209.118	234.017	155.333	159.252	171.412	245.613	100.346	252.821	212.662	227.56	115.048	110.29	114.424	68.8461	159.351	136.217	132.398	111.751
FBgn0000253	Cam	ENSMUSG00000019370	Calm3	ortholog_many2many	2R	Calmodulin [Source:FlyBase gene name;Acc:FBgn0000253]	12259400	12278800	protein_coding	13985.2	0.534795	0.0207713	-0.585876	0.016913	-0.142011	0.737415	19077.7	18566.4	12450.1	15162.3	16728.3	16508.4	12717.2	12973.3	16818.9	15260.4	9208.53	7204.23	13259.5	8996.2	12363.2	16515.6	12670.4	15253.2
FBgn0016126	CaMKI	ENSMUSG00000016179	Camk1g	ortholog_one2many	4	Calcium/calmodulin-dependent protein kinase I [Source:FlyBase gene name;Acc:FBgn0016126]	445504	453947	protein_coding	3076.17	0.38303	0.0939459	-0.20903	0.480078	-0.676099	0.00217741	4252.65	4786.13	3527.05	4906.67	2269.91	3762.23	2539.6	2191.37	2877.46	2798.99	2517.07	2008.36	2580.51	2157.81	3732.5	2997.65	2474.14	2991.04
FBgn0264607	CaMKII	ENSMUSG00000053819	Camk2d	ortholog_one2many	4	Calcium/calmodulin-dependent protein kinase II [Source:FlyBase gene name;Acc:FBgn0264607]	1035290	1053700	protein_coding	1702.99	0.286838	0.121553	-0.675965	0.000174426	-0.203465	0.434881	2383.05	2153.17	2173.43	2224.14	2030.97	1831.9	2175.58	1699.47	1674.25	1640.41	1382.14	1032.09	1432.86	946.869	1488.1	1387.65	1402.77	1595
FBgn0010015	CanA1	ENSMUSG00000021816	Ppp3cb	ortholog_many2many	3R	Calcineurin A1 [Source:FlyBase gene name;Acc:FBgn0010015]	31039400	31046800	protein_coding	106.748	-0.661658	0.068956	-0.284868	0.552717	-0.0206965	0.979923	176.193	133.571	94.9258	134.503	152.366	125.91	146.249	107.697	71.82	88.056	99.5013	106.205	99.0533	123.546	120.126	68.5478	30.8658	42.3301
FBgn0263006	Ca-P60A	ENSMUSG00000029467	Atp2a2	ortholog_one2many	2R	Calcium ATPase at 60A [Source:FlyBase gene name;Acc:FBgn0263006]	23925100	23935900	protein_coding	7373.02	0.115686	0.739531	-1.7191	7.51e-11	-1.28632	7.78e-07	25246.3	17995.8	10538	21251.5	7498.84	10205.8	6004.73	5540.67	4336.25	6831.76	1932.5	1544.06	2534.4	2252.11	2077.69	2213.74	2288.13	2422.13
FBgn0039722	Capa				3R	Capability [Source:FlyBase gene name;Acc:FBgn0039722]	29913000	29914300	protein_coding	33.8678	1.59759	0.00438582	0.051934	0.959679	-0.70722	0.372536	16.0175	6.41142	7.39682	100.07	19.9115	17.7338	14.9451	11.4571	16.7891	20.7773	18.6565	16.3392	15.3703	16.9757	133.61	94.9123	17.0574	65.1883
FBgn0037100	CapaR				3L	Capability receptor [Source:FlyBase gene name;Acc:FBgn0037100]	21559000	21562200	protein_coding	32.7903	-1.33263	0.000767351	0.0233974	0.974296	0.182701	0.812714	26.6959	33.1257	36.9841	52.7252	55.4059	31.0342	39.4978	45.0647	24.2509	8.90454	43.5318	47.6561	35.0102	49.041	18.3867	10.5458	15.4329	16.932
FBgn0039680	Cap-D2	ENSMUSG00000038252	Ncapd2	ortholog_one2one	3R	CAP-D2 condensin subunit [Source:FlyBase gene name;Acc:FBgn0039680]	29675700	29680300	protein_coding	403.012	-0.902081	0.000506897	0.710792	0.0104282	0.197002	0.669379	314.121	223.331	437.645	332.492	444.113	304.135	359.75	399.472	280.751	314.627	657.641	744.796	385.112	743.16	379.991	309.344	305.409	318.322
FBgn0004878	cas	ENSMUSG00000028977	Casz1	ortholog_one2one	3R	castor [Source:FlyBase gene name;Acc:FBgn0004878]	5712980	5716800	protein_coding	113.34	-0.415181	0.32317	-0.003766	0.995697	0.913951	0.0293154	121.911	73.7313	12.328	61.3334	118.603	131.23	185.746	119.918	135.245	125.653	146.143	140.245	130.648	136.749	100.514	83.4877	102.344	114.291
FBgn0022213	Cas	ENSMUSG00000002718	Cse1l	ortholog_one2one	2L	CAS/CSE1 segregation protein [Source:FlyBase gene name;Acc:FBgn0022213]	16821200	16825200	protein_coding	476.1	-0.397908	0.0326374	0.734429	8.18e-05	0.0505434	0.907048	372.852	439.182	395.73	302.363	412.081	393.691	362.953	395.653	387.082	485.792	626.547	782.921	596.882	630.932	446.183	477.198	537.714	524.046
FBgn0029093	cathD	ENSMUSG00000007891	Ctsd	ortholog_many2many	2R	cathD [Source:FlyBase gene name;Acc:FBgn0029093]	7822110	7823570	protein_coding	7639.51	0.645334	0.00371338	-0.100218	0.76964	-0.00817724	0.986634	6388.32	8796.47	4574.93	7255.63	6484.22	8362.38	5008.75	7001.83	8731.26	10205.6	5836.37	5805.87	7152.33	6198.03	10693.7	9031.61	9936.34	10047.5
FBgn0026257	cav				3R	caravaggio [Source:FlyBase gene name;Acc:FBgn0026257]	24221100	24223500	protein_coding	61.1509	0.231389	0.574091	-0.607882	0.134673	0.763419	0.0507326	38.2641	42.7428	60.4073	39.8129	84.8403	74.482	111.021	53.4666	75.5509	74.2045	45.0865	50.3793	70.0204	36.7808	72.3209	70.3054	33.3026	67.7281
FBgn0033842	cbc	ENSMUSG00000027079	Clp1	ortholog_one2one	2R	crowded by cid [Source:FlyBase gene name;Acc:FBgn0033842]	13483500	13485400	protein_coding	260.508	0.70616	0.00721411	-0.0874412	0.838579	-0.214295	0.630436	229.584	265.005	284.777	266.854	232.878	214.579	229.514	217.685	273.289	240.423	174.127	190.624	266.419	204.652	192.447	363.831	358.206	484.256
FBgn0026144	CBP				X	sarcoplasmic calcium-binding protein [Source:FlyBase gene name;Acc:FBgn0026144]	7337350	7342730	protein_coding	145.906	-0.882685	0.025084	0.468589	0.33908	-0.182319	0.817213	102.334	95.1028	261.354	205.521	75.3174	111.723	180.409	207.756	85.8109	60.353	122.822	181.093	220.308	300.848	87.0303	95.7911	142.145	90.5864
FBgn0004580	Cbp53E	ENSMUSG00000021337	Scgn	ortholog_one2many	2R	Calbindin 53E [Source:FlyBase gene name;Acc:FBgn0004580]	16973900	16996100	protein_coding	918.343	0.260187	0.111197	-0.384796	0.0228551	-1.18398	2.42e-19	1874.94	1743.91	1961.39	1455.86	748.846	757.234	772.876	778.321	669.698	631.233	640.54	586.85	608.836	497.955	744.048	683.72	703.415	670.508
FBgn0031148	Cbs	ENSMUSG00000024039	Cbs	ortholog_one2one	X	Cystathionine beta-synthase [Source:FlyBase gene name;Acc:FBgn0031148]	21045100	21049100	protein_coding	232.036	0.775488	0.0499831	-0.318712	0.549388	0.288361	0.670861	223.355	217.988	103.555	138.807	249.327	340.489	128.101	139.777	380.553	358.16	195.893	265.512	111.008	99.0251	422.894	375.255	194.13	232.815
FBgn0043364	cbt	ENSMUSG00000037465	Klf10	ortholog_one2many	2L	cabut [Source:FlyBase gene name;Acc:FBgn0043364]	476446	479688	protein_coding	926.695	0.789953	0.0249268	-0.585381	0.148774	-0.667571	0.0982085	1506.54	1791.99	822.279	1450.48	547.133	1501.17	563.644	748.532	854.378	819.218	545.702	377.164	618.229	610.184	657.017	1413.14	709.101	1144.61
FBgn0038199	CCHa1				3R	CCHamide-1 [Source:FlyBase gene name;Acc:FBgn0038199]	14092500	14096800	protein_coding	62.4535	0.369072	0.283733	-0.630374	0.0782556	0.617576	0.0898076	62.2903	63.0456	32.0529	39.8129	76.1831	72.7086	83.2656	82.4913	59.6945	93.9924	69.9619	43.5713	37.5719	48.0979	66.192	71.1842	56.858	65.1883
FBgn0038147	CCHa2				3R	CCHamide-2 [Source:FlyBase gene name;Acc:FBgn0038147]	13389100	13395200	protein_coding	742.866	1.19257	0.055277	-1.00712	0.157704	-0.809716	0.33161	1543.91	2051.65	650.92	1964.82	111.678	2189.24	102.481	154.289	506.471	270.104	108.83	141.607	216.039	193.335	1651.12	632.749	336.275	546.058
FBgn0033058	CCHa2-R	ENSMUSG00000026424	Gpr37l1	ortholog_many2many	2R	CCHamide-2 receptor [Source:FlyBase gene name;Acc:FBgn0033058]	6050950	6068680	protein_coding	169.302	-0.30354	0.422911	-0.507962	0.207457	0.797129	0.0282492	204.668	105.788	62.8729	156.024	271.835	245.613	191.084	259.695	201.469	156.324	203.667	216.495	114.424	130.147	178.964	124.792	118.59	104.979
FBgn0038925	Cchl	ENSMUSG00000031352	Hccs	ortholog_one2one	3R	Cytochrome c heme lyase [Source:FlyBase gene name;Acc:FBgn0038925]	22026000	22027500	protein_coding	1016.81	0.323997	0.0752082	-0.338712	0.0913799	-0.645852	0.000111135	1338.35	1613.54	1547.17	1426.81	948.826	1078.22	797.429	925.736	812.405	1150.66	736.931	799.26	691.665	725.241	823.723	884.969	995.015	1006.61
FBgn0004782	Ccp84Ab				3R	Ccp84Ab [Source:FlyBase gene name;Acc:FBgn0004782]	6701970	6702880	protein_coding	8.98222	0.795425	0.223604	-1.1541	NA	-2.15555	0.000116339	15.1276	36.3314	29.5873	46.2691	8.65717	2.66007	2.13502	3.05523	2.79818	3.95757	0	0	0.853908	0	0	6.15172	3.24903	0.846602
FBgn0035231	Cct2	ENSMUSG00000005615	Pcyt1a	ortholog_many2many	3L	CTP:phosphocholine cytidylyltransferase 2 [Source:FlyBase gene name;Acc:FBgn0035231]	1553490	1555320	protein_coding	1546.9	-0.0550758	0.874986	0.55594	0.0620815	1.5634	4.63e-11	482.305	437.045	489.423	318.503	1556.56	1677.62	855.074	1328.26	2447.48	2320.13	2744.06	1711.53	1951.18	1721.15	1584.93	2096.86	1542.48	2579.59
FBgn0010621	Cct5	ENSMUSG00000022234	Cct5	ortholog_one2one	2R	T-complex Chaperonin 5 [Source:FlyBase gene name;Acc:FBgn0010621]	12174800	12177500	protein_coding	1081.2	0.800076	0.000152721	0.23269	0.405434	-0.257102	0.4095	816.003	1211.76	694.068	1125.52	813.774	780.288	771.808	834.843	924.333	1011.16	920.387	845.555	1052.01	961.015	1372.87	1718.09	1505.11	2102.96
FBgn0015019	Cctgamma	ENSMUSG00000001416	Cct3	ortholog_one2one	3R	Cctgamma [Source:FlyBase gene name;Acc:FBgn0015019]	16647600	16650000	protein_coding	734.477	0.821701	0.00028871	0.0849121	0.817133	-0.254532	0.460084	585.529	885.845	519.01	739.229	537.61	507.187	475.041	751.588	807.742	638.159	545.702	555.533	644.7	667.712	938.946	1254.95	1009.64	1156.46
FBgn0031367	c-cup				2L	calcutta cup [Source:FlyBase gene name;Acc:FBgn0031367]	1831630	1832560	protein_coding	23.0845	-1.28096	0.00666643	0.850169	0.109239	-0.309407	0.716735	27.5857	16.0286	33.2857	22.5965	28.5687	17.7338	14.9451	15.2762	12.1255	17.8091	38.8677	61.2721	11.1008	45.2686	15.9351	10.5458	12.1839	14.3922
FBgn0263986	cd				3R	cardinal [Source:FlyBase gene name;Acc:FBgn0263986]	22695000	22698000	protein_coding	80.4104	-1.45238	0.000570455	0.820432	0.0861795	-0.0183244	0.985418	80.9774	63.0456	39.4497	114.059	76.1831	78.9154	41.6328	96.2399	48.5018	66.2893	119.713	212.41	49.5266	183.904	56.3858	58.8808	32.4903	28.7845
FBgn0037533	CD98hc	ENSMUSG00000010095	Slc3a2	ortholog_one2one	3R	CD98 heavy chain [Source:FlyBase gene name;Acc:FBgn0037533]	7974410	7978430	protein_coding	1988.78	0.617395	0.00274117	-0.0238097	0.949335	-0.278543	0.323446	2037.78	2250.41	1813.45	2011.09	1437.09	2195.45	1352.53	1664.34	2238.55	2102.46	1730.39	1436.49	1881.16	1489.15	2321.62	2975.68	2038.77	2821.72
FBgn0052499	Cda4				X	Chitin deacetylase-like 4 [Source:FlyBase gene name;Acc:FBgn0052499]	22583600	22632700	protein_coding	212.217	-0.679341	0.0734421	0.566158	0.197828	-2.15901	1.91e-11	334.588	667.856	440.111	780.118	76.1831	55.8615	183.611	113.807	46.6364	68.2681	141.478	157.946	156.265	205.595	82.1272	91.397	148.643	69.4213
FBgn0051973	Cda5				2L	Chitin deacetylase-like 5 [Source:FlyBase gene name;Acc:FBgn0051973]	25402	65404	protein_coding	710.048	-0.791817	1.18e-05	-0.166319	0.49737	-0.543216	0.00271291	1048.26	1204.28	1030.62	1133.05	772.22	655.264	818.779	759.99	591.349	566.922	684.071	755.689	569.556	665.826	430.248	403.377	407.753	283.612
FBgn0025781	Cdc16	ENSMUSG00000038416	Cdc16	ortholog_one2one	3R	Cell division cycle 16 ortholog [Source:FlyBase gene name;Acc:FBgn0025781]	23281200	23284100	protein_coding	127.935	0.628797	0.0314359	-0.0880646	0.85284	0.0229925	0.972362	136.149	118.611	66.5714	121.591	141.112	122.363	71.523	116.099	160.429	153.356	91.7278	103.482	131.502	95.2528	180.189	160.824	195.754	136.303
FBgn0032863	Cdc23	ENSMUSG00000024370	Cdc23	ortholog_one2many	2L	Cell division cycle 23 ortholog [Source:FlyBase gene name;Acc:FBgn0032863]	20459300	20461700	protein_coding	69.6547	0.772165	0.0731808	-0.0204539	0.978987	0.359565	0.612587	40.9336	56.6342	43.1481	34.4328	47.6145	88.669	28.8227	68.7428	95.1382	93.9924	77.7354	49.0177	63.1892	41.4963	34.3218	83.4877	161.639	144.769
FBgn0263237	Cdk7	ENSMUSG00000069089	Cdk7	ortholog_one2one	X	Cyclin-dependent kinase 7 [Source:FlyBase gene name;Acc:FBgn0263237]	5307460	5308980	protein_coding	243.005	0.598503	0.00724669	-0.478465	0.0534943	0.674498	0.00254388	181.532	198.754	151.635	161.404	281.358	336.942	243.392	264.278	234.115	297.807	195.893	152.499	242.51	204.652	291.735	370.861	279.417	285.305
FBgn0000281	Cec2				3R	Cecropin 2 [Source:FlyBase gene name;Acc:FBgn0000281]	30212900	30213100	pseudogene	2.68607	-1.37554	0.0256864	0.671543	NA	-0.426604	NA	2.66959	1.06857	7.39682	4.3041	1.73143	0	4.27003	2.29143	1.86545	0.989393	3.10942	9.53121	1.70782	6.60168	0	0	0.812257	0
FBgn0000276	CecA1				3R	Cecropin A1 [Source:FlyBase gene name;Acc:FBgn0000276]	30210900	30211300	protein_coding	95.7274	1.36376	0.028314	0.828654	0.273431	-1.03482	0.171761	48.9424	187	39.4497	24.7486	12.12	39.0144	11.7426	3.81904	19.5873	35.6182	40.4224	50.3793	20.4938	120.716	746.499	177.521	34.1148	110.905
FBgn0000277	CecA2				3R	Cecropin A2 [Source:FlyBase gene name;Acc:FBgn0000277]	30212200	30212600	protein_coding	36.9283	1.10881	0.0810594	0.351166	0.700795	-1.0806	0.148636	23.1364	153.874	13.5608	11.8363	7.79146	23.9406	6.40505	5.34666	16.7891	11.8727	17.1018	9.53121	4.26954	46.2117	191.221	80.8512	12.1839	28.7845
FBgn0000278	CecB				3R	Cecropin B [Source:FlyBase gene name;Acc:FBgn0000278]	30213300	30213800	protein_coding	86.4994	0.277656	0.611993	0.834514	0.120455	-1.51033	0.0009782	81.8673	363.314	61.6401	67.7896	36.3601	39.9011	49.1054	37.4266	47.5691	27.703	74.626	93.9505	55.504	105.627	96.8365	167.854	58.4825	91.433
FBgn0000279	CecC				3R	Cecropin C [Source:FlyBase gene name;Acc:FBgn0000279]	30216500	30216900	protein_coding	93.2493	0.794115	0.203601	0.941663	0.17692	-2.50389	4.44e-06	92.5456	682.816	39.4497	82.8539	13.8515	25.714	10.6751	6.11047	80.2145	33.6394	46.6412	49.0177	27.325	61.3013	133.61	126.55	54.4212	111.751
FBgn0032409	Ced-12	ENSMUSG00000041112	Elmo1	ortholog_one2many	2L	Ced-12 [Source:FlyBase gene name;Acc:FBgn0032409]	12097800	12100800	protein_coding	199.432	0.7851	0.00170357	-0.545397	0.0515643	0.0109619	0.985231	202.888	217.988	160.264	234.573	205.175	217.239	175.071	224.56	201.469	217.667	189.674	106.205	153.703	106.57	201.028	219.704	305.409	250.594
FBgn0029092	ced-6	ENSMUSG00000056870	Gulp1	ortholog_one2one	2R	ced-6 [Source:FlyBase gene name;Acc:FBgn0029092]	9434670	9444940	protein_coding	4489.35	0.118555	0.645004	-0.100901	0.760344	-0.622567	0.00439949	6270.86	6953.19	4844.92	6522.86	3442.09	4857.29	3442.71	4009.23	4329.72	5532.69	4124.64	2698.69	4227.7	3601.69	3267.93	3902.83	4546.2	4233.01
FBgn0266916	Cenp-C				3R	0	8564100	8569250	protein_coding	491.949	-0.788733	0.00133783	0.861193	0.000669416	-0.044694	0.939116	411.116	350.491	468.465	444.398	474.413	297.041	449.421	400.236	437.449	388.832	645.204	1090.64	549.063	739.388	460.893	497.411	367.953	382.664
FBgn0036480	Cep135	ENSMUSG00000060771	Tsga10	ortholog_one2many	3L	0	15116700	15128000	protein_coding	256.867	-0.830297	0.000572143	0.454909	0.0986714	0.38502	0.216295	193.1	230.811	172.592	204.445	228.549	261.574	286.092	282.609	266.76	216.677	446.201	396.226	228.847	403.645	171.609	181.036	242.865	209.957
FBgn0266708	Cep89				2R	Centrosomal protein 89kDa homolog [Source:FlyBase gene name;Acc:FBgn0266708]	15687400	15689000	protein_coding	171.911	-0.190204	0.682724	-0.162696	0.786907	1.18489	0.00236397	132.589	54.4971	34.5185	112.983	201.712	179.111	242.324	228.379	265.827	241.412	199.003	281.852	132.356	139.578	219.414	102.822	98.2831	227.736
FBgn0034443	cer	ENSMUSG00000044258	Ctla2a	ortholog_one2many	2R	crammer [Source:FlyBase gene name;Acc:FBgn0034443]	19396200	19396800	protein_coding	301.17	0.975794	2.49e-06	0.0803082	0.814978	-1.36421	9.32e-14	440.482	556.725	410.523	536.936	143.709	218.126	207.097	166.51	221.989	181.059	166.354	198.794	203.23	206.538	432.7	410.408	354.144	365.732
FBgn0039596	CG10000	ENSMUSG00000038296	Galnt18	ortholog_many2many	3R	0	28748400	28751700	protein_coding	38.6534	-0.799616	0.0432785	1.0708	0.00945977	0.194364	0.81222	33.8147	24.5771	16.0264	26.9006	20.7772	31.9209	48.0379	19.859	23.3182	24.7348	88.6183	84.4193	44.4032	59.4151	52.7085	31.6374	34.1148	30.4777
FBgn0037972	CG10005				3R	0	11975200	11977200	protein_coding	108.471	-0.664705	0.037184	0.861459	0.00952859	-0.214234	0.707096	114.792	84.4171	101.09	107.602	98.6918	86.009	98.2108	65.6875	56.8964	69.2575	183.456	241.003	103.323	136.749	145.868	101.943	79.6012	77.8873
FBgn0038012	CG10013				3R	0	12323500	12325200	protein_coding	66.4799	-0.780131	0.0280214	0.769566	0.0461703	0.0671089	0.937275	30.2553	55.5657	81.365	61.3334	71.8545	69.1619	51.2404	46.5923	34.5109	27.703	102.611	152.499	59.7735	115.058	62.5147	54.4867	62.5438	57.5689
FBgn0032785	CG10026				2L	0	19454300	19457700	protein_coding	269.804	-0.057849	0.858761	0.204976	0.549534	-0.62021	0.018021	378.191	360.108	347.65	329.264	194.786	276.647	224.177	208.52	224.787	252.295	267.41	330.869	190.421	263.124	319.928	285.616	167.325	235.355
FBgn0031563	CG10031				2L	0	3698450	3699090	protein_coding	2372.26	0.250406	0.362487	-0.56301	0.0407465	0.690852	0.00720075	1518.1	1907.4	1803.59	1742.08	3934.69	3285.19	1997.31	2278.44	3101.32	4313.75	1965.15	2461.78	1861.52	1361.83	2456.46	2047.65	2448.96	2215.56
FBgn0037492	CG10050	ENSMUSG00000024505	Dtwd2	ortholog_one2one	3R	0	7249800	7251750	protein_coding	69.541	0.353619	0.400169	-0.771416	0.0665591	-1.13823	0.00130401	90.7659	120.748	220.672	172.164	53.6745	56.7482	90.7382	54.2304	37.3091	29.6818	51.3054	29.9552	29.0329	31.1222	33.096	40.4256	39.8006	70.2679
FBgn0034440	CG10073	ENSMUSG00000046324	Ermp1	ortholog_one2many	2R	0	19380500	19385000	protein_coding	285.531	-1.01217	0.00028871	0.92742	0.00142339	0.059316	0.931403	216.236	190.206	303.27	205.521	216.429	212.806	317.05	210.047	266.76	214.698	429.099	665.823	303.137	489.467	278.252	253.1	194.942	172.707
FBgn0035720	CG10077	ENSMUSG00000055065	Ddx17	ortholog_many2many	3L	0	6949490	6955900	protein_coding	8902.22	0.211458	0.330466	-0.436725	0.0470287	0.709398	0.000209812	6763.84	7173.31	5330.64	6491.66	11901.9	9542.56	10489.3	10762.1	12793.3	11343.4	8818.3	5943.39	9390.42	7129.81	7666.02	8861.12	8679.78	11159.1
FBgn0034441	CG10081	ENSMUSG00000046324	Ermp1	ortholog_one2many	2R	0	19385900	19389300	protein_coding	109.077	-1.02287	0.00864066	0.56959	0.221699	-0.0835071	0.92861	118.352	80.1428	88.7618	163.556	110.812	54.0881	160.126	98.5313	66.2236	66.2893	133.705	220.579	87.9525	215.969	121.352	51.8502	64.9806	60.1087
FBgn0035715	CG10103	ENSMUSG00000031729	Ist1	ortholog_one2one	3L	0	6754020	6756500	protein_coding	610.643	0.608973	0.00349683	-0.239725	0.370657	-0.0902779	0.834604	597.097	761.891	510.38	597.194	561.851	564.822	555.104	630.906	582.022	675.756	505.28	352.655	587.489	499.841	648.437	804.118	684.733	872
FBgn0036367	CG10116	ENSMUSG00000053846	Lipg	ortholog_many2many	3L	0	13456200	13457200	protein_coding	104.223	0.268125	0.40421	-0.891547	0.00254412	0.626996	0.0432704	90.7659	118.611	80.1322	90.3861	177.472	130.343	143.046	150.47	115.658	89.0454	69.9619	77.6113	93.0759	70.7322	56.3858	99.3064	91.7851	131.223
FBgn0033949	CG10131	ENSMUSG00000021947	Cryl1	ortholog_one2many	2R	0	14629900	14631000	protein_coding	361.519	1.70334	1.71e-06	0.220551	0.681983	-2.18495	9.52e-12	609.555	775.782	579.417	787.65	66.6602	254.48	55.5104	138.249	213.595	156.324	122.822	194.709	128.086	165.985	735.467	560.686	485.73	476.637
FBgn0039087	CG10168	ENSMUSG00000032854	Ugt8a	ortholog_many2many	3R	0	23537000	23538900	protein_coding	11.8742	-1.21196	0.0248278	0.248233	NA	0.499014	0.554316	15.1276	10.6857	7.39682	4.3041	15.5829	10.6403	18.1476	15.2762	11.1927	5.93636	29.5394	13.616	19.6399	12.2603	8.58045	0.878818	7.31032	7.61941
FBgn0039085	CG10170	ENSMUSG00000032854	Ugt8a	ortholog_many2many	3R	0	23532900	23534800	protein_coding	50.1619	-1.52922	0.000204188	0.654848	0.174953	-0.203003	0.80487	64.9599	56.6342	54.2433	46.2691	63.1974	23.9406	53.3754	48.8838	59.6945	20.7773	74.626	89.8657	41.8415	111.285	23.2898	32.5163	13.8084	23.7048
FBgn0039084	CG10175				3R	0	23522300	23531000	protein_coding	683.68	-0.307042	0.20901	0.600467	0.0146267	-0.195946	0.612413	705.66	741.588	457.37	572.445	461.427	485.906	635.167	571.329	676.227	1027.98	785.127	748.881	950.399	828.982	568.761	734.692	566.956	787.339
FBgn0039083	CG10177				3R	0	23520100	23521600	protein_coding	53.7432	-0.771982	0.047341	0.624147	0.160129	-0.401947	0.485952	58.7309	47.0171	85.0634	46.2691	46.7487	44.3345	48.0379	34.3714	44.7709	72.2257	85.5089	107.567	39.2798	51.8703	56.3858	39.5468	30.8658	28.7845
FBgn0032684	CG10178	ENSMUSG00000032854	Ugt8a	ortholog_many2many	2L	0	18509600	18513500	protein_coding	2880.71	-0.716384	0.0152607	-1.05536	0.000401392	-0.129327	0.830913	4800.8	4763.69	3376.65	3688.61	4297.42	3726.76	2936.71	4158.94	3298.12	5776.08	1265.53	1767.36	2173.2	1736.24	672.952	763.693	1616.39	1033.7
FBgn0039094	CG10184	ENSMUSG00000017713	Tha1	ortholog_one2one	3R	0	23602500	23605500	protein_coding	262.639	1.47858	0.002856	-0.53891	0.402891	0.514332	0.501087	216.236	151.737	101.09	126.971	139.38	422.065	177.206	199.354	279.818	231.518	158.58	209.687	125.524	90.5373	1185.33	384.043	196.566	331.868
FBgn0038397	CG10185	ENSMUSG00000048148	Nwd1	ortholog_one2many	3R	0	16060600	16067600	protein_coding	10088.6	-0.232022	0.330071	-0.214802	0.458007	0.684443	0.00158714	8911.08	7413.74	5487.21	7797.95	14169.2	10572	10336.7	13271.9	12988.2	14084	11994.6	8602.6	10736.2	10124.1	6492.95	9255.71	8702.53	10654.5
FBgn0032797	CG10186	ENSMUSG00000022311	Csmd3	ortholog_one2many	2L	0	19509000	19517200	protein_coding	220.411	0.996527	0.0224272	0.225593	0.7293	-1.47828	0.000402738	502.772	236.154	511.613	209.825	89.1689	168.471	86.4682	98.5313	130.582	206.783	146.143	164.754	119.547	102.798	690.113	166.975	146.206	190.485
FBgn0032793	CG10189	ENSMUSG00000049482	Ctu2	ortholog_one2one	2L	0	19491600	19493300	protein_coding	127.714	0.678753	0.0137032	-0.159809	0.694904	-0.070033	0.91316	78.3078	144.257	160.264	118.363	116.006	151.624	99.2783	106.933	113.793	95.9711	110.384	104.843	126.378	80.1632	177.738	153.793	177.884	182.866
FBgn0033969	CG10202	ENSMUSG00000029171	Pgm1	ortholog_many2many	2R	0	14817900	14820000	protein_coding	141.891	-1.76387	1.68e-05	0.896471	0.0515643	-0.287004	0.700208	162.845	70.5256	210.809	180.772	126.395	99.3093	123.831	147.415	68.0891	103.886	254.972	397.588	64.897	295.189	77.2241	70.3054	38.1761	61.8019
FBgn0033970	CG10205				2R	0	14832800	14834000	protein_coding	318.169	0.0380489	0.917204	-0.563035	0.0611183	-1.24451	2.13e-07	427.134	807.839	610.237	758.597	257.984	303.248	207.097	284.137	324.589	330.457	141.478	239.642	195.545	121.659	169.157	176.642	201.44	170.167
FBgn0039118	CG10208				3R	0	23773000	23774100	protein_coding	164.276	1.10727	0.000132131	0.0492998	0.925872	-1.20309	1.03e-05	226.915	255.388	279.846	211.977	106.483	134.777	65.118	93.9485	122.187	102.897	97.9466	123.906	116.131	78.277	240.253	298.798	140.521	261.6
FBgn0032685	CG10211				2L	0	18517500	18532000	protein_coding	279.537	-1.36829	7.67e-09	0.430403	0.123147	-0.747308	0.00185085	550.824	409.262	364.91	369.076	211.235	285.514	226.312	265.805	211.729	280.988	357.583	407.119	239.094	349.889	145.868	108.095	112.904	135.456
FBgn0036356	CG10222	ENSMUSG00000028848	Gpn2	ortholog_one2one	3L	0	13411100	13412500	protein_coding	306.475	-0.659079	0.00690831	0.554205	0.0376276	-0.0766871	0.886773	277.637	287.445	357.513	280.842	346.287	211.032	318.117	262.75	242.509	177.101	399.56	483.369	319.361	496.069	333.412	247.827	221.746	253.98
FBgn0035695	CG10226	ENSMUSG00000040584	Abcb1a	ortholog_many2many	3L	0	6234320	6240070	protein_coding	569.85	0.591003	0.0102009	-0.660108	0.00582501	-0.634247	0.0060486	977.068	891.188	745.846	927.533	621.585	414.971	630.897	580.495	481.287	457.1	317.16	260.066	434.639	381.011	422.894	533.442	521.469	658.656
FBgn0039108	CG10232				3R	0	23719300	23721600	protein_coding	14.6442	-1.57839	0.00637011	0.294144	0.730716	-0.222368	0.853144	30.2553	7.47999	22.1905	20.4445	12.12	5.32014	25.6202	22.1504	1.86545	12.8621	29.5394	31.3168	5.12345	21.6912	3.67734	7.03054	4.06129	0.846602
FBgn0032783	CG10237				2L	0	19435800	19442700	protein_coding	6148.5	0.109281	0.726265	-0.656927	0.016947	-0.0228756	0.969675	6617.01	8275.01	5950.74	6634.77	8338.59	7473.03	5239.33	5973.75	9022.27	12224.9	3053.45	4441.54	5391.57	3881.79	2960.26	4344	5544.47	5306.5
FBgn0033985	CG10257	ENSMUSG00000096316	Faiml	ortholog_one2many	2R	0	14942400	14944500	protein_coding	978.521	0.192006	0.419859	-0.458774	0.0518194	-0.646426	0.00213066	1632.01	1337.85	1817.15	1261.1	1012.89	1005.51	814.509	976.911	895.418	969.605	780.463	570.511	768.517	625.273	572.439	779.511	846.372	947.347
FBgn0032813	CG10262	ENSMUSG00000027342	Pcna	ortholog_many2many	2L	0	19582800	19584000	protein_coding	83.0229	0.650123	0.0478621	-0.483307	0.21205	0.0648733	0.932169	84.5369	71.5942	107.254	67.7896	103.02	68.2752	85.4007	90.1294	106.331	79.1515	48.1959	62.6337	73.4361	55.6427	61.2889	102.822	79.6012	147.309
FBgn0037395	CG10280	ENSMUSG00000050468	Astl	ortholog_one2one	3R	0	6010570	6011930	protein_coding	16.4644	-1.01117	0.0546604	0.219737	0.777884	0.485972	0.552799	16.0175	18.1657	12.328	4.3041	17.3143	22.1673	22.4177	16.8038	13.9909	16.8197	31.0942	27.232	16.2242	21.6912	22.064	7.90936	8.12257	1.6932
FBgn0037439	CG10286	ENSMUSG00000031657	Heatr3	ortholog_one2one	3R	0	6368960	6371120	protein_coding	270.886	0.798204	0.000337962	0.213816	0.485251	-0.360293	0.211886	249.161	295.994	263.82	233.497	191.324	211.919	186.814	213.866	213.595	219.645	240.98	209.687	245.072	241.433	272.123	508.835	374.451	503.728
FBgn0039106	CG10301	ENSMUSG00000073988	Ttpa	ortholog_many2many	3R	0	23710200	23711300	protein_coding	32.9911	-1.94692	2.06e-06	1.17826	0.00564111	0.0522949	0.958724	33.8147	18.1657	32.0529	23.6725	29.4344	20.3939	28.8227	33.6076	13.0582	17.8091	46.6412	111.651	35.8641	88.6511	17.1609	14.0611	15.4329	13.5456
FBgn0038423	CG10317				3R	0	16368900	16370500	protein_coding	84.1917	-1.44449	1.61e-05	0.243747	0.600495	0.359354	0.477729	80.9774	52.3599	93.693	80.7019	79.646	138.324	118.493	67.2152	59.6945	94.9818	133.705	145.691	101.615	104.684	61.2889	38.668	34.9271	28.7845
FBgn0034645	CG10320	ENSMUSG00000026032	Ndufb3	ortholog_one2one	2R	0	21658100	21658800	protein_coding	4017.26	0.328189	0.120462	-0.2311	0.37435	-0.706443	0.000309113	4896.02	5775.62	7494.21	4872.24	3707.87	4012.27	2870.53	3330.21	4271.89	4349.37	2834.23	3725.34	2609.54	2640.67	4002.17	3613.7	3958.13	3346.62
FBgn0032805	CG10337				2L	0	19545400	19547000	protein_coding	70.931	0.807407	0.0295398	0.0214998	0.975527	-1.32109	0.000124138	87.2065	88.6913	210.809	104.374	44.1516	51.428	38.4303	44.3009	51.3	40.5651	34.2036	35.4016	53.7962	55.6427	78.4498	70.3054	125.9	61.8019
FBgn0034729	CG10344	ENSMUSG00000006463	Zdhhc24	ortholog_one2many	2R	0	22425700	22427000	protein_coding	54.2546	0.627309	0.0715866	-0.0861722	0.88145	-0.0714057	0.930855	40.0438	52.3599	35.7513	66.7135	44.1516	54.9748	28.8227	55.758	78.3491	70.2469	32.6489	57.1873	35.0102	48.0979	55.16	60.6384	84.4748	76.1941
FBgn0032707	CG10348	ENSMUSG00000027684	Mecom	ortholog_one2many	2L	0	18714500	18732500	protein_coding	125.65	-0.346664	0.330076	-0.716619	0.0422148	0.0224714	0.975371	158.395	208.371	104.788	150.643	141.978	219.013	132.371	139.777	164.16	186.006	121.267	74.8881	116.985	58.472	57.6116	69.4266	98.2831	59.2621
FBgn0030348	CG10352	ENSMUSG00000043445	Pgp	ortholog_one2many	X	0	11875300	11877200	protein_coding	86.6742	1.4113	0.000626361	0.0368024	0.961551	-1.49798	0.000160577	105.004	151.737	112.185	190.456	29.4344	65.6151	24.5527	49.6476	53.1654	65.3	45.0865	20.424	63.1892	44.3255	239.027	138.853	69.8541	92.2796
FBgn0035453	CG10357	ENSMUSG00000053846	Lipg	ortholog_many2many	3L	0	3615380	3616680	protein_coding	545.37	0.155881	0.727877	-0.669846	0.110757	-0.759233	0.0664201	783.078	1095.28	1274.72	846.831	338.495	787.381	682.138	430.788	357.235	380.916	240.98	336.316	377.427	380.068	118.901	345.375	554.772	485.949
FBgn0035452	CG10359				3L	0	3612190	3615240	protein_coding	46.2468	1.77522	5.14e-05	-0.879817	0.0869889	-1.75096	9.19e-06	128.14	133.571	39.4497	124.819	31.1658	35.4676	20.2827	19.859	13.0582	15.8303	15.5471	17.7008	10.2469	7.54477	73.5467	60.6384	58.4825	27.0912
FBgn0036208	CG10361	ENSMUSG00000006378	Gcat	ortholog_one2one	3L	0	11798900	11800900	protein_coding	214.219	0.946955	0.00183017	-0.0416879	0.93872	-0.425757	0.299981	172.633	270.348	235.465	228.117	128.992	235.86	138.776	156.581	180.949	173.144	155.471	164.754	162.242	157.497	545.472	219.704	241.24	288.691
FBgn0034731	CG10384	ENSMUSG00000022332	Khdrbs3	ortholog_many2many	2R	0	22454700	22473000	protein_coding	602.86	-0.368425	0.169141	0.764532	0.00389293	0.121076	0.816323	493.873	410.331	469.698	447.626	557.522	407.878	567.914	456.758	507.404	409.609	855.089	1194.12	643.846	774.282	969.591	568.595	584.825	532.512
FBgn0033020	CG10396	ENSMUSG00000009876	Cox4i2	ortholog_many2many	2R	0	5353990	5354720	protein_coding	75.1039	-1.07889	0.00146277	0.836918	0.0217394	-0.292063	0.608679	80.9774	59.8399	83.8306	86.082	70.1231	65.6151	67.253	46.5923	43.8382	67.2787	139.924	132.075	78.5595	119.773	90.7076	44.8197	38.1761	36.4039
FBgn0038395	CG10407				3R	0	16044700	16046100	protein_coding	91.4817	-0.0271501	0.959189	0.237916	0.654356	-0.866871	0.0279886	183.312	154.943	104.788	96.8422	70.1231	74.482	64.0505	69.5066	67.1564	102.897	74.626	77.6113	110.154	70.7322	30.6445	131.823	69.8541	93.1262
FBgn0032689	CG10413	ENSMUSG00000037344	Slc12a9	ortholog_one2one	2L	0	18599800	18605200	protein_coding	626.704	0.291022	0.302466	-0.239398	0.493443	-0.996237	4.57e-05	1141.69	1239.54	596.677	1260.02	502.982	497.433	479.311	576.676	490.614	633.212	466.412	340.4	502.098	417.792	555.278	401.62	510.098	668.815
FBgn0032724	CG10428	ENSMUSG00000028018	Gstcd	ortholog_one2one	2L	0	18948900	18951000	protein_coding	69.3422	0.348789	0.37822	-0.671263	0.0982473	0.650001	0.124214	51.612	70.5256	41.9153	60.2574	96.0946	93.9892	96.0757	82.4913	82.08	68.2681	27.9847	61.2721	52.9423	76.3908	30.6445	75.5783	86.9115	93.1262
FBgn0032730	CG10431				2L	0	18974700	18978200	protein_coding	39.0789	0.73598	0.0421608	-0.728404	0.0670153	0.389446	0.449976	34.7046	27.7828	32.0529	38.7369	40.6887	46.9946	41.6328	49.6476	64.3582	42.5439	32.6489	27.232	17.0782	27.3498	44.128	29.8798	56.858	49.1029
FBgn0034638	CG10433				2R	0	21605700	21608100	protein_coding	2593.53	0.952918	0.000505115	-0.243286	0.516422	1.2967	3.13e-07	968.17	1038.65	843.237	1196.54	2171.22	3848.24	1863.87	2588.55	3427.77	2376.52	2363.16	1692.47	2378.13	2329.45	5307.62	4814.16	2617.09	4858.65
FBgn0037539	CG10435				3R	0	8010910	8013200	protein_coding	333.632	0.675765	0.012553	-0.131574	0.750973	-0.362907	0.321239	395.988	382.548	408.058	282.994	270.97	254.48	276.485	325.382	252.769	455.121	295.394	185.178	282.643	260.295	417.991	391.074	294.849	573.149
FBgn0034636	CG10440	ENSMUSG00000036225	Kctd1	ortholog_one2many	2R	0	21560200	21576000	protein_coding	151.323	-0.408754	0.16155	0.413552	0.215391	-0.69803	0.0160665	227.805	199.823	172.592	223.813	131.589	130.343	103.548	129.084	140.842	95.9711	118.158	232.834	148.58	170.7	149.545	117.762	147.019	83.8136
FBgn0032819	CG10463	ENSMUSG00000007603	Dus3l	ortholog_one2one	2L	0	19758900	19761000	protein_coding	151.19	0.977674	0.000144723	-0.0278562	0.953757	-0.345815	0.337442	135.259	163.491	145.471	153.872	100.423	139.21	108.886	116.099	157.631	116.748	133.705	106.205	141.749	74.5046	289.284	187.188	209.562	242.128
FBgn0035670	CG10472				3L	0	6061370	6062910	protein_coding	49.941	-0.953883	0.0242639	0.544957	0.288444	-0.175311	0.839834	82.7571	39.5371	55.4761	35.5088	58.8688	41.6744	36.2953	48.8838	43.8382	35.6182	74.626	77.6113	52.9423	82.0494	25.7414	41.3044	56.0458	10.1592
FBgn0034427	CG10474	ENSMUSG00000031521	Aga	ortholog_one2many	2R	0	19285400	19286700	protein_coding	44.3281	-0.581788	0.129288	0.899538	0.0245568	0.324932	0.612587	40.0438	28.8514	13.5608	29.0527	38.9573	37.241	30.9577	38.1904	20.52	41.5545	74.626	104.843	65.7509	47.1548	52.7085	45.6985	36.5516	51.6427
FBgn0035661	CG10477				3L	0	6033200	6034610	protein_coding	22.445	-1.0406	0.0413463	0.0891986	0.916223	-0.251223	0.792026	32.035	34.1942	35.7513	19.3684	32.8973	21.2806	25.6202	18.3314	27.0491	6.92575	41.9771	36.7632	15.3703	14.1464	12.2578	14.9399	3.24903	11.8524
FBgn0032827	CG10481	ENSMUSG00000026469	Xpr1	ortholog_one2many	2L	0	19890200	19892600	protein_coding	74.808	-1.5375	4.3e-06	0.282029	0.528168	0.295991	0.585843	80.9774	61.9771	78.8994	60.2574	101.289	66.5018	99.2783	85.5466	69.0218	68.2681	104.165	162.031	60.6274	111.285	39.2249	44.8197	22.7432	29.6311
FBgn0035647	CG10486				3L	0	5904210	5906700	protein_coding	30.0401	-1.25711	0.00386721	0.0590938	0.93704	0.357804	0.61334	40.0438	16.0286	22.1905	36.5848	37.2258	46.1079	30.9577	38.9542	31.7127	21.7667	46.6412	50.3793	30.7407	34.8946	4.90311	21.9704	20.3064	9.31262
FBgn0034612	CG10505	ENSMUSG00000032849	Abcc4	ortholog_one2many	2R	0	21285200	21290300	protein_coding	40.3153	-1.0561	0.0099916	0.617714	0.200024	0.100301	0.916781	47.1627	34.1942	25.8889	43.041	42.4202	37.241	38.4303	45.0647	14.9236	17.8091	51.3054	72.1649	51.2345	89.5942	25.7414	50.0926	30.0535	9.31262
FBgn0039312	CG10514				3R	0	25278400	25279800	protein_coding	191.045	0.817852	0.0417228	1.06701	0.0115387	-0.363625	0.575191	53.3917	158.148	122.047	126.971	92.6318	119.703	52.3079	79.4361	207.998	118.727	183.456	228.749	200.668	186.733	250.059	494.774	155.141	607.86
FBgn0036549	CG10516	ENSMUSG00000024160	Spsb3	ortholog_one2one	3L	0	15968200	15969900	protein_coding	433.142	1.32058	0.000932226	-0.0691558	0.922147	-1.79545	1.15e-06	785.748	1039.72	691.602	940.446	148.038	365.316	138.776	191.716	180.949	252.295	153.916	200.155	263.004	180.131	837.207	714.479	134.835	578.229
FBgn0039321	CG10550				3R	0	25306400	25308400	protein_coding	7349.27	-0.125598	0.685433	-0.313455	0.33686	-0.653669	0.01609	10618.7	11273.4	11841.1	10693.5	6318.01	6953.43	6718.9	7649.54	7496.33	10632	4715.43	4034.43	7573.31	5682.16	2981.09	4805.38	6691.38	5608.74
FBgn0039323	CG10559				3R	0	25314500	25316100	protein_coding	72.8221	-1.19795	0.00434928	-0.121024	0.858755	-0.12516	0.891476	72.0788	89.7599	138.074	119.439	90.0346	100.196	115.291	74.0894	12.1255	20.7773	79.2901	125.267	40.1337	101.854	34.3218	53.6079	9.74709	34.7107
FBgn0039326	CG10562				3R	0	25321100	25322800	protein_coding	2525.01	0.123972	0.716489	-0.685765	0.0239266	0.293973	0.493324	2100.07	2441.68	3146.11	2451.18	3437.76	2977.51	2793.67	3366.1	3565.82	3243.23	1444.32	1805.48	2573.68	1777.74	1057.85	1878.91	2951.74	2437.37
FBgn0037050	CG10566	ENSMUSG00000026018	Ica1l	ortholog_one2many	3L	0	21131400	21133300	protein_coding	236.907	0.696036	0.0019509	-0.677162	0.00391701	-0.0454826	0.931809	281.196	250.045	273.682	272.234	296.075	327.189	208.164	210.811	233.182	213.709	141.478	159.307	167.366	170.7	313.799	252.221	209.562	283.612
FBgn0035630	CG10576	ENSMUSG00000025364	Pa2g4	ortholog_one2one	3L	0	5761960	5765700	protein_coding	1019.83	0.626936	0.00151905	0.0651447	0.84088	-0.364467	0.124214	981.517	1250.23	959.121	1085.71	816.371	782.061	697.083	1001.35	874.898	1055.68	822.44	961.291	892.334	779.941	1067.65	1502.78	1227.32	1599.23
FBgn0037046	CG10581	ENSMUSG00000031851	Ntpcr	ortholog_one2one	3L	0	21033600	21034200	protein_coding	59.9075	0.866176	0.0136151	-0.802724	0.0356794	-0.0187751	0.981349	76.5281	74.7999	65.3386	46.2691	79.646	78.9154	54.4429	46.5923	71.82	71.2363	20.2112	44.9329	29.8868	44.3255	84.5787	77.336	66.6051	44.8699
FBgn0035621	CG10591				3L	0	5598560	5599690	protein_coding	149.908	-1.59454	6.4e-07	1.10138	0.000954221	-0.179066	0.777992	137.929	101.514	179.989	150.643	121.2	129.457	149.451	98.5313	68.0891	83.109	195.893	441.159	167.366	330.084	102.965	65.9113	104.781	70.2679
FBgn0032726	CG10621				2L	0	18952200	18954400	protein_coding	597.457	0.356825	0.578677	-0.380337	0.627013	-1.71078	0.00178931	1373.95	2159.58	691.602	2353.27	106.483	976.246	137.709	140.541	194.007	357.171	220.769	250.535	224.578	237.66	294.187	450.834	217.685	367.425
FBgn0032727	CG10623				2L	0	18955500	18957300	protein_coding	298.794	0.0510305	0.897803	-0.0632162	0.90111	-0.64134	0.0500669	397.768	617.634	276.148	381.989	261.447	289.948	190.016	300.941	268.625	365.086	314.051	196.071	301.429	184.847	182.641	270.676	282.666	296.311
FBgn0035612	CG10625				3L	0	5538410	5551160	protein_coding	710.396	-0.418718	0.481403	0.34897	0.639698	-2.28579	2.01e-06	438.702	4890.85	690.37	2453.34	269.238	223.446	377.898	258.167	341.378	229.539	334.262	528.301	288.621	405.532	313.799	243.433	302.16	198.105
FBgn0032853	CG10651				2L	0	20133800	20134900	protein_coding	58.8573	-0.930408	0.0112745	0.921687	0.0186605	-0.139439	0.859973	60.5106	52.3599	69.037	35.5088	53.6745	30.1475	49.1054	61.8685	44.7709	15.8303	79.2901	111.651	97.3455	105.627	31.8702	65.0325	56.858	38.9437
FBgn0032839	CG10659				2L	0	20025000	20025800	protein_coding	125.431	-0.732856	0.0110637	0.849431	0.00463891	-0.0527288	0.938672	84.5369	125.023	128.211	100.07	112.543	71.8219	133.439	103.114	77.4164	76.1833	217.659	232.834	157.119	179.188	129.933	130.065	128.337	70.2679
FBgn0036287	CG10663	ENSMUSG00000005220	Corin	ortholog_one2many	3L	0	12474400	12485000	protein_coding	353.094	-0.188288	0.423025	0.201887	0.470407	-0.635238	0.00224958	541.926	473.377	417.92	478.831	327.241	264.234	319.185	305.523	289.145	300.776	368.466	392.141	247.633	399.873	343.218	290.889	256.673	338.641
FBgn0032836	CG10680				2L	0	19964100	19965700	protein_coding	1488.92	0.817191	0.00439471	-0.348955	0.337354	-0.879937	0.00208416	2434.66	2982.38	1626.07	1939	885.629	1861.16	791.024	1167.1	1553.92	1281.26	831.769	803.345	1176.68	825.21	2108.34	1569.57	1472.62	1490.87
FBgn0036291	CG10681	ENSMUSG00000055553	Kxd1	ortholog_one2one	3L	0	12501500	12502600	protein_coding	67.3509	0.114365	0.749378	-0.0829036	0.862896	-1.1708	4.39e-06	106.783	139.983	96.1586	123.743	58.8688	50.5414	40.5653	48.1199	81.1473	78.1621	46.6412	42.2097	45.2571	51.8703	44.128	39.5468	58.4825	60.1087
FBgn0036300	CG10688	ENSMUSG00000022711	Pmm2	ortholog_one2many	3L	0	12534600	12535500	protein_coding	228.358	0.665933	0.00296279	-0.571172	0.0180558	0.305107	0.311787	165.514	222.263	220.672	208.749	255.387	258.914	267.945	233.725	305.002	214.698	160.135	147.053	191.275	172.587	279.478	215.31	341.148	250.594
FBgn0036360	CG10713				3L	0	13428800	13435200	protein_coding	115.669	0.179741	0.712658	-1.07882	0.011237	0.931487	0.0315243	145.047	57.7028	81.365	64.5615	204.309	179.998	176.139	165.746	188.411	147.42	83.9542	107.567	41.8415	79.2201	82.1272	79.9724	34.1148	162.547
FBgn0032843	CG10730				2L	0	20070100	20072200	protein_coding	59.177	-0.781016	0.0543052	0.252171	0.65488	0.0635103	0.945857	78.3078	33.1257	54.2433	81.7779	59.7345	77.1421	70.4555	53.4666	43.8382	20.7773	76.1807	115.736	48.6727	78.277	68.6436	23.7281	44.6742	36.4039
FBgn0034082	CG10734				2R	0	16157300	16158800	protein_coding	203.811	-0.569241	0.0475564	0.869175	0.00295239	-0.234929	0.62546	177.972	156.011	239.164	176.468	167.949	140.097	190.016	132.903	141.775	164.239	264.3	454.775	202.376	273.498	251.285	181.915	200.628	153.235
FBgn0036368	CG10738				3L	0	13450800	13465500	protein_coding	272.08	-1.10531	4.02e-05	-0.30024	0.380184	-1.42579	9.55e-10	663.837	744.793	552.296	664.983	212.966	163.151	304.24	254.348	107.264	144.451	209.886	186.539	143.456	212.197	77.2241	91.397	56.0458	108.365
FBgn0032769	CG10750				2L	0	19300300	19301600	protein_coding	269.633	-0.766372	0.00528146	0.918489	0.00114121	0.0935224	0.877041	236.703	166.697	205.878	211.977	245.864	173.791	245.527	215.394	195.873	244.38	384.013	644.038	264.711	432.881	311.348	206.522	229.057	238.742
FBgn0034221	CG10764				2R	0	17453400	17455700	protein_coding	33.6063	-1.34775	0.00166388	1.08355	0.0181274	-0.433384	0.517797	46.2728	32.0571	32.0529	33.3568	37.2258	15.9604	39.4978	9.92951	22.3855	12.8621	52.8601	80.3345	42.6954	66.0168	17.1609	25.4857	24.3677	14.3922
FBgn0037405	CG1077				3R	0	6167480	6170310	protein_coding	232.806	-0.715175	0.00768983	0.920118	0.000811411	-0.00891795	0.988316	209.118	154.943	214.508	184	219.026	157.831	174.004	206.228	122.187	182.048	356.028	535.109	233.971	360.263	258.639	215.31	198.191	209.111
FBgn0029980	CG10778	ENSMUSG00000012117	Dhdds	ortholog_one2one	X	0	7931740	7933350	protein_coding	167.619	0.91598	0.00027475	-0.336272	0.293168	-0.009984	0.986063	111.233	185.931	184.92	133.427	163.621	145.417	156.924	143.596	186.545	199.857	139.924	134.799	120.401	84.8787	193.673	267.161	199.003	265.833
FBgn0033821	CG10799				2R	0	13257900	13258500	protein_coding	1188.89	1.63088	0.00544607	-0.180085	0.851022	-0.857279	0.266198	1297.42	2017.46	676.809	1682.9	180.069	1687.37	129.168	278.026	976.565	442.259	292.285	556.895	416.707	581.891	4400.55	3045.1	707.476	2031
FBgn0029664	CG10802	ENSMUSG00000075528	Aarsd1	ortholog_one2one	X	0	3482960	3484560	protein_coding	337.218	0.907854	0.000656158	-0.199559	0.599354	-0.261371	0.538104	275.857	397.508	395.73	338.948	302.135	248.273	330.928	281.845	234.115	314.627	261.191	224.664	303.991	214.083	338.315	678.447	347.646	581.615
FBgn0033830	CG10814	ENSMUSG00000041660	Bbox1	ortholog_one2many	2R	0	13376000	13377700	protein_coding	93.75	1.16732	0.0648784	1.33714	0.050615	0.298484	0.81118	3.55945	6.41142	4.93121	10.7602	12.9858	11.527	16.0126	12.2209	19.5873	7.91515	20.2112	4.0848	17.9321	313.108	503.795	396.347	56.0458	270.066
FBgn0038845	CG10827	ENSMUSG00000026246	Alppl2	ortholog_many2many	3R	0	21005200	21007000	protein_coding	51.4527	-0.448611	0.295871	-0.276185	0.61724	0.919781	0.0324601	33.8147	39.5371	27.1217	31.2047	54.5402	86.8957	36.2953	93.1847	83.0127	64.3106	43.5318	80.3345	42.6954	53.7565	61.2889	23.7281	25.18	45.7165
FBgn0038839	CG10830	ENSMUSG00000098557	Kctd12	ortholog_one2many	3R	0	20894500	20897300	protein_coding	332.851	0.415494	0.0959256	-0.709776	0.00464358	-0.342528	0.272095	479.635	416.742	595.444	359.392	427.664	376.843	305.307	335.312	312.464	343.319	247.199	206.963	245.072	167.871	372.637	295.283	269.669	234.509
FBgn0032972	CG10834	ENSMUSG00000047459	Dynlrb1	ortholog_one2many	2L	0	22106900	22107300	protein_coding	64.2113	-0.876097	0.0251738	0.704491	0.108901	0.102485	0.911198	54.2816	33.1257	67.8042	61.3334	64.0631	54.9748	71.523	44.3009	24.2509	68.2681	121.267	132.075	45.2571	108.456	51.4827	50.9714	61.7316	40.6369
FBgn0038163	CG10841				3R	0	13631900	13634900	protein_coding	94.3029	-1.57128	6.65e-05	0.735881	0.103578	0.0173698	0.985373	56.9512	80.1428	125.746	88.234	96.0946	99.3093	61.9155	97.0037	58.7618	119.717	146.143	166.115	57.2118	261.238	50.2569	59.7596	38.9884	33.8641
FBgn0039246	CG10845				3R	0	24901100	24903000	protein_coding	167.408	-1.23025	1.66e-05	0.812396	0.00771255	0.322494	0.464398	127.25	90.8285	107.254	174.316	199.981	121.477	169.734	143.596	124.985	130.6	303.168	367.632	180.175	304.62	149.545	112.489	100.72	104.979
FBgn0035455	CG10862				3L	0	3653400	3654770	protein_coding	49.4725	-1.32586	0.00321383	0.99698	0.0437864	-0.332054	0.676197	32.9249	40.6057	92.4602	38.7369	58.0031	21.2806	34.1603	41.2457	33.5782	30.6712	79.2901	110.29	48.6727	111.285	26.9671	29.001	51.1722	10.1592
FBgn0038621	CG10864	ENSMUSG00000040901	Kcnk18	ortholog_one2many	3R	0	18410100	18411600	protein_coding	30.0106	-0.759837	0.0933353	0.156835	0.819059	0.598507	0.315284	17.7972	22.44	20.9576	25.8246	49.3459	21.2806	30.9577	39.718	40.1073	23.7454	46.6412	53.1025	22.2016	40.5532	9.80623	14.9399	24.3677	36.4039
FBgn0035475	CG10866	ENSMUSG00000074634	Tmem267	ortholog_one2many	3L	0	3936060	3937990	protein_coding	750.613	-0.0638208	0.828043	-0.70984	0.0028153	-0.145855	0.726022	1098.09	984.153	875.29	978.106	1090.8	822.849	756.863	873.797	905.678	966.637	624.993	475.199	631.038	397.987	345.67	562.443	527.967	593.468
FBgn0038804	CG10877				3R	0	20562500	20564100	protein_coding	688.724	-0.597884	0.0119699	0.873877	0.000282768	0.103229	0.834629	446.711	494.748	572.021	585.357	612.062	467.286	629.83	551.47	544.713	487.771	937.489	1497.76	736.922	1073.24	840.884	607.263	718.036	593.468
FBgn0034289	CG10910				2R	0	18020300	18022400	protein_coding	13.7337	-1.34675	0.0304322	0.46911	0.579812	0.874715	0.284151	3.55945	4.27428	6.16401	10.7602	13.8515	0.88669	54.4429	4.58285	1.86545	0	71.5166	25.8704	5.12345	19.805	2.45156	11.4246	8.93483	1.6932
FBgn0034312	CG10916				2R	0	18173700	18175700	protein_coding	278.746	0.823843	2.92e-05	0.0403979	0.909225	-0.210385	0.498322	259.84	262.868	246.561	263.626	196.518	244.727	254.067	195.535	233.182	301.765	226.987	232.834	247.633	207.481	354.25	478.956	350.895	459.705
FBgn0037228	CG1092				3R	0	4266770	4268320	protein_coding	820.467	0.530286	0.0473567	0.187325	0.613871	-1.0346	2.51e-05	1358.82	1283.35	793.925	1380.54	503.847	819.302	389.64	556.816	720.065	531.304	601.672	671.27	623.353	705.436	1165.72	1028.22	852.87	782.26
FBgn0029963	CG10920	ENSMUSG00000027282	Mtch2	ortholog_many2many	X	0	7852480	7854240	protein_coding	80.1449	-1.08746	0.02464	0.337925	0.614905	0.140364	0.897182	32.9249	42.7428	133.143	117.287	51.943	53.2014	157.991	103.114	20.52	51.4485	87.0636	114.375	64.897	217.855	77.2241	32.5163	47.1109	37.2505
FBgn0034360	CG10927	ENSMUSG00000035370	Adat3	ortholog_one2one	2R	0	18613100	18614300	protein_coding	32.7507	-1.0769	0.01291	0.395523	0.484407	0.137309	0.883554	41.8235	21.3714	24.6561	35.5088	32.8973	24.8273	45.9029	35.1352	35.4436	21.7667	46.6412	63.9953	25.6172	54.6996	17.1609	18.4552	9.74709	33.8641
FBgn0034274	CG10931				2R	0	17748900	17750100	protein_coding	27.2084	-1.01196	0.0379575	0.864915	0.113008	0.509899	0.495407	17.7972	12.8228	25.8889	5.38012	27.703	13.3004	22.4177	32.8438	9.32727	36.6076	65.2977	55.8257	26.4711	52.8134	22.064	31.6374	14.6206	16.932
FBgn0029969	CG10932	ENSMUSG00000032047	Acat1	ortholog_one2one	X	0	7887130	7888780	protein_coding	465.266	0.586573	0.044711	-0.173948	0.677643	0.0393656	0.953567	351.495	481.925	376.005	482.059	316.853	701.372	273.282	448.356	416.929	640.137	326.489	328.146	450.863	423.45	603.083	617.809	531.216	605.32
FBgn0034264	CG10933				2R	0	17723300	17725100	protein_coding	86.3212	0.455783	0.194833	-0.185096	0.709323	-0.69361	0.0568158	105.894	157.08	117.116	104.374	94.3632	39.0144	92.8732	62.6323	82.08	96.9605	49.7506	62.6337	87.0986	49.041	83.3529	89.6394	70.6664	109.212
FBgn0034253	CG10936				2R	0	17605000	17639100	protein_coding	223.367	-0.472376	0.0809193	0.471436	0.117155	-1.15728	1.25e-06	320.35	416.742	322.994	453.006	151.501	164.038	175.071	162.691	128.716	147.42	212.995	313.168	174.197	222.571	216.963	181.036	145.394	111.751
FBgn0032857	CG10947	ENSMUSG00000071037	Camkmt	ortholog_one2one	2L	0	20385300	20414800	protein_coding	859.058	0.0898099	0.748915	-0.456446	0.0768351	-0.59201	0.0124982	1539.46	1417.99	1042.95	1191.16	1018.95	862.75	754.728	758.462	814.271	1012.15	691.845	450.69	684.834	616.785	500.118	591.444	783.828	730.617
FBgn0032858	CG10949				2L	0	20415200	20416900	protein_coding	549.337	-0.333055	0.158364	0.653122	0.00549339	0.158703	0.695065	505.441	397.508	342.719	441.17	447.576	445.119	558.307	443.009	490.614	406.641	694.954	959.929	596.028	776.169	680.307	452.591	691.231	558.757
FBgn0030010	CG10959				X	0	8148780	8150690	protein_coding	285.089	0.0488644	0.916109	-0.48227	0.250303	1.05386	0.00220376	251.831	108.994	123.28	251.79	269.238	243.84	599.94	525.5	198.671	241.412	245.644	246.45	315.092	329.141	299.09	219.704	281.853	380.124
FBgn0030073	CG10962	ENSMUSG00000034449	Dhrs11	ortholog_one2many	X	0	8972910	8974260	protein_coding	52.4724	2.32938	1.71e-06	0.0450404	0.961056	-1.20804	0.0241613	73.8585	69.4571	28.3545	36.5848	10.3886	34.5809	10.6751	16.04	26.1164	14.8409	10.883	1.3616	30.7407	29.236	191.221	174.006	102.344	83.8136
FBgn0036310	CG10969				3L	0	12778800	12781100	protein_coding	30.915	-1.22699	0.014042	0.0158105	0.985627	0.474429	0.539882	24.9161	23.5085	43.1481	27.9766	36.3601	50.5414	29.8902	60.3409	9.32727	7.91515	27.9847	69.4417	14.5164	68.8461	9.80623	29.001	17.8697	5.07961
FBgn0030078	CG10970				X	0	9069600	9071410	protein_coding	31.6622	-0.620429	0.181254	0.835924	0.0950731	0.0958696	0.929072	15.1276	12.8228	39.4497	30.1287	13.8515	20.3939	36.2953	34.3714	22.3855	15.8303	37.313	55.8257	46.9649	65.0737	22.064	25.4857	51.9845	24.5514
FBgn0030524	CG10993	ENSMUSG00000036376	Abt1	ortholog_one2many	X	0	13790300	13791100	protein_coding	122.9	-1.07766	0.0104866	0.79723	0.0931975	-0.282061	0.708466	83.647	53.4285	205.878	193.684	77.9146	53.2014	134.506	161.927	46.6364	56.3954	129.041	186.539	150.288	337.629	85.8045	85.2453	73.9154	96.5126
FBgn0030525	CG10996	ENSMUSG00000035473	Galm	ortholog_one2many	X	0	13796400	13797600	protein_coding	19.4228	-1.20555	0.0106962	0.390421	0.529514	-0.152278	0.878491	23.1364	19.2343	32.0529	15.0643	19.0458	29.2608	14.9451	15.2762	7.46182	26.7136	23.3206	28.5936	21.3477	34.8946	12.2578	7.03054	8.12257	11.8524
FBgn0031735	CG11029	ENSMUSG00000029134	Plb1	ortholog_one2many	2L	0	5746160	5747960	protein_coding	38.614	0.276125	0.63633	-1.39451	0.00606725	0.806435	0.172355	33.8147	52.3599	33.2857	15.0643	77.9146	84.2356	71.523	31.3162	42.9054	68.2681	31.0942	12.2544	23.9094	13.2034	45.3538	29.8798	22.7432	5.92621
FBgn0037235	CG1103				3R	0	4337760	4339910	protein_coding	247.681	0.321776	0.271204	-0.180544	0.64226	-1.53771	5.28e-11	502.772	673.199	377.238	548.773	146.306	197.732	146.249	196.299	161.362	147.42	110.384	167.477	198.961	122.603	180.189	148.52	196.566	236.202
FBgn0034481	CG11041	ENSMUSG00000026495	Efcab2	ortholog_one2many	2R	0	20146100	20146800	protein_coding	836.27	-0.018756	0.965124	-0.618869	0.0604323	-0.260947	0.588287	987.747	1176.5	1423.89	1045.9	1430.17	823.735	707.758	860.048	1001.75	787.557	466.412	932.697	572.972	449.857	464.57	523.775	805.759	591.774
FBgn0034484	CG11044				2R	0	20231800	20234900	protein_coding	61.2685	-0.936685	0.0266211	-0.0374186	0.959679	-0.23974	0.753838	99.6645	82.2799	67.8042	74.2457	58.8688	83.3489	84.3331	42.7733	43.8382	82.1196	52.8601	85.7809	35.0102	87.708	18.3867	57.1232	17.0574	29.6311
FBgn0031836	CG11050	ENSMUSG00000000295	Hddc2	ortholog_one2one	2L	0	6611010	6617120	protein_coding	2608.97	0.237676	0.296109	-0.459077	0.0482392	-0.63805	0.00231825	4016.84	4408.92	3289.12	4053.39	2630.92	2553.67	2233.23	2579.38	2435.35	3029.52	1846.99	1446.02	2045.11	1860.73	1593.51	2470.36	1799.96	2668.49
FBgn0033149	CG11060				2R	0	7175890	7178290	protein_coding	28.8818	0.571652	0.269217	-1.40312	0.00458139	1.0788	0.0341596	27.5857	22.44	6.16401	26.9006	28.5687	43.4478	90.7382	43.5371	36.3764	25.7242	23.3206	12.2544	11.1008	16.9757	41.6765	28.1222	14.6206	20.3184
FBgn0030536	CG11068				X	0	13955200	13956600	protein_coding	58.4416	-1.23922	0.0104371	0.0341538	0.96942	0.535565	0.452673	37.3742	20.3028	80.1322	62.4094	62.3316	23.054	149.451	79.4361	62.4927	42.5439	59.0789	58.5489	60.6274	143.351	19.6125	19.334	42.2374	29.6311
FBgn0033169	CG11123	ENSMUSG00000019297	Nop9	ortholog_one2one	2R	0	7440710	7442880	protein_coding	84.8734	0.723864	0.0271233	-0.466373	0.23679	-0.0179781	0.981118	103.224	83.3485	65.3386	94.6902	65.7945	117.93	75.7931	83.2551	84.8782	98.9393	40.4224	50.3793	80.2673	66.9599	121.352	111.61	64.1683	119.371
FBgn0030518	CG11134	ENSMUSG00000010911	Apip	ortholog_one2one	X	0	13737900	13739200	protein_coding	199.97	0.953772	0.000433521	-0.308649	0.384645	-0.764029	0.00567529	238.483	310.954	261.354	291.603	154.098	237.633	112.088	126.792	160.429	188.974	150.807	144.33	120.401	90.5373	274.574	203.007	279.417	253.98
FBgn0031734	CG11147				2L	0	5733680	5741240	protein_coding	7469.07	-0.247312	0.439233	-0.408119	0.237476	0.971427	0.000432324	5900.67	4900.46	4205.09	2870.83	11140.1	10762.6	6224.64	8372.87	11932.4	18527.4	8448.28	6565.64	6933.73	5104.98	4323.32	4873.92	7541.81	5814.46
FBgn0039927	CG11155	ENSMUSG00000022935	Grik1	ortholog_many2many	4	0	1126600	1137920	protein_coding	1277.63	0.113313	0.659466	-0.618356	0.00584744	-0.491452	0.0341631	1981.72	1906.33	2186.99	1693.66	1379.09	1504.71	1485.97	1098.36	1169.64	1263.46	1130.27	769.305	933.321	682.802	1138.75	1034.37	748.901	889.778
FBgn0034539	CG11159	ENSMUSG00000022991	Lalba	ortholog_one2many	2R	0	20655800	20656600	protein_coding	90.9413	-0.677343	0.0133122	0.640013	0.0303799	0.0312655	0.962346	79.1977	71.5942	76.4338	92.5381	89.1689	89.5557	66.1855	81.7275	84.8782	66.2893	90.1731	164.754	107.592	158.44	80.9014	67.669	87.7238	82.1203
FBgn0030509	CG11162				X	0	13676900	13677900	protein_coding	35.4369	-1.46719	0.00145001	1.01099	0.0460377	0.0770974	0.943775	15.1276	16.0286	30.8201	57.0293	26.8372	28.3741	25.6202	45.0647	11.1927	9.89393	41.9771	51.7409	52.9423	139.578	17.1609	26.3645	25.18	16.932
FBgn0033238	CG11165	ENSMUSG00000019370	Calm3	ortholog_many2many	2R	0	7949840	7950460	protein_coding	213.532	-0.689508	0.0379575	1.10334	0.0010143	-0.200965	0.743009	88.9862	115.406	282.312	193.684	128.992	135.664	190.016	129.084	237.845	209.751	326.489	480.645	267.273	261.238	219.414	190.703	179.509	206.571
FBgn0034705	CG11170				2R	0	22177400	22182900	protein_coding	102.326	0.77435	0.0201607	-0.482283	0.228648	0.176695	0.7805	98.7747	115.406	108.487	48.4211	108.215	128.57	76.8606	109.225	104.465	121.695	77.7354	85.7809	93.0759	38.667	117.675	154.672	116.153	137.996
FBgn0034507	CG11192				2R	0	20354100	20355100	protein_coding	100.32	-0.579958	0.095606	0.355484	0.414505	0.708458	0.0664201	100.554	64.1142	22.1905	57.0293	110.812	90.4424	127.033	93.9485	110.062	120.706	129.041	185.178	111.862	126.375	99.2881	82.6089	97.4709	77.0407
FBgn0037195	CG11226				3L	0	22837100	22838200	protein_coding	135.091	-0.710591	0.0275206	0.855754	0.0114203	0.128414	0.851638	75.6382	104.72	145.471	91.4621	116.006	95.7626	121.696	124.501	99.8018	78.1621	125.931	310.445	177.613	251.807	182.641	108.973	99.0954	121.911
FBgn0039939	CG11231				4	0	798474	800222	protein_coding	344.003	-0.75179	0.0112745	0.365689	0.3229	0.0934657	0.885194	307.002	282.103	408.058	355.088	347.153	410.538	401.383	289.483	228.518	173.144	419.771	589.574	353.518	533.793	464.57	211.795	219.309	197.258
FBgn0031860	CG11236	ENSMUSG00000063428	Ddo	ortholog_many2many	2L	0	6803010	6804370	protein_coding	95.1819	1.39242	0.0160307	-0.668189	0.362022	-0.338448	0.753549	115.682	145.326	33.2857	143.111	13.8515	196.845	21.3502	79.4361	111.927	64.3106	23.3206	43.5713	46.111	38.667	240.253	192.461	106.406	97.3592
FBgn0037290	CG1124				3R	0	4965440	4968480	protein_coding	302.616	-0.439845	0.274759	-0.995098	0.0109862	-1.78926	4.85e-08	584.639	862.336	997.338	1071.72	218.161	259.8	148.384	275.735	139.909	177.101	82.3995	80.3345	86.2447	167.871	35.5476	61.5172	141.333	56.7223
FBgn0037186	CG11241	ENSMUSG00000089678	Agxt2	ortholog_one2one	3L	0	22732000	22738400	protein_coding	104.016	-0.387993	0.209477	-0.360562	0.313082	0.966306	0.000649034	91.6558	65.1828	43.1481	67.7896	148.903	133.89	138.776	128.32	142.707	167.207	118.158	134.799	70.8743	101.854	104.191	72.9419	68.2296	73.6543
FBgn0037120	CG11247				3L	0	21724300	21728800	protein_coding	556.957	0.417098	0.0786735	-0.233851	0.441343	0.615689	0.0104447	493.873	411.4	303.27	322.807	672.662	568.369	463.299	682.845	693.016	673.777	506.835	411.204	616.521	481.922	582.245	609.9	705.852	825.436
FBgn0037115	CG11249				3L	0	21672100	21674500	protein_coding	468.403	-0.953004	2.07e-05	0.823534	0.000397257	0.0514668	0.924729	385.31	332.325	530.105	350.784	424.202	380.39	433.408	419.331	365.629	301.765	716.72	882.318	549.917	846.901	467.022	308.465	357.393	379.277
FBgn0036346	CG11251	ENSMUSG00000027371	Fahd2a	ortholog_one2many	3L	0	13088600	13090000	protein_coding	18.8706	-0.999258	0.0464612	-0.173961	0.818267	0.69751	0.27313	16.9074	12.8228	8.62962	22.5965	26.8372	34.5809	37.3628	12.2209	19.5873	10.8833	18.6565	34.04	17.0782	26.4067	18.3867	5.27291	8.93483	8.46602
FBgn0036332	CG11261				3L	0	13009400	13011700	protein_coding	280.419	-0.774449	0.00130685	0.721744	0.00424173	-0.0152518	0.978552	218.906	243.634	329.158	228.117	295.21	235.86	274.35	202.409	153.9	198.868	399.56	516.047	367.18	414.019	264.768	233.766	174.635	297.157
FBgn0036330	CG11263				3L	0	13006800	13007900	protein_coding	64.2416	-1.08324	0.00855421	-0.1425	0.82448	0.204795	0.795071	65.8498	40.6057	117.116	82.8539	96.9603	68.2752	113.156	80.1999	8.39454	24.7348	60.6336	126.629	56.3579	78.277	39.2249	49.2138	29.2413	18.6252
FBgn0036334	CG11267	ENSMUSG00000073676	Hspe1	ortholog_one2many	3L	0	13016000	13016900	protein_coding	1241.06	0.628265	0.00445432	-0.317187	0.238838	-0.337075	0.236625	1209.32	1806.95	1325.26	1498.9	1346.19	1200.58	987.445	1051.76	1432.67	1097.24	839.542	927.251	1034.94	849.73	1285.84	1673.27	1050.25	1721.99
FBgn0031887	CG11289				2L	0	7067980	7069550	protein_coding	16.1088	-1.1988	0.0243942	0.30521	0.68585	0.5695	0.469079	19.577	9.61713	7.39682	8.6082	22.5087	14.187	26.6877	13.7486	19.5873	12.8621	26.43	21.7856	14.5164	37.7239	18.3867	10.5458	3.24903	2.5398
FBgn0037279	CG1129	ENSMUSG00000070284	Gmppb	ortholog_one2one	3R	0	4811440	4816020	protein_coding	371.317	0.956048	6.14e-06	-0.470909	0.0506284	-0.477931	0.0414144	392.429	580.234	351.349	517.568	339.361	377.73	308.51	283.373	367.495	380.916	251.863	216.495	216.893	248.978	427.797	540.473	478.42	403.829
FBgn0034713	CG11291	ENSMUSG00000043445	Pgp	ortholog_one2many	2R	0	22211400	22212700	protein_coding	71.0321	-1.04861	0.0195117	0.517259	0.357977	-0.0650172	0.951323	69.4092	49.1542	129.444	50.5732	90.9003	58.5216	67.253	65.6875	27.0491	55.406	101.056	181.093	43.5493	105.627	78.4498	50.9714	34.1148	20.3184
FBgn0037108	CG11306	ENSMUSG00000063362	Alg11	ortholog_one2one	3L	0	21625800	21628600	protein_coding	572.293	0.593724	0.00622075	-0.591253	0.00997021	-0.182521	0.611459	626.463	842.033	585.581	668.211	515.102	773.194	523.079	577.439	562.434	671.798	390.232	341.762	467.941	362.149	605.535	587.05	501.975	699.293
FBgn0039818	CG11318				3R	0	31106400	31109200	protein_coding	62.5295	-1.50482	1.95e-05	0.752669	0.0543279	-0.0764597	0.92892	64.07	58.7714	78.8994	58.1053	60.6002	41.6744	74.7256	67.979	19.5873	28.6924	121.267	138.883	48.6727	126.375	35.5476	29.8798	43.8619	27.9379
FBgn0031857	CG11321	ENSMUSG00000047098	Rnf31	ortholog_one2one	2L	0	6759830	6772760	protein_coding	404.666	-0.405301	0.218346	-0.646837	0.059096	-0.377665	0.383081	856.937	688.159	305.735	678.972	517.699	568.369	448.353	380.377	411.333	367.065	267.41	311.807	228.847	376.296	232.898	292.646	146.206	204.878
FBgn0039840	CG11340				3R	0	31302500	31305400	protein_coding	20.8899	-1.08646	0.0677809	0.251739	0.776595	0.186767	0.882866	25.806	11.7543	34.5185	15.0643	20.7772	12.4137	56.5779	15.2762	1.86545	3.95757	21.7659	58.5489	11.1008	42.4393	14.7093	1.75764	25.9922	1.6932
FBgn0035557	CG11353	ENSMUSG00000046610	Oacyl	ortholog_one2many	3L	0	4533170	4539270	protein_coding	352.054	-0.053715	0.867789	0.672239	0.0107042	0.432374	0.159893	183.312	219.057	256.423	194.76	279.627	233.2	334.13	320.036	302.204	288.903	408.888	702.586	391.09	397.987	468.247	399.862	560.458	396.21
FBgn0035490	CG1136				3L	0	4046600	4059660	protein_coding	283.235	0.52046	0.0413463	0.112496	0.771698	-0.809708	0.000954102	428.023	352.628	310.666	446.55	186.995	198.619	217.772	252.821	177.218	246.359	248.753	221.941	237.386	221.628	204.705	396.347	406.941	342.874
FBgn0040923	CG11368				X	0	7452210	7452640	protein_coding	81.3223	-0.313487	0.561012	-0.0800169	0.921427	-1.24977	0.00821928	143.268	239.36	207.111	115.135	18.1801	72.7086	135.574	28.2609	42.9054	42.5439	43.5318	89.8657	45.2571	58.472	44.128	43.0621	69.0419	25.398
FBgn0029951	CG11369				X	0	7574290	7576770	protein_coding	141.724	-1.09846	0.00341539	0.883687	0.0305162	0.0101037	0.99129	60.5106	75.8685	204.645	160.328	96.9603	97.5359	157.991	151.234	66.2236	63.3212	181.901	198.794	242.51	367.808	82.1272	99.3064	156.766	87.2
FBgn0040364	CG11378				X	0	1170830	1173800	protein_coding	581.624	0.795337	0.0157728	-0.351016	0.410399	-3.82485	7e-47	2393.73	2428.86	1172.4	2625.5	109.946	147.191	120.628	125.265	162.295	96.9605	91.7278	96.6737	80.2673	116.001	134.836	220.583	97.4709	248.901
FBgn0037456	CG1138				3R	0	6596620	6598020	protein_coding	134.602	-0.755979	0.0425832	0.0159746	0.980969	0.378228	0.496756	122.801	90.8285	173.825	120.515	158.426	143.644	238.054	138.249	65.2909	95.9711	195.893	209.687	102.469	180.131	175.286	87.8818	53.609	70.2679
FBgn0040359	CG11380				X	0	1191310	1196660	protein_coding	115.976	-0.93161	0.0242528	0.72186	0.116678	-4.66438	6.27e-51	557.053	528.942	449.973	320.655	12.9858	7.09352	22.4177	12.2209	18.6545	15.8303	10.883	43.5713	19.6399	22.6343	12.2578	9.667	14.6206	8.46602
FBgn0034200	CG11395				2R	0	17137200	17139600	protein_coding	666.784	0.890626	0.131057	-0.133842	0.887825	-1.14695	0.07448	1147.03	1802.68	419.153	1503.21	141.112	1085.31	99.2783	271.916	425.324	343.319	273.629	314.53	356.933	446.085	1338.55	1051.94	359.018	623.099
FBgn0034198	CG11400				2R	0	17134100	17135300	protein_coding	918.301	0.822858	0.00865077	-0.0547394	0.920569	-0.347869	0.456237	991.306	1004.46	941.861	937.218	481.339	1317.62	493.189	698.121	898.216	598.583	645.204	659.015	804.381	761.079	1917.12	1375.35	966.586	1038.78
FBgn0026876	CG11403	ENSMUSG00000035842	Ddx11	ortholog_one2one	X	0	1236870	1239880	protein_coding	123.218	-0.824218	0.032214	0.387815	0.433694	0.570716	0.249529	87.2065	83.3485	40.6825	153.872	110.812	118.817	153.721	185.605	34.5109	78.1621	153.916	152.499	164.804	294.246	87.0303	100.185	77.9767	140.536
FBgn0034990	CG11406	ENSMUSG00000087303	Lipo2	ortholog_many2many	2R	0	24202100	24208200	protein_coding	26.0173	-1.32695	0.00764938	-0.177088	0.816088	0.0257835	0.981936	40.9336	41.6742	28.3545	23.6725	33.763	30.1475	49.1054	25.2057	31.7127	9.89393	21.7659	28.5936	27.325	40.5532	3.67734	13.1823	17.0574	1.6932
FBgn0024362	CG11412	ENSMUSG00000036282	Naa30	ortholog_one2many	X	0	1342110	1344770	protein_coding	668.099	0.531007	0.0191206	-0.164018	0.604138	-0.679851	0.00228712	972.619	1045.06	718.724	843.603	567.045	556.842	431.273	642.363	693.016	744.024	477.295	368.994	661.778	442.312	657.017	678.447	705.852	819.51
FBgn0035022	CG11413				2R	0	24536200	24536800	protein_coding	143.064	0.515629	0.212738	-1.63409	1.04e-05	-3.46847	4.96e-41	599.767	577.028	486.957	565.989	58.8688	45.2212	29.8902	40.4819	24.2509	26.7136	10.883	10.8928	15.3703	9.43097	13.4836	26.3645	7.31032	26.2446
FBgn0035024	CG11414	ENSMUSG00000041130	Zfp598	ortholog_one2one	2R	0	24561600	24565100	protein_coding	717.048	-0.294256	0.234417	0.623995	0.0112021	-0.175918	0.663053	703.881	843.102	429.015	668.211	659.677	570.142	516.674	584.314	667.833	650.031	971.692	1136.94	660.925	887.454	824.949	725.025	701.79	705.219
FBgn0024364	CG11417	ENSMUSG00000045624	Esf1	ortholog_one2one	X	0	1354010	1356470	protein_coding	279.345	0.614716	0.0330799	-0.230798	0.555111	0.903822	0.00147722	176.193	207.303	82.5978	149.567	230.281	299.701	315.982	355.171	300.338	304.733	317.16	245.088	199.814	254.636	285.606	406.014	385.822	512.194
FBgn0034251	CG11423	ENSMUSG00000037916	Ndufv1	ortholog_one2many	2R	0	17595300	17597400	protein_coding	114.035	-0.284195	0.396697	0.790061	0.0154329	0.00422789	0.995772	109.453	84.4171	54.2433	103.298	76.1831	73.5953	127.033	78.6723	108.196	85.0878	158.58	170.2	131.502	176.359	143.416	119.519	166.513	86.3534
FBgn0037167	CG11425	ENSMUSG00000052151	Plpp2	ortholog_many2many	3L	0	22474800	22475800	protein_coding	186.359	1.78586	6.37e-07	-0.494586	0.281068	-1.55523	3.44e-06	253.611	376.137	382.169	332.492	58.8688	135.664	141.979	74.0894	138.976	80.1409	71.5166	96.6737	41.8415	69.7892	315.025	332.193	131.586	321.709
FBgn0037166	CG11426	ENSMUSG00000052151	Plpp2	ortholog_many2many	3L	0	22470600	22473500	protein_coding	1348.65	0.576082	0.0124469	-0.19128	0.542509	0.609424	0.0108532	934.355	899.736	908.576	836.071	1147.08	1961.36	1012	1426.03	1678.91	1325.79	1228.22	914.996	1481.53	1207.16	1676.87	1797.18	1811.33	2028.46
FBgn0035359	CG1143				3L	0	2645370	2647190	protein_coding	862.718	-0.316696	0.385586	-0.20494	0.668138	0.662731	0.0795672	877.404	791.811	457.37	318.503	1042.32	991.32	739.783	1252.65	1215.34	1672.07	865.972	714.841	1040.91	829.925	343.218	717.994	865.054	792.419
FBgn0037164	CG11438	ENSMUSG00000052151	Plpp2	ortholog_many2many	3L	0	22465600	22468100	protein_coding	280.729	0.281017	0.335636	-0.547304	0.066675	-0.793064	0.00236517	477.856	533.217	401.894	480.983	264.91	300.588	219.907	278.79	176.285	326.5	236.316	152.499	204.084	123.546	178.964	230.25	259.11	207.417
FBgn0037162	CG11449	ENSMUSG00000026546	Cfap45	ortholog_one2many	3L	0	22454400	22456000	protein_coding	15.3885	-0.13658	0.83822	-0.553959	0.40729	1.46902	0.00675173	8.00876	3.20571	7.39682	5.38012	22.5087	37.241	19.2151	16.8038	34.5109	11.8727	17.1018	8.16961	23.9094	9.43097	12.2578	21.0916	13.8084	5.07961
FBgn0031228	CG11455				2L	0	114726	156030	protein_coding	2613.02	0.32308	0.100275	-0.374619	0.0807207	-0.652439	0.000364945	3284.48	3757.09	4534.25	3544.43	2617.06	2760.27	1957.81	2176.09	3042.56	2901.89	1658.87	2167.67	1781.25	1682.48	2034.79	2106.53	2710.5	2316.3
FBgn0037396	CG11459				3R	0	6025830	6027240	protein_coding	36.1366	1.03532	0.047341	0.397594	0.58001	-1.37449	0.00965374	64.9599	70.5256	51.7777	37.6609	25.1058	12.4137	11.7426	16.8038	11.1927	17.8091	12.4377	23.1472	22.2016	36.7808	35.5476	116.883	8.12257	75.3475
FBgn0034688	CG11474	ENSMUSG00000061759	Armt1	ortholog_one2many	2R	0	22071200	22073400	protein_coding	496.513	0.222633	0.370436	-0.367962	0.164921	-0.920799	8.35e-06	807.105	874.09	853.1	791.954	414.679	557.728	327.725	417.803	447.709	583.742	309.387	264.151	389.382	352.718	291.735	389.316	428.06	436.846
FBgn0034687	CG11475	ENSMUSG00000061759	Armt1	ortholog_one2many	2R	0	22069700	22071300	protein_coding	192.03	-1.0188	0.000512776	0.704812	0.0279241	0.16669	0.770058	200.219	152.806	114.651	165.708	212.101	139.21	215.637	151.998	181.882	142.473	254.972	415.289	216.893	321.596	192.447	118.64	157.578	102.439
FBgn0039749	CG11498				3R	0	30153000	30160500	protein_coding	63.4518	-1.05035	0.0108457	-0.183049	0.766049	0.283306	0.693236	95.2152	52.3599	40.6825	77.4738	94.3632	89.5557	69.388	79.4361	76.4836	52.4378	59.0789	83.0577	31.5946	115.058	46.5796	36.0315	16.2451	27.0912
FBgn0037156	CG11523	ENSMUSG00000044715	Gskip	ortholog_one2one	3L	0	22265800	22266700	protein_coding	139.461	0.717205	0.00217348	-0.137799	0.694904	-0.214284	0.572155	134.369	159.217	154.1	124.819	140.246	108.176	104.616	135.958	151.102	114.77	96.3919	93.9505	119.547	130.147	175.286	195.098	160.015	212.497
FBgn0036264	CG11529				3L	0	12197800	12199000	protein_coding	320.431	-0.184133	0.653956	-0.731725	0.0555376	2.60368	6.18e-18	62.2903	78.0056	61.6401	75.3217	483.07	370.637	689.61	488.838	309.665	966.637	186.565	202.879	436.347	339.515	215.737	282.979	282.666	235.355
FBgn0046296	CG11534	ENSMUSG00000001482	Def8	ortholog_one2one	3L	0	12132100	12133800	protein_coding	61.1802	0.149974	0.680623	0.0326292	0.952517	-0.631679	0.0568055	65.8498	86.5542	87.529	83.9299	51.943	42.5611	52.3079	55.758	76.4836	60.353	45.0865	59.9105	48.6727	53.7565	40.4507	65.9113	46.2987	77.8873
FBgn0039864	CG11550	ENSMUSG00000073988	Ttpa	ortholog_many2many	3R	0	31678100	31679900	protein_coding	1142.63	0.379238	0.348342	-0.921299	0.0200372	-0.332864	0.577125	1298.31	1718.26	2813.26	1355.79	720.277	2001.26	1669.58	1177.79	865.571	538.23	564.359	581.404	827.437	765.794	422.894	716.236	1330.48	1200.48
FBgn0086856	CG11555				2L	0	273836	274766	protein_coding	124.639	1.15598	5.95e-06	-0.552609	0.0606993	-0.142106	0.772988	119.241	123.954	119.582	145.263	118.603	133.89	105.683	100.059	126.851	140.494	49.7506	70.8033	106.738	73.5615	171.609	215.31	170.574	151.542
FBgn0036847	CG11577	ENSMUSG00000036968	Cnpy4	ortholog_one2many	3L	0	19094900	19096200	protein_coding	342.546	0.868489	0.000108497	-0.16871	0.602116	-0.287972	0.369319	280.306	352.628	442.576	347.556	329.838	280.194	296.767	249.002	390.813	265.157	219.214	251.896	286.913	262.181	534.44	480.713	362.267	533.359
FBgn0035524	CG11583	ENSMUSG00000022247	Brix1	ortholog_one2one	3L	0	4281500	4282820	protein_coding	153.078	0.641749	0.0099916	0.198483	0.569993	-0.31407	0.374564	139.708	157.08	128.211	163.556	112.543	132.117	121.696	103.114	146.438	153.356	110.384	127.991	185.298	114.115	182.641	244.311	174.635	258.213
FBgn0030541	CG11584				X	0	14181000	14183300	protein_coding	5.28296	-1.2128	0.0535008	-0.031774	NA	0.824906	0.323781	3.55945	2.13714	0	6.45615	3.46287	2.66007	10.6751	16.8038	2.79818	7.91515	6.21883	8.16961	4.26954	14.1464	0	0.878818	3.24903	1.6932
FBgn0035520	CG11586	ENSMUSG00000001383	Zmat2	ortholog_one2one	3L	0	4261300	4262470	protein_coding	145.517	0.760839	0.00469547	-0.314826	0.36352	-0.24045	0.578558	159.285	166.697	150.402	140.959	132.455	158.718	100.346	126.028	180.016	177.101	83.9542	83.0577	135.771	104.684	236.575	203.886	140.521	138.843
FBgn0030545	CG11590	ENSMUSG00000026870	Cutal	ortholog_one2many	X	0	14200200	14200900	protein_coding	161.67	0.590924	0.0296641	-0.505026	0.0977809	0.167119	0.732493	90.7659	176.314	183.688	157.1	135.052	148.077	196.422	204.701	212.662	206.783	119.713	92.5889	129.794	129.204	159.351	184.552	205.501	177.786
FBgn0035488	CG11593				3L	0	4037520	4040480	protein_coding	1092.78	-0.271761	0.151326	0.613782	0.000921716	0.120111	0.715701	866.725	927.519	750.777	876.96	974.798	817.529	973.567	961.635	1211.61	797.451	1380.58	1682.94	1318.43	1378.81	1251.52	1103.8	1114.42	1280.91
FBgn0038068	CG11600	ENSMUSG00000087303	Lipo2	ortholog_many2many	3R	0	12636500	12638000	protein_coding	21.9858	-0.891487	0.0612671	0.164058	0.821184	0.056433	0.959237	16.9074	26.7143	25.8889	26.9006	32.8973	16.8471	18.1476	32.08	19.5873	8.90454	41.9771	19.0624	36.718	17.9188	18.3867	18.4552	6.49806	11.8524
FBgn0038069	CG11608	ENSMUSG00000087303	Lipo2	ortholog_many2many	3R	0	12638500	12640000	protein_coding	32.6886	-0.996528	0.0266436	1.35383	0.00358883	-0.246118	0.7805	24.9161	18.1657	22.1905	32.2807	23.3744	11.527	29.8902	15.2762	24.2509	35.6182	59.0789	113.013	37.5719	33.0084	41.6765	21.0916	25.9922	19.4718
FBgn0037313	CG1161	ENSMUSG00000031021	Tmem9b	ortholog_one2many	3R	0	5355090	5356750	protein_coding	1252.01	0.54959	0.00453426	-0.282871	0.228981	-0.819898	4.35e-06	1677.39	2187.36	1930.57	1636.63	1065.7	1208.56	778.213	1094.54	1303.02	1251.58	693.4	887.764	953.815	853.502	1159.59	1158.28	1283.37	1412.98
FBgn0031232	CG11617	ENSMUSG00000061013	Mkx	ortholog_one2one	2L	0	204743	207297	protein_coding	35.8376	0.967711	0.00824162	-0.576213	0.189452	-0.238313	0.706377	47.1627	36.3314	38.2169	37.6609	38.0916	29.2608	33.0928	32.8438	40.1073	47.4909	20.2112	21.7856	25.6172	16.9757	53.9343	36.9103	28.429	60.9553
FBgn0036836	CG11619	ENSMUSG00000027346	Gpcpd1	ortholog_one2many	3L	0	18985900	18988300	protein_coding	68.1068	-0.798629	0.0278363	0.699856	0.0833557	-0.116546	0.882936	72.9687	48.0857	62.8729	72.0937	87.4375	45.2212	54.4429	47.3561	59.6945	60.353	88.6183	106.205	82.829	121.659	30.6445	94.9123	41.4251	49.1029
FBgn0032964	CG11630				2L	0	21782000	21784100	protein_coding	44.2836	-1.41363	0.0010085	0.899961	0.0597024	-0.270927	0.733891	44.4931	40.6057	43.1481	62.4094	32.0315	31.9209	42.7003	46.5923	12.1255	23.7454	77.7354	85.7809	32.4485	118.83	50.2569	14.9399	17.8697	19.4718
FBgn0030638	CG11655	ENSMUSG00000060204	Gm5868	ortholog_many2many	X	0	15453500	15455600	protein_coding	557.961	0.208331	0.352613	-0.686186	0.000965034	0.284217	0.291582	490.314	666.788	542.433	532.632	587.822	694.279	665.058	784.431	669.698	794.483	421.326	412.565	445.74	395.157	387.346	412.166	604.319	536.745
FBgn0036196	CG11658	ENSMUSG00000022358	Fbxo32	ortholog_one2many	3L	0	11699500	11708600	protein_coding	1029.43	0.11355	0.646389	-0.312681	0.208681	-1.18802	6.02e-11	1955.92	2248.27	1684.01	1996.03	943.632	910.631	719.501	805.054	705.142	925.083	797.565	633.145	780.472	494.183	696.242	686.357	700.166	848.295
FBgn0038113	CG11668				3R	0	13038400	13040200	protein_coding	228.158	-0.703376	0.00614498	0.833487	0.00164934	0.144954	0.771665	171.743	145.326	187.386	196.913	212.101	170.245	209.232	187.897	138.044	199.857	324.934	511.962	285.205	307.45	272.123	176.642	179.509	230.276
FBgn0038114	CG11670				3R	0	13042000	13044100	protein_coding	133.483	-0.0544729	0.896287	-0.316401	0.436627	0.982592	0.00157381	91.6558	65.1828	80.1322	73.1697	225.952	176.451	136.641	107.697	215.46	226.571	125.931	175.647	130.648	81.1063	104.191	134.459	91.7851	160.008
FBgn0037562	CG11671				3R	0	8287880	8288610	protein_coding	15.1523	1.01498	0.0410001	0.615436	0.33686	0.429289	0.629542	5.33917	7.47999	7.39682	2.15205	11.2543	7.98021	11.7426	3.81904	14.9236	5.93636	13.9924	13.616	14.5164	16.9757	20.8382	29.8798	54.4212	30.4777
FBgn0040551	CG11686				3R	0	13260400	13262200	protein_coding	707.042	0.626148	0.000694797	0.0617356	0.839997	-0.0676142	0.867329	497.433	629.388	766.803	646.691	686.514	609.156	591.4	531.611	605.34	692.575	663.86	691.694	624.207	549.825	1016.17	913.97	894.295	1115.82
FBgn0030316	CG11695				X	0	11576900	11578800	protein_coding	395.683	0.364534	0.0873432	0.508578	0.023979	0.649367	0.00228712	166.404	231.88	187.386	211.977	283.955	352.903	260.472	370.447	472.893	396.747	408.888	392.141	520.884	498.898	563.858	585.293	523.906	693.367
FBgn0031115	CG11710	ENSMUSG00000032386	Trip4	ortholog_one2one	X	0	20427400	20429700	protein_coding	261.307	0.628335	0.00705235	0.0659361	0.864793	-0.091827	0.853144	189.541	228.674	276.148	244.258	205.175	175.565	228.447	267.333	238.778	288.903	217.659	215.133	239.948	245.205	296.638	295.283	380.136	470.71
FBgn0037239	CG11739	ENSMUSG00000021474	Sfxn1	ortholog_one2many	3R	0	4378600	4381210	protein_coding	852.052	0.979729	0.0431106	-0.189144	0.800719	-0.96447	0.074302	1289.41	1740.7	866.66	1318.13	284.821	1321.17	256.202	451.411	665.034	664.872	356.028	403.034	607.128	599.809	1853.38	1067.76	726.158	865.227
FBgn0030292	CG11752				X	0	11350000	11350500	protein_coding	1096.19	0.412975	0.0351626	-0.781611	6e-05	-0.653245	0.000386258	1529.67	1722.54	1957.69	1815.25	1095.13	1152.7	942.61	1224.39	1158.45	1206.07	629.657	609.998	662.632	629.989	658.243	754.026	1110.36	872
FBgn0037615	CG11760				3R	0	8719200	8721320	protein_coding	50.6651	-0.78964	0.0161252	0.265192	0.54186	-0.234288	0.673966	63.1802	55.5657	43.1481	78.5498	38.0916	55.8615	61.9155	47.3561	42.9054	40.5651	74.626	54.4641	64.897	53.7565	40.4507	28.1222	41.4251	27.0912
FBgn0036992	CG11796	ENSMUSG00000029445	Hpd	ortholog_one2one	3L	0	20438200	20439900	protein_coding	2717.33	-0.672128	0.259306	1.58635	0.0063131	0.0200615	0.986902	380.861	1176.5	500.518	2370.48	1016.35	2601.55	433.408	469.742	3712.25	4313.75	9407.54	5338.84	3345.61	2710.46	2879.35	2643.48	2982.61	2628.7
FBgn0036099	CG11811	ENSMUSG00000030125	Lrrc23	ortholog_one2many	3L	0	10691000	10692600	protein_coding	259.186	0.675106	0.00734167	-0.40918	0.167775	0.0297711	0.96008	244.712	261.8	229.301	260.398	294.344	259.8	216.704	246.71	355.369	308.691	214.55	140.245	267.273	132.977	247.607	326.041	296.474	362.345
FBgn0033519	CG11825	ENSMUSG00000093550	Higd1c	ortholog_one2many	2R	0	10420400	10423600	protein_coding	203.671	-0.0689465	0.798238	0.588832	0.0108644	-0.0188883	0.970282	161.955	160.286	191.084	158.176	144.575	174.678	177.206	165.746	166.025	195.9	279.847	270.959	233.971	227.286	213.285	230.25	317.593	197.258
FBgn0039272	CG11836	ENSMUSG00000031896	Ctrl	ortholog_many2many	3R	0	25071100	25072700	protein_coding	88.9669	-0.744616	0.0216447	0.332024	0.422878	0.144721	0.825174	94.3253	68.3885	99.857	67.7896	106.483	137.437	65.118	58.8133	83.0127	77.1727	135.26	113.013	101.615	122.603	74.7725	58.002	86.0993	51.6427
FBgn0039627	CG11837	ENSMUSG00000021692	Dimt1	ortholog_one2one	3R	0	29049500	29050700	protein_coding	111.798	0.919349	0.0131512	-0.345536	0.486295	0.134503	0.86531	90.7659	103.651	85.0634	105.45	109.08	56.7482	129.168	132.139	91.4073	119.717	55.9695	138.883	71.7282	61.3013	102.965	231.129	110.467	216.73
FBgn0039629	CG11842				3R	0	29052700	29053900	protein_coding	440.263	1.17087	0.0157469	-0.280912	0.69206	-2.27224	1.99e-07	1131.9	1727.88	692.835	1131.98	115.14	368.863	64.0505	144.36	288.213	231.518	115.048	114.375	161.389	149.009	674.178	290.889	202.252	320.862
FBgn0039297	CG11852				3R	0	25237600	25238900	protein_coding	136.494	0.751246	0.0264506	0.523614	0.206643	-3.43008	2.6e-35	397.768	472.308	395.73	451.93	21.6429	39.9011	39.4978	32.08	19.5873	38.5863	31.0942	58.5489	52.0884	54.6996	127.481	70.3054	50.36	103.285
FBgn0039299	CG11854				3R	0	25242000	25243300	protein_coding	165.133	-0.0194159	0.969289	0.394236	0.378389	0.957056	0.00924855	76.5281	117.543	67.8042	35.5088	179.203	178.225	106.751	155.817	213.595	183.038	157.025	168.839	317.654	190.506	205.931	152.914	302.972	162.547
FBgn0039305	CG11858	ENSMUSG00000079480	Pin4	ortholog_one2one	3R	0	25262700	25263300	protein_coding	155.821	0.675757	0.0195152	-0.302743	0.420124	0.0504874	0.93982	143.268	160.286	171.36	100.07	128.126	192.412	136.641	139.013	201.469	176.112	65.2977	136.16	152.849	118.83	164.254	240.796	194.13	183.713
FBgn0039635	CG11876	ENSMUSG00000021748	Pdhb	ortholog_one2one	3R	0	29113100	29116200	protein_coding	1325.49	0.589957	0.00288282	-0.737101	0.000253277	-0.970984	4.53e-08	2442.67	2852.01	2032.89	2099.32	1152.27	1522.45	924.462	1125.09	1189.23	1470.24	677.853	654.93	765.955	694.119	1029.65	1165.31	986.893	1073.49
FBgn0039310	CG11878				3R	0	25273800	25275200	protein_coding	225.76	-0.896338	0.00721752	0.884562	0.0124747	-0.624699	0.11156	165.514	400.714	315.598	218.433	167.083	142.757	213.502	164.219	110.062	146.43	292.285	437.074	180.175	427.223	235.35	161.702	134.022	151.542
FBgn0039637	CG11880	ENSMUSG00000057193	Slc44a2	ortholog_one2many	3R	0	29123400	29128200	protein_coding	1429.23	0.121899	0.510161	0.552762	0.000898956	-1.16499	6.56e-17	1890.07	2408.56	1825.78	2385.55	857.926	927.478	940.475	1015.1	987.758	942.892	1330.83	1324.84	1312.46	1556.11	1383.9	1444.78	1684.62	1506.95
FBgn0039642	CG11882				3R	0	29147000	29148200	protein_coding	156.77	0.583096	0.0194374	-0.213363	0.529294	-1.1087	3.91e-07	249.161	316.297	221.905	261.474	129.858	129.457	115.291	97.7675	147.371	131.589	124.377	92.5889	115.278	73.5615	144.642	137.096	146.206	187.946
FBgn0039313	CG11892				3R	0	25281500	25283200	protein_coding	60.3987	-1.21532	0.00544607	0.818126	0.0974084	-0.576101	0.333716	64.07	72.6628	104.788	71.0176	53.6745	62.0683	30.9577	48.8838	34.5109	21.7667	71.5166	168.839	43.5493	96.1959	55.16	44.8197	11.3716	31.3243
FBgn0039644	CG11897	ENSMUSG00000032849	Abcc4	ortholog_one2many	3R	0	29158100	29165000	protein_coding	309.025	0.558936	0.0368981	0.229823	0.523921	-1.68748	1.31e-13	684.304	721.285	377.238	614.41	228.549	166.698	131.304	176.44	211.729	169.186	233.206	153.861	253.611	190.506	306.445	289.131	317.593	336.947
FBgn0039645	CG11898	ENSMUSG00000032849	Abcc4	ortholog_one2many	3R	0	29165600	29171500	protein_coding	384.142	-0.873782	0.00133584	0.962889	0.000593725	0.0590838	0.929072	282.976	317.365	276.148	336.796	295.21	264.234	353.345	354.407	249.971	266.147	520.827	897.295	425.246	718.64	507.472	285.616	283.478	279.379
FBgn0014427	CG11899	ENSMUSG00000024640	Psat1	ortholog_one2one	3R	0	29200500	29201800	protein_coding	1657.09	0.612322	0.0508378	0.0264988	0.962035	-0.375138	0.393051	1367.72	2081.57	1685.24	1822.79	955.752	2446.38	850.804	1012.05	1661.19	2113.34	1388.35	1256.76	1526.79	1197.73	2773.94	2031.83	1645.63	2009.83
FBgn0036678	CG11905				3L	0	16928400	16935500	protein_coding	48.7382	-1.40781	4.17e-05	0.150176	0.76977	0.863917	0.0182409	32.035	23.5085	50.5449	30.1287	66.6602	83.3489	54.4429	55.758	49.4345	39.5757	73.0713	72.1649	47.8188	99.0251	24.5156	24.6069	23.5555	27.0912
FBgn0031248	CG11912				2L	0	318362	319259	protein_coding	8.36621	-0.125187	0.876391	0.284712	NA	-1.91894	0.00136475	6.22903	42.7428	44.3809	4.3041	0.865717	4.43345	3.20252	3.05523	8.39454	1.97879	3.10942	2.7232	5.12345	5.65858	2.45156	7.03054	4.06129	0.846602
FBgn0039274	CG11920	ENSMUSG00000026127	Imp4	ortholog_one2one	3R	0	25074900	25076400	protein_coding	293.238	-0.47033	0.0958964	0.859233	0.00247075	-0.152065	0.774455	185.091	254.32	337.788	239.954	239.804	211.919	230.582	226.087	234.115	204.804	374.685	633.145	286.059	411.19	361.605	330.435	294.037	222.656
FBgn0031620	CG11929				2L	0	4682680	4687230	protein_coding	58.2589	-0.870722	0.0383856	0.103761	0.87934	0.190699	0.818732	55.1714	49.1542	89.9946	50.5732	79.646	51.428	101.413	51.939	21.4527	31.6606	91.7278	106.205	33.3024	79.2201	61.2889	44.8197	26.8045	22.8582
FBgn0037645	CG11966				3R	0	8950250	8963040	protein_coding	80.0885	-1.17674	0.000829912	0.348983	0.448777	0.298354	0.61334	75.6382	60.9085	66.5714	90.3861	106.483	62.0683	88.6032	110.752	49.4345	50.4591	118.158	164.754	82.829	116.001	88.2561	45.6985	34.1148	30.4777
FBgn0037653	CG11982	ENSMUSG00000035890	Rnf126	ortholog_one2many	3R	0	9006460	9008030	protein_coding	488.944	0.592976	0.000603205	0.0803311	0.766049	-0.0272545	0.947693	436.032	433.84	353.814	434.714	393.036	442.459	382.168	410.165	598.811	569.891	508.389	381.248	461.964	374.409	588.374	726.782	614.067	690.827
FBgn0037312	CG11999	ENSMUSG00000002064	Sdf2	ortholog_one2many	3R	0	5353720	5354750	protein_coding	473.964	0.663001	0.0014172	-0.106571	0.73764	-0.056321	0.908512	420.905	491.542	464.767	385.217	371.393	524.921	351.21	443.773	526.991	469.962	342.036	363.548	496.12	362.149	601.857	552.776	740.779	621.406
FBgn0035234	CG12003				3L	0	1565390	1567800	protein_coding	153.318	0.191222	0.673994	0.0215805	0.975527	-1.97963	3.17e-09	178.862	194.48	658.317	478.831	75.3174	89.5557	86.4682	78.6723	83.9454	108.833	93.2825	99.3969	68.3126	75.4477	122.578	59.7596	94.2219	113.445
FBgn0035430	CG12009				3L	0	3291460	3299000	protein_coding	53.7736	-0.92662	0.0184543	0.232746	0.676758	-0.0730091	0.936702	54.2816	53.4285	80.1322	63.4855	45.0173	45.2212	91.8057	55.758	18.6545	36.6076	74.626	80.3345	58.9196	70.7322	50.2569	37.7892	38.1761	12.699
FBgn0035444	CG12012	ENSMUSG00000047843	Bri3	ortholog_one2one	3L	0	3376760	3377990	protein_coding	1118.17	0.775429	2.82e-05	0.115669	0.676758	-0.409199	0.0526534	1118.56	1202.14	1134.18	1043.74	807.714	1018.81	706.69	829.496	1046.52	1234.76	1054.09	787.006	1048.6	762.965	1408.42	1633.72	1486.43	1803.26
FBgn0035445	CG12014	ENSMUSG00000021592	Arsk	ortholog_one2many	3L	0	3378270	3380080	protein_coding	111.128	1.09099	0.00064197	1.12349	0.00108311	-0.19113	0.770058	68.5194	64.1142	60.4073	27.9766	54.5402	37.241	39.4978	59.5771	56.8964	75.1939	175.682	74.8881	101.615	98.0821	240.253	303.192	211.187	251.441
FBgn0035429	CG12017				3L	0	3280240	3290900	protein_coding	616.426	-0.520758	0.0227243	0.756437	0.00111692	0.24721	0.471031	464.508	403.92	451.206	470.223	509.042	486.793	659.72	484.255	531.654	415.545	887.738	1245.87	615.667	935.552	709.726	646.81	584.825	592.621
FBgn0035283	CG12024	ENSMUSG00000018378	Cuedc1	ortholog_one2one	3L	0	1857160	1859050	protein_coding	352.873	0.637154	0.000627681	-0.222691	0.355568	0.383476	0.0763242	274.967	275.691	241.629	267.93	346.287	415.858	324.522	307.051	465.431	377.948	267.41	276.405	329.608	312.165	437.603	432.378	444.305	554.524
FBgn0035263	CG12035				3L	0	1724390	1725650	protein_coding	37.8745	-1.10956	0.0174341	0.14578	0.844461	0.416571	0.575191	38.2641	25.6457	18.492	53.8012	64.0631	34.5809	48.0379	45.8285	26.1164	21.7667	55.9695	83.0577	21.3477	58.472	28.1929	9.667	35.7393	12.699
FBgn0032915	CG12050	ENSMUSG00000025995	Wdr75	ortholog_one2one	2L	0	21095000	21102400	protein_coding	632.199	-0.613639	0.0123046	0.940454	0.000148853	-0.179488	0.679016	485.865	520.394	732.285	478.831	502.116	469.946	471.839	501.822	491.547	418.513	873.746	1335.73	584.073	1048.72	592.051	612.536	644.932	614.633
FBgn0030099	CG12056	ENSMUSG00000057778	Cyb5d2	ortholog_one2many	X	0	9192670	9193620	protein_coding	451.972	0.283796	0.186338	-0.637378	0.00234962	0.746749	0.000108419	367.513	299.2	367.375	298.059	545.402	507.187	605.277	611.047	636.12	692.575	359.138	449.329	353.518	281.986	376.314	439.409	411.002	535.052
FBgn0030098	CG12057				X	0	9191660	9192550	protein_coding	34.8535	0.483404	0.289513	-0.486222	0.367936	1.30312	0.00270032	13.3479	16.0286	17.2592	16.1404	36.3601	23.054	81.1306	42.7733	44.7709	32.65	15.5471	32.6784	44.4032	29.236	47.8054	50.9714	54.4212	28.7845
FBgn0030052	CG12065				X	0	8574310	8588530	protein_coding	1125.89	0.14602	0.535782	-0.429767	0.059386	-0.627526	0.00186803	1767.27	1833.67	1443.61	1873.36	1192.96	848.563	1126.22	1255.7	1088.49	973.563	735.377	778.836	870.986	867.649	670.501	855.09	1085.18	998.99
FBgn0035426	CG12078				3L	0	3243270	3244290	protein_coding	81.2137	-0.134224	0.727091	0.685737	0.053775	0.171157	0.787384	58.7309	58.7714	69.037	44.117	91.766	63.8417	51.2404	54.9942	83.0127	48.4803	121.267	140.245	86.2447	92.4235	137.287	94.0335	90.1606	76.1941
FBgn0037386	CG1208	ENSMUSG00000026791	Slc2a8	ortholog_many2many	3R	0	5831640	5838780	protein_coding	263.087	0.487124	0.269061	0.684946	0.155248	-2.67414	6.52e-14	449.38	644.348	797.623	864.048	41.5544	186.205	53.3754	52.7028	128.716	84.0984	174.127	168.839	84.5369	152.782	324.831	193.34	204.689	130.377
FBgn0030053	CG12081	ENSMUSG00000063576	Klhdc3	ortholog_one2one	X	0	8588810	8590770	protein_coding	391.192	0.353503	0.245367	-0.0821532	0.860949	-1.23747	1.8e-06	446.711	604.811	1126.78	628.398	304.733	289.948	227.379	309.342	296.607	364.097	192.784	245.088	328.754	295.189	290.51	340.102	357.393	392.823
FBgn0035238	CG12104	ENSMUSG00000016831	Tox4	ortholog_one2many	3L	0	1600730	1602670	protein_coding	227.131	0.770285	0.00074616	-0.23558	0.442221	-0.834119	0.00011219	288.315	371.862	330.391	300.211	188.726	196.845	154.789	168.038	222.922	227.56	153.916	148.415	189.568	105.627	259.865	312.859	213.624	254.827
FBgn0035241	CG12105				3L	0	1610700	1615800	protein_coding	176.111	-0.6192	0.0221938	0.274756	0.429935	-0.416214	0.215515	237.593	271.417	144.238	248.562	145.441	189.752	171.869	160.4	134.313	127.632	206.776	266.874	139.187	205.595	154.448	130.065	108.842	126.99
FBgn0030100	CG12106				X	0	9193900	9195330	protein_coding	67.3455	-0.0832126	0.853817	-0.663274	0.0861795	0.326146	0.539997	77.418	69.4571	75.201	57.0293	59.7345	85.1223	87.5357	123.737	83.0127	76.1833	62.1883	43.5713	75.1439	34.8946	35.5476	59.7596	39.8006	66.8815
FBgn0033209	CG12107	ENSMUSG00000027637	1110008F13Rik	ortholog_one2one	2R	0	7674450	7675360	protein_coding	326.009	0.33633	0.133676	-0.604704	0.00704844	0.208582	0.527909	327.469	341.942	319.296	316.351	429.396	446.892	321.32	316.981	421.593	398.725	183.456	279.128	298.868	217.855	269.671	324.284	328.152	326.788
FBgn0030048	CG12112				X	0	8558880	8560190	protein_coding	169.875	0.614414	0.0516581	0.268159	0.527499	-0.198278	0.728235	96.9949	138.914	181.222	193.684	108.215	85.1223	162.261	170.329	140.842	128.621	166.354	141.607	155.411	178.245	161.803	231.129	344.397	272.606
FBgn0030041	CG12116	ENSMUSG00000033735	Spr	ortholog_one2many	X	0	8467440	8469010	protein_coding	1326.08	1.81694	0.00252548	-0.30789	0.735972	-0.813563	0.323446	1101.65	1811.23	904.877	2447.96	96.9603	1958.7	109.953	303.996	377.755	288.903	194.338	190.624	438.055	835.584	3533.92	5113.84	1338.6	2822.57
FBgn0030102	CG12119				X	0	9206130	9210890	protein_coding	488.63	0.0775	0.85058	-0.935669	0.00458333	-1.49817	1.25e-07	1050.04	1179.7	1102.13	1503.21	328.107	394.577	365.088	503.35	284.482	461.057	127.486	196.071	282.643	181.075	107.869	281.222	174.635	272.606
FBgn0033280	CG12126				2R	0	8262670	8263280	protein_coding	20.8107	-1.08125	0.025467	0.164876	0.82408	0.0941725	0.932555	25.806	8.54856	28.3545	17.2164	20.7772	12.4137	22.4177	30.5523	29.8473	40.5651	20.2112	34.04	17.9321	27.3498	7.35467	6.15172	8.12257	16.932
FBgn0037387	CG1213	ENSMUSG00000026791	Slc2a8	ortholog_many2many	3R	0	5841170	5846570	protein_coding	765.748	0.246766	0.677291	-0.0408942	0.963411	-2.41145	7.23e-08	940.584	1535.54	4535.48	2423.21	124.663	572.802	224.177	295.594	293.809	204.804	180.346	347.208	275.812	369.694	476.828	297.919	237.991	447.006
FBgn0037325	CG12147	ENSMUSG00000024576	Csnk1a1	ortholog_one2many	3R	0	5425370	5427260	protein_coding	36.6556	-0.71541	0.0868042	0.288416	0.608873	0.142361	0.870968	42.7134	35.2628	27.1217	36.5848	40.6887	48.768	41.6328	28.2609	15.8564	25.7242	62.1883	68.0801	25.6172	46.2117	45.3538	26.3645	15.4329	27.9379
FBgn0040775	CG12158				2R	0	9362570	9362910	protein_coding	8.39795	-0.360861	0.620417	-0.286728	NA	-1.75874	0.00449614	72.9687	7.47999	24.6561	5.38012	4.32859	4.43345	6.40505	2.29143	2.79818	2.96818	1.55471	5.44641	4.26954	0	3.67734	0	0.812257	1.6932
FBgn0260462	CG12163	ENSMUSG00000083282	Ctsf	ortholog_one2one	3R	0	5237650	5251740	protein_coding	3566.16	0.551019	0.0270638	-0.00458831	0.991614	-1.09809	1.17e-06	5805.46	7600.74	3475.27	5682.49	2227.49	3394.25	1950.34	2629.79	3051.88	3059.2	2615.02	2096.87	2912.68	2542.59	3605.02	3730.58	3551.19	4260.1
FBgn0033158	CG12164				2R	0	7311400	7313500	protein_coding	74.0605	-0.57537	0.0863788	-0.215106	0.635636	0.851014	0.0117574	72.9687	38.4685	34.5185	64.5615	124.663	68.2752	86.4682	120.682	91.4073	65.3	94.8372	92.5889	69.1665	86.7649	58.8374	64.1537	51.1722	48.2563
FBgn0037354	CG12171				3R	0	5633630	5634640	protein_coding	585.013	0.726012	0.00419999	0.197398	0.575736	-0.219992	0.603997	448.49	649.691	400.661	542.316	342.824	569.255	431.273	397.18	589.484	746.992	492.842	631.783	504.659	381.011	1133.85	735.57	740.779	791.572
FBgn0025387	CG12184				X	0	4627380	4630940	protein_coding	37.7239	-0.971054	0.0360438	0.239778	0.721694	0.37404	0.625715	19.577	21.3714	50.5449	45.193	34.6287	16.8471	61.9155	71.0342	21.4527	11.8727	43.5318	43.5713	52.9423	82.9925	35.5476	25.4857	22.7432	17.7786
FBgn0031636	CG12194	ENSMUSG00000027775	Mfsd1	ortholog_one2many	2L	0	4838350	4841460	protein_coding	200.717	0.726515	0.00435906	-0.249474	0.464211	-0.0389623	0.948226	173.523	226.537	152.868	217.357	174.875	203.052	200.692	171.093	164.16	248.338	150.807	133.437	222.016	116.001	264.768	240.796	285.915	266.679
FBgn0031021	CG12203	ENSMUSG00000021764	Ndufs4	ortholog_one2one	X	0	19492400	19493300	protein_coding	1604.62	0.408734	0.0104415	-0.349342	0.0463957	-0.667296	4.95e-06	2200.63	2453.44	2454.51	2121.92	1473.45	1593.38	1216.96	1481.02	1685.44	1687.9	1116.28	1052.52	1208.28	1127.94	1274.81	1430.72	1731.73	1572.14
FBgn0031022	CG12204				X	0	19493300	19494400	protein_coding	160.176	0.741899	0.0232675	0.346039	0.414695	0.40671	0.385338	73.8585	68.3885	102.323	117.287	103.02	122.363	125.966	139.777	185.613	105.865	155.471	88.5041	203.23	186.733	163.029	276.828	312.719	352.186
FBgn0029662	CG12206	ENSMUSG00000068082	Grxcr1	ortholog_many2many	X	0	3465740	3474520	protein_coding	224.743	-0.715938	0.0661393	0.304121	0.559918	0.476101	0.374898	137.039	137.846	155.333	281.918	142.843	110.836	406.721	369.683	118.456	135.547	262.746	281.852	293.744	462.117	203.479	185.431	220.934	138.843
FBgn0031026	CG12231	ENSMUSG00000026502	Desi2	ortholog_one2many	X	0	19531000	19531700	protein_coding	96.8927	-1.18605	0.00589617	0.769512	0.117226	0.155537	0.867582	53.3917	34.1942	146.704	92.5381	60.6002	48.768	138.776	121.446	52.2327	50.4591	118.158	164.754	136.625	262.181	66.192	43.0621	102.344	51.6427
FBgn0029810	CG12239				X	0	5792140	5794540	protein_coding	62.8395	1.05964	0.0971627	0.624825	0.442372	-0.711438	0.434881	99.6645	17.0971	32.0529	21.5205	11.2543	5.32014	20.2827	12.9847	180.016	9.89393	82.3995	27.232	9.39298	32.0653	410.636	86.1241	11.3716	61.8019
FBgn0026148	CG12253				2L	0	10987800	10989200	protein_coding	81.3463	0.149052	0.683045	-0.084263	0.867044	0.651576	0.0600808	53.3917	63.0456	66.5714	43.041	91.766	117.043	61.9155	94.7123	77.4164	71.2363	59.0789	84.4193	90.5142	107.513	68.6436	86.1241	118.59	109.212
FBgn0032393	CG12264	ENSMUSG00000027618	Nfs1	ortholog_one2one	2L	0	11999700	12001200	protein_coding	911.635	0.708502	0.000151042	0.298424	0.189452	0.117856	0.740724	619.344	690.296	654.618	595.042	734.994	812.208	495.324	737.839	884.225	1056.67	909.504	788.367	881.233	861.047	1327.52	1479.93	1234.63	1646.64
FBgn0039131	CG12268	ENSMUSG00000030303	Far2	ortholog_many2many	3R	0	23943600	23948400	protein_coding	568.935	-0.316907	0.456455	0.245123	0.649912	-2.65028	2.26e-16	1526.11	1983.27	1327.73	1919.63	152.366	371.523	188.949	170.329	197.738	495.686	460.194	196.071	227.139	187.676	312.574	144.126	229.869	149.848
FBgn0038665	CG12269				3R	0	18978300	18978800	protein_coding	44.5676	0.96996	0.128184	-0.0319224	0.977161	-1.2773	0.0633822	90.7659	177.383	51.7777	31.2047	11.2543	26.6007	24.5527	14.5124	23.3182	32.65	26.43	16.3392	15.3703	15.0895	197.35	32.5163	3.24903	11.8524
FBgn0038847	CG12278				3R	0	21044100	21044900	protein_coding	20.1227	-0.893988	0.0802339	0.497631	0.440073	-0.63899	0.340573	23.1364	21.3714	30.8201	23.6725	22.5087	15.9604	4.27003	13.7486	41.9727	35.6182	31.0942	32.6784	12.8086	13.2034	8.58045	4.39409	17.0574	9.31262
FBgn0038080	CG12279	ENSMUSG00000028251	Tstd3	ortholog_many2many	3R	0	12705100	12705800	protein_coding	184.589	0.425071	0.12278	-0.600609	0.0377927	0.386253	0.259319	163.735	161.354	204.645	135.579	247.595	202.165	209.232	220.741	165.093	268.126	177.237	152.499	140.041	101.854	151.997	179.279	251.8	189.639
FBgn0032620	CG12288	ENSMUSG00000033931	Rbm34	ortholog_one2one	2L	0	16900500	16902200	protein_coding	59.5196	-0.467448	0.176088	0.725094	0.0460825	-0.167613	0.800062	40.9336	70.5256	62.8729	47.3451	54.5402	31.0342	56.5779	52.7028	41.04	41.5545	74.626	88.5041	59.7735	112.229	68.6436	66.7902	58.4825	43.1767
FBgn0036160	CG12289	ENSMUSG00000029162	Khk	ortholog_one2many	3L	0	11457100	11458500	protein_coding	28.3821	-1.90327	9.86e-05	1.30052	0.0126177	-0.399371	0.636513	20.4668	14.96	49.3121	16.1404	13.8515	14.187	17.0801	25.2057	36.3764	48.4803	54.4148	70.8033	14.5164	75.4477	6.12889	6.15172	13.8084	13.5456
FBgn0032295	CG12299				2L	0	10737300	10740800	protein_coding	191.132	0.30482	0.257626	-0.611675	0.0227159	0.352611	0.282321	193.1	207.303	140.54	174.316	246.729	261.574	190.016	225.324	233.182	237.454	149.252	121.183	144.31	177.302	139.739	257.494	171.386	170.167
FBgn0032370	CG12307				2L	0	11651300	11652000	protein_coding	41.1387	-1.30768	0.00573991	0.471799	0.442096	-0.0445307	0.966954	43.6032	30.9885	65.3386	33.3568	32.8973	41.6744	46.9704	45.0647	24.2509	45.5121	60.6336	111.651	20.4938	55.6427	34.3218	28.1222	8.12257	11.8524
FBgn0035134	CG1231				3L	0	356422	357664	protein_coding	33.2909	0.87901	0.0458867	0.220784	0.741746	-0.456625	0.493324	28.4756	29.92	36.9841	25.8246	11.2543	17.7338	23.4852	30.5523	49.4345	45.5121	29.5394	6.80801	28.179	33.9515	39.2249	55.3655	32.4903	74.5009
FBgn0036483	CG12316				3L	0	15131500	15136900	protein_coding	168.01	0.260976	0.339155	-0.772658	0.00251147	0.506849	0.0657609	186.871	138.914	118.349	164.632	208.638	181.772	194.286	294.066	178.151	246.359	115.048	129.352	118.693	139.578	167.932	148.52	138.084	154.928
FBgn0033557	CG12325	ENSMUSG00000032834	Pwp2	ortholog_one2one	2R	0	10823400	10827600	protein_coding	109.333	0.186416	0.640301	-0.73793	0.0440564	-0.131177	0.849873	169.074	133.571	96.1586	159.252	174.009	148.077	89.6707	94.7123	140.842	137.526	73.0713	65.3569	94.7838	56.5858	87.0303	85.2453	48.7354	114.291
FBgn0038558	CG12347				3R	0	17906400	17907500	protein_coding	12.0588	-0.592963	0.369811	-1.90868	0.0015199	1.28599	0.0428684	23.1364	2.13714	0	7.53217	20.7772	25.714	40.5653	28.2609	17.7218	28.6924	3.10942	6.80801	2.56172	3.77239	1.22578	0.878818	1.62451	2.5398
FBgn0037370	CG1236	ENSMUSG00000035637	Grhpr	ortholog_one2many	3R	0	5736750	5738010	protein_coding	329.248	0.633445	0.011618	-0.371442	0.218814	-0.203686	0.627913	325.689	470.171	304.502	355.088	281.358	412.311	207.097	353.643	409.467	327.489	259.636	257.343	253.611	190.506	392.249	348.012	354.144	424.147
FBgn0036082	CG12362	ENSMUSG00000025234	Arih1	ortholog_one2many	3L	0	10412800	10414800	protein_coding	98.6511	-1.94531	4.2e-06	0.854801	0.0747697	0.142116	0.87889	85.4267	45.9485	124.513	81.7779	90.9003	77.1421	124.898	85.5466	90.4745	64.3106	155.471	317.253	58.9196	216.912	67.4178	35.1527	32.4903	21.165
FBgn0033774	CG12374	ENSMUSG00000042501	Cpa6	ortholog_many2many	2R	0	12762100	12763800	protein_coding	164.202	-1.03515	0.00968175	0.577361	0.230282	0.293189	0.676809	99.6645	87.6228	191.084	150.643	113.409	137.437	267.945	147.415	136.178	113.78	236.316	368.994	143.456	297.075	161.803	56.2443	175.448	71.1145
FBgn0033323	CG12376	ENSMUSG00000032754	Slc8b1	ortholog_one2many	2R	0	8701840	8704500	protein_coding	120.126	-1.19792	6.63e-05	0.537547	0.120772	0.238788	0.648613	106.783	99.377	106.021	102.222	151.501	124.137	112.088	106.933	111.927	97.9499	150.807	298.191	122.963	166.928	104.191	58.8808	80.4135	60.9553
FBgn0030596	CG12398	ENSMUSG00000015970	Chdh	ortholog_one2many	X	0	14911800	14913800	protein_coding	72.9304	-1.2129	0.00627086	0.894353	0.0717443	0.126632	0.901767	36.4843	32.0571	80.1322	83.9299	45.0173	23.9406	87.5357	100.823	42.9054	52.4378	118.158	103.482	123.817	183.904	57.6116	42.1833	77.1645	21.165
FBgn0031505	CG12400				2L	0	3144950	3145850	protein_coding	2738.17	0.281048	0.296954	-0.251904	0.442582	-0.692552	0.00666657	3079.81	3454.69	6165.25	3546.58	2378.99	2742.53	2211.88	2507.58	2606.04	2338.93	1934.06	2834.85	1625.84	1808.86	2538.59	2447.51	2885.14	2180
FBgn0039588	CG12413	ENSMUSG00000020459	Mtif2	ortholog_one2one	3R	0	28542300	28544800	protein_coding	686.053	-0.746948	0.000635724	0.72752	0.00135959	0.18696	0.617032	513.45	516.119	583.116	548.773	589.554	547.975	779.281	556.053	550.309	559.007	1049.43	1398.36	709.597	1010.06	671.727	573.868	654.679	537.592
FBgn0039543	CG12428	ENSMUSG00000003623	Crot	ortholog_one2one	3R	0	27703400	27706800	protein_coding	682.854	0.0123415	0.97862	-0.135213	0.77694	-0.904112	0.00371173	932.575	1505.62	549.83	1454.79	500.385	850.336	447.286	473.561	664.102	787.557	430.654	585.489	542.231	495.126	375.088	568.595	549.086	579.075
FBgn0032065	CG12438				2L	0	8752280	8753210	protein_coding	14.5482	-1.8316	0.000926607	-0.0288905	0.976239	0.142936	0.909141	20.4668	6.41142	27.1217	16.1404	19.0458	13.3004	25.6202	21.3866	5.59636	16.8197	20.2112	34.04	7.68517	16.9757	2.45156	3.51527	0	5.07961
FBgn0032094	CG12439				2L	0	9077120	9077990	protein_coding	4.70117	-1.40836	0.0238301	-0.0126808	NA	0.293793	0.8127	9.78848	2.13714	6.16401	3.22807	6.92574	2.66007	13.8776	6.11047	0	0	12.4377	5.44641	1.70782	10.3741	1.22578	0.878818	0.812257	0.846602
FBgn0031201	CG12446				X	0	22809300	22811900	protein_coding	83.1159	-0.364371	0.330076	-0.548012	0.167338	1.19777	0.000284492	62.2903	27.7828	54.2433	65.6375	102.155	101.969	154.789	161.164	77.4164	85.0878	66.8524	61.2721	93.9298	119.773	66.192	56.2443	49.5477	89.7398
FBgn0028857	CG12448				2L	0	15941400	15942900	protein_coding	184.15	-0.979337	0.000700165	0.477441	0.159381	0.135803	0.819599	178.862	123.954	194.783	177.544	184.398	187.978	206.029	168.038	136.178	180.07	194.338	351.293	188.714	325.368	180.189	91.397	138.896	106.672
FBgn0040871	CG12479	ENSMUSG00000050608	Minos1	ortholog_one2many	X	0	14151600	14152000	protein_coding	142.032	-0.683816	0.0805346	1.00375	0.0133378	-0.0395719	0.963593	73.8585	63.0456	149.169	168.936	70.1231	54.9748	164.396	151.234	77.4164	64.3106	163.244	254.62	248.487	288.588	136.061	101.943	174.635	151.542
FBgn0040688	CG12483				3L	0	97628	98375	protein_coding	32.1325	-0.325752	0.559141	0.149219	0.848703	-1.49112	0.00123148	102.334	51.2914	104.788	31.2047	20.7772	31.9209	22.4177	9.92951	19.5873	14.8409	13.9924	34.04	31.5946	16.0326	29.4187	20.2128	12.9961	11.0058
FBgn0034782	CG12490				2R	0	22834600	22836700	protein_coding	15.2455	-1.12716	0.047115	0.75356	0.267058	-0.312427	0.768205	16.9074	19.2343	23.4233	7.53217	12.9858	5.32014	12.8101	18.3314	10.26	11.8727	31.0942	36.7632	18.786	15.0895	11.032	2.63645	19.4942	0.846602
FBgn0040356	CG12498	ENSMUSG00000027304	Rtf1	ortholog_one2many	X	0	2809880	2810850	protein_coding	21.2701	-1.16645	0.0284566	0.415495	0.560129	0.0459418	0.969846	20.4668	8.54856	28.3545	33.3568	14.7172	11.527	28.8227	38.9542	11.1927	4.94697	26.43	38.1248	15.3703	55.6427	2.45156	14.0611	13.8084	16.0854
FBgn0038968	CG12499	ENSMUSG00000039929	Urb1	ortholog_one2one	3R	0	22440200	22446600	protein_coding	97.8088	-0.614574	0.0285337	0.100664	0.815765	-0.222807	0.626348	94.3253	138.914	130.677	128.047	104.752	121.477	103.548	87.838	58.7618	60.353	80.8448	104.843	133.21	126.375	71.0952	93.1547	69.8541	52.4893
FBgn0030729	CG12507				X	0	16265200	16266500	protein_coding	12.1064	-1.22018	0.0458725	-0.107077	0.916903	0.104916	0.93982	6.22903	11.7543	27.1217	16.1404	10.3886	10.6403	26.6877	19.859	5.59636	9.89393	4.66412	12.2544	14.5164	28.2929	2.45156	11.4246	0	0
FBgn0031729	CG12511				2L	0	5678580	5679500	protein_coding	26.8934	-0.909046	0.0821391	0.487288	0.46704	0.423649	0.623215	18.6871	25.6457	12.328	21.5205	38.9573	23.054	40.5653	12.2209	13.9909	21.7667	76.1807	44.9329	32.4485	22.6343	26.9671	18.4552	3.24903	30.4777
FBgn0039577	CG12516				3R	0	28303600	28304600	protein_coding	27.9923	-1.07005	0.0105265	0.279671	0.62556	0.231443	0.767036	29.3654	22.44	27.1217	25.8246	50.2116	15.0737	29.8902	30.5523	25.1836	23.7454	38.8677	43.5713	32.4485	42.4393	19.6125	14.0611	9.74709	23.7048
FBgn0036324	CG12520				3L	0	12901200	12902700	protein_coding	65.1007	0.346266	0.421124	-0.0350808	0.959828	-1.59737	3.92e-06	118.352	135.708	134.376	160.328	50.2116	54.9748	28.8227	26.7333	56.8964	43.5333	59.0789	27.232	52.9423	17.9188	45.3538	49.2138	38.1761	71.9611
FBgn0036102	CG12523				3L	0	10801200	10802400	protein_coding	23.5025	0.338992	0.540943	-0.592366	0.323847	1.12003	0.0330092	11.5682	19.2343	4.93121	13.9883	27.703	30.1475	52.3079	22.1504	28.9145	23.7454	20.2112	21.7856	23.9094	14.1464	50.2569	30.7586	15.4329	11.8524
FBgn0029657	CG12535				X	0	3387940	3448940	protein_coding	560.853	-0.441603	0.212639	0.711888	0.0550932	0.186027	0.772215	317.681	309.885	553.528	534.784	326.375	301.475	763.268	582.786	324.589	298.797	508.389	806.068	889.772	1160.95	527.085	542.231	803.323	544.365
FBgn0038157	CG12538				3R	0	13523000	13523500	protein_coding	19.6168	-1.35548	0.00971664	0.557435	0.401411	0.452606	0.601353	12.4581	13.8914	8.62962	22.5965	13.8515	17.7338	24.5527	30.5523	12.1255	12.8621	37.313	50.3793	11.9547	42.4393	11.032	8.78818	1.62451	20.3184
FBgn0030570	CG12540				X	0	14496100	14497200	protein_coding	86.7235	0.0674953	0.897758	0.862984	0.0487488	-0.170367	0.836928	44.4931	56.6342	87.529	72.0937	31.1658	27.4874	117.426	52.7028	83.9454	71.2363	76.1807	118.459	132.356	118.83	99.2881	91.397	150.268	129.53
FBgn0031974	CG12560				2L	0	8008300	8009480	protein_coding	393.227	0.379302	0.138577	0.202932	0.5471	-0.787073	0.00105978	449.38	549.245	531.338	558.457	224.221	219.899	350.143	388.015	305.002	338.373	240.98	311.807	409.022	401.759	441.28	437.651	490.603	430.92
FBgn0040684	CG12589				3R	0	5137060	5138990	protein_coding	284.326	-0.621056	0.0279063	0.879534	0.00236232	-0.0665196	0.920254	290.985	196.617	198.481	261.474	252.789	162.264	255.134	233.725	185.613	263.179	430.654	605.913	303.991	383.84	322.38	229.371	328.964	212.497
FBgn0037294	CG12590				3R	0	5159610	5160900	protein_coding	187.43	-0.667735	0.0490253	0.92038	0.00881728	-0.163159	0.809107	145.937	116.474	240.397	144.187	161.889	83.3489	160.126	165.746	188.411	132.579	276.738	340.4	213.477	311.222	242.704	188.067	169.762	92.2796
FBgn0030630	CG12608	ENSMUSG00000038683	Pak1ip1	ortholog_one2many	X	0	15342900	15344600	protein_coding	243.706	0.706333	0.000597593	-0.138105	0.645763	0.0488291	0.921117	218.906	194.48	230.534	229.193	214.698	234.973	230.582	223.796	228.518	211.73	177.237	215.133	185.298	239.547	251.285	394.589	316.78	389.437
FBgn0040996	CG12617				2L	0	20294700	20295800	protein_coding	14.5952	-1.38145	0.0189553	-0.242118	0.784611	-0.118977	0.930855	16.0175	8.54856	49.3121	13.9883	19.0458	11.527	20.2827	26.7333	13.0582	9.89393	10.883	13.616	8.53908	28.2929	8.58045	4.39409	0	0
FBgn0030224	CG12637				X	0	10672400	10673500	protein_coding	276.733	-0.491133	0.265177	0.799884	0.084873	-0.187632	0.822889	127.25	154.943	433.947	281.918	180.069	96.6493	325.59	256.64	245.307	168.197	258.081	299.552	418.415	638.476	194.899	265.403	419.125	216.73
FBgn0030202	CG12640				X	0	10432500	10432800	protein_coding	43.7026	-0.793276	0.0744926	0.841845	0.0854883	-0.0200083	0.985064	23.1364	28.8514	45.6137	54.8773	26.8372	23.9406	49.1054	49.6476	20.52	18.7985	35.7583	55.8257	89.6603	109.399	29.4187	21.0916	59.2948	44.8699
FBgn0040942	CG12643				X	0	10264200	10265300	protein_coding	436.863	0.740833	0.0546791	-0.804149	0.0555376	-1.11392	0.00307842	601.547	996.976	829.676	1158.88	258.849	261.574	646.91	358.226	249.971	238.444	129.041	142.968	312.53	228.229	161.803	423.59	341.96	522.353
FBgn0030181	CG12645				X	0	10153600	10155000	protein_coding	49.9205	-1.36622	0.00328636	0.359476	0.571174	0.543087	0.422896	24.0263	20.3028	51.7777	63.4855	40.6887	28.3741	113.156	67.979	21.4527	26.7136	54.4148	65.3569	68.3126	145.237	29.4187	34.2739	30.0535	13.5456
FBgn0040929	CG12659	ENSMUSG00000047989	Ino80c	ortholog_one2one	X	0	8590780	8591730	protein_coding	50.5461	0.231932	0.651923	-0.230397	0.721298	-1.28687	0.00202637	65.8498	91.897	155.333	102.222	40.6887	15.0737	41.6328	51.939	41.9727	27.703	31.0942	54.4641	23.0555	16.9757	39.2249	45.6985	24.3677	40.6369
FBgn0031388	CG12674				2L	0	2079920	2081290	protein_coding	204.619	-1.02432	0.000706517	0.57598	0.095072	0.165114	0.7805	195.77	146.394	203.412	188.304	212.101	172.905	225.244	219.213	156.698	93.003	342.036	356.74	199.814	373.466	246.382	119.519	116.153	115.984
FBgn0029730	CG12681				X	0	4875670	4877260	protein_coding	437.22	-1.0153	0.00685552	0.843755	0.0407465	-0.0726905	0.935699	236.703	230.811	679.274	466.995	249.327	242.953	543.362	488.838	241.576	240.423	455.529	717.564	632.746	1110.02	275.8	259.251	449.991	348.8
FBgn0029952	CG12689				X	0	7585300	7586130	protein_coding	65.8784	-0.839449	0.0870043	0.2479	0.72699	0.348919	0.676539	46.2728	19.2343	88.7618	76.3978	53.6745	49.6547	153.721	52.7028	27.9818	50.4591	97.9466	63.9953	87.0986	130.147	68.6436	42.1833	62.5438	14.3922
FBgn0046294	CG12699				2R	0	17246500	17247400	protein_coding	486.225	-0.467587	0.106183	0.950699	0.000917116	-0.109492	0.853878	334.588	306.68	557.227	328.188	386.976	305.908	377.898	336.84	445.844	536.251	635.875	998.054	523.445	669.599	713.403	491.259	426.435	377.584
FBgn0031070	CG12702				X	0	19759200	19764900	protein_coding	26.0548	-0.614405	0.244201	-0.170843	0.826066	1.14932	0.0323602	5.33917	10.6857	20.9576	18.2924	35.4944	55.8615	32.0252	25.9695	19.5873	38.5863	37.313	40.848	11.1008	41.4963	7.35467	27.2434	15.4329	25.398
FBgn0030443	CG12715				X	0	13052800	13055300	protein_coding	73.6634	-1.12742	0.0153189	1.09424	0.0292379	-0.365434	0.645581	74.7484	27.7828	99.857	91.4621	37.2258	30.1475	75.7931	73.3256	51.3	22.756	79.2901	106.205	112.716	233.888	33.096	30.7586	100.72	44.8699
FBgn0030373	CG12721				X	0	12072000	12072800	protein_coding	182.036	-0.681011	0.103521	0.938023	0.0333458	-0.0119273	0.989945	90.7659	95.1028	203.412	200.141	68.3917	83.3489	214.569	216.922	118.456	55.406	180.346	321.338	262.15	452.686	148.319	169.612	192.505	203.184
FBgn0030459	CG12723				X	0	13189600	13191900	protein_coding	16.7924	0.357744	0.463492	-0.0989485	0.891987	0.891846	0.0863572	9.78848	6.41142	9.86242	8.6082	19.0458	14.187	22.4177	18.3314	15.8564	19.7879	13.9924	23.1472	16.2242	15.0895	13.4836	25.4857	25.9922	24.5514
FBgn0030483	CG12725				X	0	13401800	13402900	protein_coding	25.6632	0.117991	0.822469	-0.79275	0.0844171	0.992544	0.022568	16.9074	8.54856	24.6561	27.9766	42.4202	37.241	52.3079	37.4266	14.9236	8.90454	27.9847	13.616	24.7633	24.5205	20.8382	29.8798	21.9309	27.0912
FBgn0029825	CG12728				X	0	5942610	5945250	protein_coding	357.177	-0.161329	0.587798	0.608539	0.0279725	-0.00957354	0.986572	212.677	242.565	379.703	363.696	296.941	278.421	330.928	282.609	262.096	294.839	307.832	446.605	507.221	580.948	332.186	444.682	400.443	464.784
FBgn0035522	CG1273				3L	0	4263720	4277780	protein_coding	78.1573	-0.71293	0.0517634	-0.478385	0.2678	0.600242	0.16285	67.6295	69.4571	73.9682	100.07	165.352	118.817	129.168	76.3809	24.2509	38.5863	88.6183	106.205	64.897	82.9925	87.0303	43.0621	38.1761	32.1709
FBgn0035476	CG12766				3L	0	3938620	3940120	protein_coding	142.978	-0.849622	0.0034646	0.8991	0.00288555	-0.11761	0.851317	139.708	95.1028	128.211	146.339	72.7203	131.23	150.519	113.807	107.264	94.9818	248.753	302.276	144.31	214.083	112.772	138.853	123.463	109.212
FBgn0034838	CG12782	ENSMUSG00000027509	Rae1	ortholog_one2many	2R	0	23264300	23265500	protein_coding	16.4134	0.736995	0.151403	-1.05763	0.0488376	1.28009	0.0118647	10.6783	0	9.86242	12.9123	26.8372	27.4874	27.7552	19.859	22.3855	18.7985	6.21883	12.2544	14.5164	7.54477	20.8382	17.5764	17.0574	22.8582
FBgn0038448	CG12783	ENSMUSG00000038486	Sv2a	ortholog_many2many	3R	0	16611400	16613400	protein_coding	68.0133	-0.865791	0.0106004	0.473967	0.243102	0.30154	0.58749	58.7309	57.7028	59.1745	50.5732	89.1689	68.2752	46.9704	78.6723	53.1654	42.5439	138.369	100.759	66.6048	102.798	49.0311	46.5773	80.4135	34.7107
FBgn0031535	CG12795	ENSMUSG00000026197	Zfand2b	ortholog_one2many	2L	0	3452470	3453760	protein_coding	176.534	0.611291	0.0529588	-0.0477449	0.930428	-1.04645	0.000423968	246.492	354.765	245.328	224.889	125.529	130.343	86.4682	149.706	238.778	152.367	80.8448	138.883	151.996	101.854	171.609	197.734	122.651	257.367
FBgn0037796	CG12814				3R	0	10171200	10189600	protein_coding	676.998	0.0992764	0.707435	-0.127206	0.693388	-0.891641	1.03e-05	1056.27	1217.1	878.988	1150.27	509.908	599.403	505.999	656.875	636.12	675.756	598.563	359.463	540.524	575.289	429.023	560.686	648.181	587.541
FBgn0037798	CG12817				3R	0	10223400	10224700	protein_coding	50.9507	0.98712	0.0282876	-0.535931	0.343099	0.283428	0.726089	36.4843	37.4	36.9841	38.7369	27.703	84.2356	27.7552	48.8838	114.725	69.2575	32.6489	39.4864	30.7407	18.8619	89.4818	94.0335	21.1187	68.5747
FBgn0033222	CG12824				2R	0	7790370	7791170	protein_coding	11.7475	0.428598	0.529252	0.513282	NA	-1.2584	0.0577033	13.3479	42.7428	17.2592	6.45615	8.65717	2.66007	7.47256	1.52762	9.32727	6.92575	1.55471	25.8704	3.41563	6.60168	6.12889	13.1823	14.6206	23.7048
FBgn0033207	CG12826				2R	0	7670330	7671100	protein_coding	8.21167	-1.20407	0.0490821	0.609646	NA	0.534684	0.58749	0.889862	2.13714	3.69841	8.6082	13.8515	7.09352	2.13502	6.11047	24.2509	7.91515	20.2112	12.2544	6.83126	16.9757	9.80623	1.75764	2.43677	0.846602
FBgn0033141	CG12831				2R	0	7070500	7074150	protein_coding	34.9083	-0.988345	0.0215306	0.195496	0.759101	0.308498	0.676539	42.7134	22.44	32.0529	32.2807	68.3917	21.2806	23.4852	51.939	29.8473	21.7667	49.7506	47.6561	50.3806	46.2117	25.7414	31.6374	12.9961	17.7786
FBgn0033963	CG12857				2R	0	14757900	14759600	protein_coding	58.5665	-0.840731	0.0234558	0.765122	0.0606329	0.330441	0.590551	38.2641	26.7143	44.3809	51.6492	45.0173	39.9011	78.9956	45.0647	51.3	60.353	116.603	92.5889	64.0431	101.854	64.9663	67.669	28.429	36.4039
FBgn0033961	CG12859				2R	0	14756500	14757100	protein_coding	1145.65	0.484727	0.00342912	-0.672964	6.06e-05	-0.703673	3.09e-06	1710.31	1824.05	2153.71	1550.55	1141.88	1281.27	981.04	999.825	1161.25	1224.87	671.634	697.14	709.597	659.225	924.237	936.82	1068.12	926.182
FBgn0033954	CG12860				2R	0	14665600	14666800	protein_coding	332.143	-0.807288	0.00345916	0.967347	0.000620944	-0.191918	0.700298	267.848	228.674	399.428	245.334	237.207	197.732	329.86	226.851	278.885	439.291	505.28	642.676	322.777	542.281	311.348	264.524	276.98	261.6
FBgn0033953	CG12861				2R	0	14664200	14665400	protein_coding	61.7237	-1.25472	0.0369626	0.332268	0.704191	-0.49399	0.618899	51.612	21.3714	191.084	45.193	44.1516	31.9209	73.6581	33.6076	39.1745	257.242	80.8448	113.013	13.6625	54.6996	26.9671	8.78818	12.1839	11.8524
FBgn0033948	CG12863	ENSMUSG00000029179	Zcchc4	ortholog_one2one	2R	0	14619800	14621300	protein_coding	223.316	-0.578209	0.0257616	0.674296	0.0134795	-0.091931	0.869014	177.972	196.617	235.465	209.825	216.429	140.984	243.392	166.51	212.662	148.409	244.089	430.266	265.565	310.279	205.931	190.703	229.869	194.718
FBgn0033955	CG12866				2R	0	14668400	14671700	protein_coding	315.823	-0.739551	0.0157728	0.636081	0.0607696	0.330429	0.473721	260.729	194.48	274.915	209.825	324.644	201.279	409.923	266.569	276.087	226.571	427.545	679.439	343.271	475.321	375.088	209.159	340.336	189.639
FBgn0033945	CG12868				2R	0	14604500	14605300	protein_coding	679.952	0.663464	0.00378654	0.495307	0.053933	0.098824	0.837358	353.275	493.679	427.783	479.907	508.176	602.949	425.936	346.769	734.056	845.931	648.313	769.305	752.293	520.589	887.464	1304.17	1040.5	1098.04
FBgn0033943	CG12869				2R	0	14591200	14595600	protein_coding	199.466	-0.335376	0.268379	-0.0327097	0.948258	0.601316	0.0566297	205.558	127.16	87.529	181.848	256.252	195.072	230.582	257.404	218.258	190.953	272.074	258.704	164.804	225.4	216.963	143.247	168.95	189.639
FBgn0037506	CG1287	ENSMUSG00000041028	Ghitm	ortholog_one2many	3R	0	7500950	7502380	protein_coding	13.9375	-1.05244	0.085229	0.0333117	0.975527	-0.282198	0.811547	21.3567	7.47999	27.1217	10.7602	19.9115	9.75359	18.1476	2.29143	12.1255	56.3954	17.1018	9.53121	12.8086	12.2603	0	10.5458	2.43677	0.846602
FBgn0250845	CG1288				3R	0	7206650	7208430	protein_coding	32.1888	-0.909319	0.0688981	-0.0266203	0.975564	-0.494964	0.492475	46.2728	29.92	81.365	35.5088	37.2258	31.9209	39.4978	19.0952	13.9909	63.3212	23.3206	44.9329	17.9321	38.667	19.6125	9.667	18.6819	8.46602
FBgn0033500	CG12913	ENSMUSG00000036356	Csgalnact1	ortholog_one2many	2R	0	10249200	10255500	protein_coding	259.359	-0.699602	0.0144311	0.698501	0.0224984	-0.464779	0.190838	281.196	228.674	383.402	274.386	240.669	242.953	143.046	201.645	253.702	203.815	321.825	482.007	245.925	337.629	176.512	174.885	190.88	285.305
FBgn0033437	CG12926	ENSMUSG00000073988	Ttpa	ortholog_many2many	2R	0	9608130	9610290	protein_coding	338	0.626875	0.00886846	0.375592	0.190356	-0.0351356	0.951461	262.509	282.103	223.137	259.322	252.789	227.879	214.569	305.523	360.965	323.532	275.183	328.146	400.483	307.45	322.38	536.958	606.756	594.314
FBgn0033541	CG12934				2R	0	10648900	10649800	protein_coding	157.399	-1.26842	5.42e-05	1.11353	0.000641697	-0.173475	0.781404	129.92	117.543	189.852	120.515	114.275	89.5557	129.168	155.817	117.524	107.844	301.613	354.016	151.142	317.824	139.739	65.9113	104.781	126.144
FBgn0037755	CG12945				3R	0	9788850	9791220	protein_coding	473.326	-0.136423	0.697559	-0.0284492	0.957048	-0.738474	0.0152685	495.653	584.508	1136.64	634.855	398.23	490.34	337.333	428.497	369.36	559.007	419.771	290.021	527.715	381.011	452.312	294.404	366.328	353.879
FBgn0037753	CG12947				3R	0	9780060	9783050	protein_coding	26.4271	0.525834	0.359051	0.931949	0.134716	-2.97557	1.34e-10	30.2553	86.5542	110.952	75.3217	1.73143	0.88669	9.60757	8.40189	10.26	5.93636	10.883	6.80801	19.6399	14.1464	20.8382	7.90936	27.6168	27.9379
FBgn0037677	CG12951				3R	0	9329220	9330330	protein_coding	44.9206	-1.43657	0.00217348	0.208913	0.768256	0.392007	0.615759	35.5945	26.7143	44.3809	61.3334	55.4059	43.4478	68.3205	64.9237	33.5782	14.8409	57.5242	133.437	17.9321	68.8461	24.5156	28.1222	19.4942	10.1592
FBgn0034031	CG12963				2R	0	15555400	15562400	protein_coding	300.036	-1.10269	6.65e-05	0.474412	0.145104	0.15964	0.766275	312.341	220.125	305.735	274.386	319.45	239.406	415.261	278.026	262.096	209.751	455.529	537.833	273.25	506.443	277.026	152.914	190.068	171.014
FBgn0034022	CG12964				2R	0	15486000	15497200	protein_coding	598.96	-0.828256	0.000497542	1.03199	1.95e-05	0.184625	0.660754	455.609	397.508	358.746	449.778	520.296	408.764	529.484	442.245	555.905	457.1	886.183	1436.49	653.239	1027.98	594.503	558.928	590.511	458.011
FBgn0037078	CG12971				3L	0	21355100	21356500	protein_coding	19.0413	-1.52346	0.00657473	0.345737	0.663705	-0.105098	0.936702	19.577	27.7828	23.4233	22.5965	28.5687	20.3939	23.4852	12.2209	9.32727	12.8621	40.4224	39.4864	6.83126	31.1222	0	4.39409	1.62451	18.6252
FBgn0037040	CG12983				3L	0	20962700	20966800	protein_coding	62.8135	-0.738439	0.0596777	0.247496	0.649098	-0.00236879	0.99761	40.9336	56.6342	98.6242	62.4094	85.706	56.7482	70.4555	44.3009	44.7709	81.1302	97.9466	98.0353	57.2118	60.3582	47.8054	52.7291	51.9845	22.8582
FBgn0037042	CG12984				3L	0	20991700	20992900	protein_coding	12.7858	-1.05655	0.0378036	0.444253	0.497531	-0.0385837	0.972969	10.6783	14.96	17.2592	11.8363	9.52289	7.98021	23.4852	12.2209	7.46182	6.92575	21.7659	20.424	17.9321	16.9757	9.80623	6.15172	11.3716	3.38641
FBgn0030859	CG12990	ENSMUSG00000046610	Oacyl	ortholog_one2many	X	0	17669200	17671900	protein_coding	41.4644	-1.13255	0.0162303	0.428593	0.4889	0.119859	0.912506	22.2465	29.92	50.5449	67.7896	27.703	43.4478	69.388	47.3561	8.39454	11.8727	45.0865	58.5489	79.4134	82.0494	4.90311	45.6985	31.678	20.3184
FBgn0030829	CG12998				X	0	17218700	17219800	protein_coding	158.461	-0.451656	0.299383	-0.470301	0.35187	-1.67636	3.5e-06	174.413	528.942	655.851	329.264	68.3917	80.6888	149.451	162.691	96.0709	67.2787	65.2977	72.1649	76.8517	102.798	58.8374	32.5163	50.36	80.4271
FBgn0030806	CG13001	ENSMUSG00000035062	Zc4h2	ortholog_one2one	X	0	16941100	16942900	protein_coding	59.2129	0.796731	0.0204503	-0.638163	0.0998802	0.35008	0.494469	43.6032	74.7999	45.6137	43.041	62.3316	83.3489	74.7256	49.6476	42.9054	75.1939	41.9771	46.2945	34.1563	44.3255	80.9014	89.6394	50.36	82.967
FBgn0030759	CG13014				X	0	16587900	16588900	protein_coding	127.199	0.754406	0.00639747	-0.319332	0.369273	-0.0565875	0.931809	98.7747	147.463	149.169	103.298	128.992	110.836	114.223	122.973	163.227	114.77	96.3919	134.799	63.1892	86.7649	147.093	148.52	177.072	182.019
FBgn0036679	CG13022				3L	0	16938300	16939000	protein_coding	119.538	-0.64194	0.0163566	0.678532	0.0170338	0.414088	0.240696	64.07	73.7313	92.4602	95.7662	113.409	108.176	120.628	98.5313	106.331	104.876	132.15	228.749	140.895	218.798	132.384	89.6394	121.026	110.058
FBgn0036677	CG13023				3L	0	16923900	16927400	protein_coding	15.8098	-1.10413	0.0288134	0.618787	0.314182	0.810152	0.209585	11.5682	4.27428	4.93121	10.7602	12.12	8.8669	28.8227	17.5676	13.9909	13.8515	24.8753	39.4864	17.9321	31.1222	18.3867	7.90936	12.1839	5.92621
FBgn0036656	CG13026				3L	0	16724700	16726200	protein_coding	51.397	-0.0825649	0.910276	-1.66685	0.0025351	-0.704741	0.321239	171.743	54.4971	67.8042	203.369	85.706	18.6205	64.0505	103.114	12.1255	33.6394	13.9924	23.1472	7.68517	13.2034	1.22578	17.5764	25.18	8.46602
FBgn0036638	CG13033				3L	0	16544600	16545600	protein_coding	8.14448	-1.21401	0.0418623	0.0876635	NA	0.537592	0.564338	12.4581	3.20571	1.2328	9.68422	9.52289	6.20683	12.8101	17.5676	4.66364	3.95757	17.1018	14.9776	3.41563	16.0326	3.67734	1.75764	3.24903	5.07961
FBgn0040795	CG13038				3L	0	16327300	16327900	protein_coding	31.7736	-1.10778	0.0297949	0.0513165	0.953934	-0.586447	0.405567	69.4092	39.5371	32.0529	77.4738	26.8372	31.0342	32.0252	43.5371	15.8564	9.89393	35.7583	57.1873	16.2242	32.0653	24.5156	11.4246	16.2451	0.846602
FBgn0036602	CG13042				3L	0	16307800	16308500	protein_coding	15.7187	-0.157568	0.828753	-1.33815	0.0226331	-1.70558	0.000356828	52.5018	50.2228	56.7089	30.1287	16.4486	15.9604	6.40505	7.63809	10.26	15.8303	1.55471	5.44641	0.853908	3.77239	0	1.75764	4.06129	3.38641
FBgn0036600	CG13043				3L	0	16305200	16305900	protein_coding	176.443	-0.631693	0.307894	0.14041	0.883114	-5.05052	4.47e-27	277.637	1088.87	576.952	1127.67	8.65717	15.9604	6.40505	2.29143	13.0582	3.95757	3.10942	6.80801	17.9321	9.43097	1.22578	4.39409	5.6858	5.92621
FBgn0036596	CG13045				3L	0	16289700	16291000	protein_coding	119.959	-0.843716	0.0124389	0.631294	0.0969994	0.150256	0.829788	112.123	81.2113	91.2274	110.831	122.932	66.5018	146.249	108.461	143.64	82.1196	200.557	208.325	140.041	165.985	127.481	89.6394	114.528	47.4097
FBgn0036595	CG13046				3L	0	16287600	16288400	protein_coding	18.6952	-0.891381	0.0885821	0.0977336	0.909923	0.733101	0.273627	15.1276	9.61713	9.86242	16.1404	27.703	11.527	23.4852	34.3714	15.8564	16.8197	45.0865	23.1472	18.786	20.7481	11.032	5.27291	5.6858	26.2446
FBgn0036594	CG13047				3L	0	16284700	16285400	protein_coding	13.2871	0.0871677	0.907005	-0.953468	0.127855	1.08727	0.0805844	2.66959	3.20571	6.16401	9.68422	8.65717	21.2806	16.0126	16.04	65.2909	38.5863	1.55471	9.53121	10.2469	2.82929	6.12889	7.03054	3.24903	11.0058
FBgn0036591	CG13050				3L	0	16278500	16279300	protein_coding	69.2506	-1.24585	0.00108829	0.698406	0.107431	0.107156	0.904119	72.0788	38.4685	82.5978	50.5732	69.2574	68.2752	97.1432	31.3162	68.0891	39.5757	107.275	166.115	80.2673	101.854	61.2889	37.7892	38.9884	35.5573
FBgn0040801	CG13053				3L	0	16259000	16259700	protein_coding	11.5503	-1.19759	0.0313849	0.483298	NA	0.0428731	0.972647	15.1276	7.47999	12.328	11.8363	19.0458	8.8669	4.27003	16.04	2.79818	10.8833	10.883	19.0624	12.8086	32.0653	7.35467	6.15172	2.43677	8.46602
FBgn0036584	CG13054				3L	0	16255900	16257200	protein_coding	740.516	-0.529355	0.0467437	0.986884	0.000193309	0.225047	0.60745	527.688	505.434	337.788	562.761	630.242	539.994	568.982	540.776	741.518	517.453	1040.1	1492.32	847.076	1293.93	1104.43	686.357	805.759	586.695
FBgn0036583	CG13055				3L	0	16249600	16252400	protein_coding	53.1799	0.379822	0.373404	-1.42003	0.000228123	1.06935	0.00469785	48.0525	27.7828	43.1481	32.2807	88.3032	81.5755	109.953	65.6875	96.0709	93.003	34.2036	24.5088	31.5946	24.5205	52.7085	58.002	17.0574	28.7845
FBgn0040794	CG13056				3L	0	16333300	16333800	protein_coding	10.6954	0.0542323	0.95017	0.532199	NA	-1.93124	0.00157752	88.9862	7.47999	7.39682	19.3684	0	4.43345	5.33754	1.52762	2.79818	0.989393	10.883	4.0848	3.41563	7.54477	18.3867	0	6.49806	3.38641
FBgn0036607	CG13059				3L	0	16323700	16324300	protein_coding	27.2068	0.22157	0.695801	-0.556021	0.348834	1.21521	0.0148453	14.2378	7.47999	13.5608	21.5205	44.1516	31.9209	44.8353	38.9542	19.5873	27.703	26.43	38.1248	19.6399	17.9188	67.4178	14.9399	24.3677	16.932
FBgn0036601	CG13063				3L	0	16306600	16307200	protein_coding	11.2206	-0.230916	0.760273	-1.21146	NA	-1.5038	0.0145683	16.9074	39.5371	45.6137	37.6609	19.0458	7.98021	1.06751	5.34666	14.9236	3.95757	0	1.3616	3.41563	0.943097	2.45156	1.75764	0	0
FBgn0036589	CG13067				3L	0	16271300	16271900	protein_coding	146.214	0.28194	0.523334	-1.54688	5.27e-05	-1.28603	0.000218847	301.663	469.102	303.27	391.673	154.098	133.89	109.953	153.526	108.196	139.504	24.8753	31.3168	70.8743	34.8946	15.9351	51.8502	77.9767	59.2621
FBgn0036588	CG13068				3L	0	16269400	16269900	protein_coding	11.6235	0.626974	0.321139	-1.50626	NA	-1.46378	0.00559815	25.806	37.4	32.0529	41.965	6.06002	15.9604	6.40505	11.4571	4.66364	2.96818	3.10942	2.7232	1.70782	0	3.67734	1.75764	8.12257	3.38641
FBgn0036585	CG13071				3L	0	16262700	16263200	protein_coding	42.0547	-0.345281	0.499023	-0.255576	0.69261	-1.72387	1.15e-05	144.158	114.337	88.7618	100.07	24.2401	38.1277	21.3502	31.3162	26.1164	6.92575	13.9924	12.2544	18.786	46.2117	19.6125	14.9399	14.6206	21.165
FBgn0036577	CG13073				3L	0	16213100	16217300	protein_coding	17.6664	-1.28079	0.0111825	0.657325	0.281922	0.391521	0.652082	20.4668	10.6857	3.69841	13.9883	17.3143	10.6403	23.4852	19.0952	9.32727	24.7348	34.2036	29.9552	18.786	40.5532	18.3867	5.27291	8.93483	8.46602
FBgn0036563	CG13075				3L	0	16084000	16085300	protein_coding	21.4598	-0.730666	0.269141	0.102806	0.924679	-2.00604	0.000927633	4.44931	265.005	34.5185	13.9883	2.59715	9.75359	1.06751	12.2209	2.79818	4.94697	7.77354	6.80801	8.53908	7.54477	0	0.878818	0	3.38641
FBgn0032810	CG13077				2L	0	19565900	19567400	protein_coding	611.979	0.685781	0.0670949	0.656088	0.117819	1.32412	0.000183491	165.514	143.188	119.582	137.731	358.407	765.214	202.827	261.223	838.522	955.754	662.306	769.305	672.025	525.305	1919.57	843.665	999.889	675.588
FBgn0032803	CG13082				2L	0	19538400	19539700	protein_coding	68.2886	-0.593313	0.151403	-0.564364	0.221057	-1.14329	0.00180964	131.7	201.96	175.058	94.6902	61.4659	53.2014	57.6454	79.4361	64.3582	42.5439	48.1959	55.8257	23.0555	37.7239	33.096	37.7892	17.0574	14.3922
FBgn0032770	CG13086				2L	0	19364400	19365500	protein_coding	134.437	0.493306	0.424831	-0.308421	0.707668	-1.33078	0.0241613	453.829	361.177	182.455	222.737	30.3001	235.86	29.8902	58.0495	124.053	36.6076	54.4148	91.2273	44.4032	70.7322	153.222	94.0335	61.7316	115.138
FBgn0032084	CG13101				2L	0	8977830	8984870	protein_coding	689.346	-0.558389	0.0391348	0.624963	0.0308535	0.00859598	0.988625	452.94	502.228	888.851	561.685	728.934	550.635	588.197	550.706	700.478	528.336	862.863	1357.52	690.811	904.43	714.629	563.322	575.078	686.594
FBgn0032088	CG13102				2L	0	9012190	9014150	protein_coding	13.6946	-1.05788	0.0784744	-0.038132	0.97265	-0.19773	0.873614	18.6871	41.6742	12.328	9.68422	6.92574	10.6403	34.1603	16.8038	6.52909	1.97879	17.1018	28.5936	5.97735	15.0895	0	9.667	8.12257	2.5398
FBgn0032100	CG13108				2L	0	9164240	9165430	protein_coding	46.9908	1.24745	0.000700165	-0.563299	0.213736	-0.0607069	0.943658	55.1714	36.3314	54.2433	40.8889	41.5544	44.3345	55.5104	37.4266	41.9727	20.7773	31.0942	40.848	23.9094	20.7481	98.0623	68.5478	44.6742	89.7398
FBgn0032111	CG13110				2L	0	9350470	9351000	protein_coding	61.2065	-0.983373	0.00611139	0.891781	0.0200651	-0.220298	0.742546	47.1627	35.2628	93.693	55.9533	34.6287	44.3345	66.1855	50.4114	37.3091	69.2575	96.3919	110.29	68.3126	110.342	51.4827	50.9714	36.5516	43.1767
FBgn0032127	CG13114				2L	0	9545810	9547420	protein_coding	61.9062	-0.802739	0.0337386	0.254708	0.625167	0.29026	0.648022	65.8498	53.4285	59.1745	48.4211	68.3917	79.8021	71.523	64.1599	52.2327	16.8197	101.056	117.098	49.5266	80.1632	52.7085	66.7902	33.3026	33.8641
FBgn0032139	CG13116				2L	0	9729940	9730940	protein_coding	491.318	0.549554	0.141737	0.176112	0.747126	1.05134	0.00380029	179.752	256.457	156.566	179.696	398.23	845.016	257.269	233.725	752.711	587.7	579.906	409.842	583.219	411.19	442.506	857.726	912.165	800.038
FBgn0032140	CG13117				2L	0	9736640	9737950	protein_coding	535.152	1.77293	2.1e-07	0.714299	0.0734498	-1.68154	1.59e-07	614.005	822.799	500.518	611.182	103.886	336.942	117.426	148.179	291.944	179.08	278.293	324.061	256.172	363.092	1719.77	1166.19	696.917	1102.28
FBgn0032168	CG13126	ENSMUSG00000004561	Mettl17	ortholog_one2one	2L	0	9952070	9954180	protein_coding	312.864	0.272089	0.365741	0.214837	0.571279	-1.14246	5.95e-06	407.557	377.205	780.364	458.387	236.341	228.766	222.042	190.952	252.769	195.9	189.674	368.994	231.409	237.66	328.509	321.647	306.221	297.157
FBgn0032175	CG13131				2L	0	10013200	10017500	protein_coding	141.518	-0.76244	0.0707252	0.267486	0.649019	0.133947	0.881707	113.012	57.7028	223.137	164.632	166.218	159.604	138.776	155.053	118.456	64.3106	186.565	238.28	114.424	227.286	167.932	100.185	115.341	36.4039
FBgn0032181	CG13133				2L	0	10091200	10092400	protein_coding	7243.03	-0.174625	0.445618	-0.612612	0.00368193	-0.585115	0.00439919	12168.9	12756.6	10764.8	10054.4	9808.58	7113.03	5836.07	7387.56	8788.16	9024.26	4998.39	4901.77	5273.73	4304.29	3266.7	4671.8	4234.3	5021.19
FBgn0032184	CG13135				2L	0	10122100	10122800	protein_coding	67.565	-0.595609	0.181119	-0.0520638	0.944503	1.02347	0.024244	66.7396	24.5771	19.7248	40.8889	88.3032	83.3489	91.8057	86.3104	87.6764	80.1409	124.377	106.205	46.9649	61.3013	41.6765	22.8493	55.2335	88.0466
FBgn0032188	CG13137				2L	0	10172700	10174100	protein_coding	72.4166	-1.40483	0.00166881	0.923388	0.065318	0.0452296	0.964572	63.1802	51.2914	66.5714	71.0176	73.586	68.2752	72.5906	47.3561	16.7891	42.5439	97.9466	187.901	80.2673	186.733	88.2561	46.5773	33.3026	9.31262
FBgn0032211	CG13138				2L	0	10300000	10302000	protein_coding	184.218	-0.942467	0.0019509	0.620901	0.0695952	0.159871	0.789781	125.471	137.846	198.481	178.62	169.681	187.978	227.379	135.958	151.102	92.0136	276.738	386.695	182.736	296.132	202.253	120.398	138.084	108.365
FBgn0033723	CG13155				2R	0	12379600	12380400	protein_coding	12.681	-1.82377	0.0019509	0.804829	0.259029	-1.52948	0.0109506	13.3479	57.7028	25.8889	25.8246	6.06002	5.32014	7.47256	9.1657	5.59636	0.989393	17.1018	17.7008	1.70782	27.3498	3.67734	0	0.812257	2.5398
FBgn0033720	CG13160	ENSMUSG00000046324	Ermp1	ortholog_one2many	2R	0	12371600	12375100	protein_coding	279.66	-0.838972	0.0193824	0.195699	0.710634	-0.138922	0.853079	329.249	237.223	499.285	299.135	325.51	266.894	425.936	210.047	131.515	128.621	335.817	514.685	239.948	335.742	337.089	112.489	142.145	162.547
FBgn0033667	CG13183				2R	0	11904300	11912800	protein_coding	154.26	-1.05477	0.0101246	0.980345	0.0267382	-0.834533	0.0721727	111.233	267.143	96.1586	351.86	103.02	101.083	127.033	96.2399	97.0036	94.9818	234.761	344.485	75.1439	274.441	91.9334	94.0335	114.528	101.592
FBgn0033661	CG13185	ENSMUSG00000058006	Mdn1	ortholog_one2one	2R	0	11867900	11885600	protein_coding	256.445	-0.624555	0.0198804	0.215406	0.552717	0.129531	0.807629	240.263	228.674	267.518	300.211	315.987	307.682	260.472	254.348	115.658	144.451	276.738	428.905	224.578	402.702	279.478	232.887	175.448	160.008
FBgn0033680	CG13186				2R	0	12081300	12082100	protein_coding	115.622	-0.618236	0.060246	0.894474	0.00863846	-0.290704	0.584272	67.6295	80.1428	192.317	101.146	79.646	70.0485	105.683	97.7675	79.2818	83.109	149.252	224.664	149.434	165.985	129.933	111.61	87.7238	105.825
FBgn0035529	CG1319	ENSMUSG00000032051	Fdx1	ortholog_one2one	3L	0	4292480	4293430	protein_coding	415.144	0.8102	0.000182456	-0.446475	0.0724535	-0.440451	0.075639	517.9	556.725	511.613	444.398	327.241	456.646	273.282	422.386	405.736	561.975	251.863	241.003	332.17	247.091	492.763	491.259	448.366	490.182
FBgn0033650	CG13193				2R	0	11768500	11769600	protein_coding	13.5725	-0.984483	0.0810237	0.760804	0.253296	-0.13543	0.916108	18.6871	7.47999	9.86242	13.9883	15.5829	7.98021	7.47256	12.9847	14.9236	7.91515	37.313	34.04	12.8086	7.54477	11.032	14.0611	8.93483	1.6932
FBgn0033645	CG13196				2R	0	11684200	11686400	protein_coding	679.391	-0.607567	0.0128737	0.868707	0.000463399	0.0340692	0.953266	537.476	412.468	713.793	511.112	636.302	469.059	571.117	551.47	517.664	442.259	926.606	1334.37	795.842	1116.63	858.045	560.686	720.472	553.677
FBgn0033640	CG13198				2R	0	11654900	11655800	protein_coding	244.615	-0.764466	0.0137214	1.17789	0.000174667	-0.154199	0.804736	174.413	145.326	283.545	172.164	165.352	102.856	234.852	187.897	182.815	156.324	411.998	543.279	277.52	424.393	296.638	247.827	228.244	167.627
FBgn0033623	CG13202				2R	0	11356100	11356600	protein_coding	63.4437	0.226696	0.605152	-0.879188	0.0274214	0.336051	0.563073	78.3078	45.9485	78.8994	58.1053	96.9603	81.5755	71.523	87.0742	78.3491	87.0666	46.6412	70.8033	32.4485	24.5205	37.9991	31.6374	71.4787	62.6485
FBgn0033628	CG13203				2R	0	11373600	11377100	protein_coding	519.508	-0.0515676	0.839092	-0.637023	0.00155572	-1.80608	4.39e-30	1361.49	1326.1	1152.67	1458.01	374.856	350.243	367.223	379.613	378.687	369.044	272.074	157.946	246.779	256.522	196.125	248.705	229.869	225.196
FBgn0033592	CG13215				2R	0	11239500	11240100	protein_coding	50.7627	0.915564	0.141322	-0.0325649	0.976028	-2.16547	0.000126882	56.9512	92.9656	324.227	122.667	23.3744	11.527	20.2827	9.1657	9.32727	8.90454	4.66412	28.5936	12.8086	15.0895	125.029	14.9399	15.4329	17.7786
FBgn0033590	CG13217				2R	0	11236200	11236700	protein_coding	19.3088	-0.905349	0.0522278	0.558948	0.323752	0.821976	0.151458	12.4581	12.8228	4.93121	9.68422	27.703	20.3939	20.2827	13.7486	23.3182	10.8833	21.7659	47.6561	22.2016	37.7239	20.8382	11.4246	17.8697	11.8524
FBgn0033608	CG13220				2R	0	11284300	11285100	protein_coding	1241.87	0.382932	0.0474351	-0.202743	0.409059	-0.609304	0.00100721	1609.76	1861.45	1834.41	1305.22	1089.94	1267.08	850.804	1079.26	1331	1538.51	887.738	972.184	1063.97	788.429	1193.91	1264.62	1201.33	1214.03
FBgn0033599	CG13223	ENSMUSG00000032754	Slc8b1	ortholog_one2many	2R	0	11256500	11258800	protein_coding	18.162	-1.17081	0.0389533	0.220307	0.799019	0.0587207	0.96271	36.4843	7.47999	8.62962	30.1287	21.6429	20.3939	21.3502	24.4419	4.66364	7.91515	34.2036	28.5936	2.56172	43.3824	14.7093	7.03054	5.6858	7.61941
FBgn0033579	CG13229				2R	0	11139300	11172200	protein_coding	178.861	-0.986006	0.000145467	0.558374	0.0548677	-0.160247	0.742467	182.422	193.411	184.92	205.521	176.606	161.378	187.881	156.581	100.735	140.494	275.183	330.869	174.197	247.091	174.061	116.883	89.3483	121.911
FBgn0033580	CG13231				2R	0	11146300	11147100	protein_coding	60.517	0.759367	0.250764	-0.66475	0.405434	-2.14831	0.00030401	19.577	43.8114	639.825	175.392	35.4944	17.7338	17.0801	7.63809	10.26	9.89393	1.55471	8.16961	5.97735	7.54477	39.2249	29.8798	1.62451	18.6252
FBgn0037197	CG13239				3L	0	22860800	22861500	protein_coding	51.3539	-0.419463	0.405518	-0.295869	0.646134	0.994208	0.0483401	63.1802	22.44	4.93121	36.5848	78.7803	61.1816	72.5906	80.1999	58.7618	49.4697	90.1731	58.5489	38.4258	45.2686	60.0632	40.4256	23.5555	39.7903
FBgn0028903	CG13243				2L	0	15852600	15854100	protein_coding	34.7019	-1.24571	0.00928826	0.433284	0.49112	-0.20975	0.829299	36.4843	21.3714	72.7354	33.3568	44.1516	30.1475	38.4303	24.4419	11.1927	46.5015	55.9695	61.2721	23.9094	56.5858	19.6125	24.6069	16.2451	7.61941
FBgn0036979	CG13247				3L	0	20370300	20371700	protein_coding	16.8004	-1.5374	0.00142708	0.323065	0.623154	0.659229	0.306321	12.4581	7.47999	12.328	15.0643	29.4344	19.5072	12.8101	20.6228	13.0582	22.756	17.1018	32.6784	25.6172	32.0653	13.4836	2.63645	5.6858	7.61941
FBgn0036984	CG13248	ENSMUSG00000022756	Slc7a4	ortholog_one2one	3L	0	20407100	20410600	protein_coding	453.229	-0.817459	0.000142659	0.787643	0.000398646	-0.136208	0.737652	421.794	410.331	473.396	392.749	409.484	380.39	369.358	380.377	359.1	341.341	690.29	788.367	436.347	795.03	464.57	322.526	367.953	354.726
FBgn0037013	CG13250				3L	0	20533700	20535300	protein_coding	51.5475	-1.25996	0.00351781	0.904725	0.0592148	-0.188824	0.832915	45.3829	41.6742	75.201	41.965	29.4344	56.7482	55.5104	33.6076	33.5782	22.756	69.9619	133.437	31.5946	126.375	31.8702	21.9704	25.9922	50.7961
FBgn0032612	CG13282	ENSMUSG00000053846	Lipg	ortholog_many2many	2L	0	16832100	16834500	protein_coding	28.3785	-0.727747	0.0813905	0.47338	0.35341	0.113357	0.904119	31.1452	28.8514	16.0264	23.6725	34.6287	23.9406	20.2827	30.5523	32.6455	19.7879	26.43	50.3793	37.5719	44.3255	28.1929	30.7586	12.9961	18.6252
FBgn0032613	CG13283				2L	0	16835100	16837300	protein_coding	95.0584	0.849587	0.057051	-0.531839	0.336595	-0.728668	0.170455	151.276	241.497	55.4761	154.948	49.3459	173.791	51.2404	61.8685	76.4836	41.5545	63.743	54.4641	56.3579	43.3824	153.222	74.6995	93.4096	114.291
FBgn0035611	CG13285				3L	0	5533970	5535760	protein_coding	357.55	0.19277	0.647348	-0.486544	0.261315	-0.782994	0.0426579	593.538	649.691	816.115	392.749	288.284	355.563	422.733	287.956	325.522	289.892	191.229	310.445	210.915	221.628	106.643	215.31	480.856	276.839
FBgn0035643	CG13287	ENSMUSG00000044519	Zfp488	ortholog_one2many	3L	0	5882300	5884090	protein_coding	290.184	-0.621421	0.0441558	0.0863429	0.861764	0.502962	0.179068	263.399	163.491	271.217	269.006	322.047	270.441	497.459	314.689	214.527	192.932	323.379	446.605	306.553	419.678	386.12	193.34	196.566	171.86
FBgn0035687	CG13296	ENSMUSG00000040478	Prdm13	ortholog_one2one	3L	0	6163130	6164680	protein_coding	9.42752	-1.24243	0.0457571	0.0671921	NA	0.742949	0.392339	13.3479	3.20571	1.2328	7.53217	18.1801	14.187	17.0801	9.92951	0.932727	3.95757	23.3206	20.424	5.12345	16.0326	13.4836	0.878818	0	0.846602
FBgn0035694	CG13299				3L	0	6231800	6232360	protein_coding	45.0929	-1.47871	6.91e-05	0.690657	0.0994052	0.168096	0.828448	53.3917	23.5085	36.9841	39.8129	49.3459	26.6007	43.7678	55.758	41.9727	46.5015	54.4148	103.482	52.9423	87.708	30.6445	17.5764	23.5555	23.7048
FBgn0035699	CG13300				3L	0	6329320	6352390	protein_coding	222.932	-0.429202	0.133092	0.714109	0.0147819	0.0600962	0.9282	162.845	182.726	162.73	190.456	177.472	167.584	203.894	181.786	249.971	197.879	253.417	442.521	223.724	313.108	324.831	199.492	222.559	155.775
FBgn0035921	CG13305				3L	0	8644920	8646820	protein_coding	90.3322	-0.222675	0.528093	0.85195	0.00952859	-0.0946802	0.89479	93.4355	69.4571	51.7777	64.5615	64.0631	57.6349	87.5357	53.4666	85.8109	84.0984	110.384	181.093	111.008	92.4235	129.933	118.64	88.5361	82.1203
FBgn0035933	CG13309				3L	0	8810400	8811260	protein_coding	38.7909	-0.319503	0.636218	0.404377	0.615488	-1.14386	0.0775396	28.4756	198.754	20.9576	35.5088	25.1058	16.8471	20.2827	29.7885	12.1255	70.2469	27.9847	43.5713	18.786	49.041	29.4187	29.001	39.8006	2.5398
FBgn0040827	CG13315				3L	0	9096880	9097490	protein_coding	11412.3	1.0045	0.115353	-0.507558	0.545854	-1.18426	0.0967317	34885.2	35480.8	11449	24642	354.078	23499.1	1384.56	1820.92	4885.62	4048.6	2958.61	1907.6	4138.04	4061.92	18012.8	16749.4	3906.15	11236.1
FBgn0037627	CG13318				3R	0	8771250	8772690	protein_coding	231.978	0.779595	0.137104	-0.0065414	0.993946	-1.00831	0.0779674	201.109	347.285	628.729	317.427	67.526	201.279	222.042	132.139	97.0036	122.685	127.486	170.2	151.996	168.814	62.5147	262.767	446.742	447.852
FBgn0033787	CG13321				2R	0	12953100	12955700	protein_coding	160.185	1.00943	0.0721737	-0.933461	0.14164	0.198181	0.866023	186.871	236.154	22.1905	202.293	195.652	143.644	254.067	186.369	133.38	167.207	167.908	76.2497	40.1337	34.8946	227.995	90.5182	307.846	209.957
FBgn0033784	CG13322	ENSMUSG00000048787	Dcun1d3	ortholog_one2one	2R	0	12934200	12936500	protein_coding	403.808	-0.339388	0.0700143	0.40151	0.046041	-0.653783	0.000163351	553.494	602.674	424.084	520.796	351.481	321.869	292.497	355.935	375.889	328.479	422.881	443.882	391.944	499.841	351.798	309.344	372.014	349.646
FBgn0033792	CG13325				2R	0	13110800	13126000	protein_coding	58.6062	-1.17131	0.00146539	0.174681	0.752377	0.319609	0.594646	48.0525	56.6342	46.8465	71.0176	81.3774	55.8615	88.6032	58.8133	33.5782	55.406	93.2825	102.12	48.6727	82.9925	31.8702	52.7291	28.429	18.6252
FBgn0033794	CG13326				2R	0	13129500	13132500	protein_coding	98.185	-0.756913	0.0577886	0.548013	0.247751	0.413507	0.488616	77.418	73.7313	32.0529	91.4621	86.5717	50.5414	140.911	103.878	83.0127	115.759	178.791	212.41	84.5369	111.285	115.223	68.5478	84.4748	56.7223
FBgn0033884	CG13344	ENSMUSG00000026171	Rnf25	ortholog_one2one	2R	0	13862000	13864200	protein_coding	265.658	0.595868	0.0069781	-0.308946	0.253403	-0.120551	0.774455	311.452	254.32	283.545	272.234	248.461	296.155	206.029	277.263	288.213	260.21	191.229	159.307	275.812	193.335	317.477	349.769	276.168	320.862
FBgn0025616	CG13359				X	0	801669	803470	protein_coding	138.875	-0.816097	0.0495908	0.42779	0.418436	0.22123	0.779313	100.554	51.2914	187.386	146.339	98.6918	93.9892	193.219	191.716	80.2145	126.642	147.697	149.776	228.847	280.1	66.192	64.1537	160.015	132.916
FBgn0029531	CG13362				X	0	749241	751301	protein_coding	45.687	-1.56643	7.58e-05	0.829906	0.0596172	-0.295067	0.672334	37.3742	38.4685	70.2698	65.6375	34.6287	24.8273	61.9155	46.5923	18.6545	12.8621	52.8601	108.928	59.7735	97.139	17.1609	30.7586	28.429	16.0854
FBgn0026879	CG13364				X	0	624757	625203	protein_coding	1103.75	0.886912	1.99e-06	-0.28817	0.210359	-0.398495	0.0633195	1076.73	1272.67	1364.71	1312.75	928.915	964.719	840.129	1051	1162.18	1025.01	693.4	701.225	931.613	753.534	1078.69	1568.69	1628.58	1512.88
FBgn0261446	CG13377				X	0	258335	263999	protein_coding	59.7608	-0.421298	0.345364	0.423569	0.426561	-1.23589	0.00198754	57.841	104.72	122.047	160.328	42.4202	20.3939	56.5779	49.6476	23.3182	35.6182	48.1959	40.848	64.0431	81.1063	36.7734	43.0621	63.3561	25.398
FBgn0032036	CG13384	ENSMUSG00000020261	Slc36a1	ortholog_many2many	2L	0	8384460	8388800	protein_coding	846.892	0.781773	0.0091324	-0.372433	0.321729	-1.53647	8.74e-09	1851.8	1738.56	902.412	2516.82	502.116	595.856	592.467	566.746	582.954	625.297	589.234	294.106	522.592	307.45	882.561	704.812	634.373	833.903
FBgn0032039	CG13385				2L	0	8396650	8397890	protein_coding	4.73156	-1.56808	0.0114007	1.11586	NA	-0.0327443	0.982169	3.55945	0	7.39682	1.07602	2.59715	3.54676	2.13502	3.05523	1.86545	9.89393	4.66412	20.424	5.12345	15.0895	1.22578	3.51527	0	0
FBgn0032040	CG13386				2L	0	8399020	8400080	protein_coding	119.867	-0.996303	0.00130685	1.34588	1.96e-05	-0.445837	0.295643	82.7571	123.954	134.376	94.6902	79.646	56.7482	76.8606	97.7675	75.5509	79.1515	194.338	322.7	129.794	203.709	118.901	99.3064	73.9154	113.445
FBgn0033202	CG1339				2R	0	7659100	7660590	protein_coding	34.7526	-0.914167	0.0611832	0.258961	0.712702	0.359547	0.663053	42.7134	17.0971	23.4233	36.5848	40.6887	41.6744	35.2278	45.0647	13.0582	32.65	54.4148	57.1873	38.4258	52.8134	44.128	4.39409	33.3026	12.699
FBgn0032031	CG13390	ENSMUSG00000039069	Mtg2	ortholog_one2one	2L	0	8375500	8376800	protein_coding	454.381	-0.361846	0.141228	0.585806	0.0203977	0.155799	0.717184	320.35	424.222	310.666	370.152	417.276	446.892	375.763	355.171	521.394	328.479	544.148	792.452	423.538	674.314	460.893	461.379	496.289	455.472
FBgn0032033	CG13392				2L	0	8381820	8382810	protein_coding	150.157	0.53729	0.051855	-0.642514	0.0283871	0.15298	0.760736	135.259	183.794	146.704	118.363	218.161	142.757	131.304	159.636	238.778	217.667	102.611	100.759	122.109	82.0494	122.578	121.277	178.697	180.326
FBgn0014417	CG13397	ENSMUSG00000001751	Naglu	ortholog_one2one	2L	0	8408890	8411870	protein_coding	373.509	-0.1749	0.477343	0.511302	0.0305798	-0.731586	0.000501158	463.618	568.479	356.28	526.176	295.21	258.914	278.62	301.704	254.635	338.373	438.428	354.016	351.81	492.296	381.217	377.013	385.822	300.544
FBgn0032042	CG13398	ENSMUSG00000020170	Frs2	ortholog_one2many	2L	0	8412140	8415260	protein_coding	848.674	-0.532381	0.0216068	0.864915	0.000202209	-0.205553	0.584943	665.617	687.091	961.586	747.837	633.705	656.151	708.825	641.599	660.371	639.148	1091.4	1647.54	888.064	1291.1	1083.59	829.604	713.974	728.924
FBgn0038931	CG13407				3R	0	22103400	22105600	protein_coding	16.9628	-1.29156	0.0127458	0.90466	0.123606	0.143605	0.905059	17.7972	10.6857	17.2592	6.45615	18.1801	8.8669	18.1476	14.5124	10.26	9.89393	24.8753	68.0801	13.6625	25.4636	6.12889	6.15172	17.0574	11.8524
FBgn0038929	CG13408				3R	0	22080400	22083500	protein_coding	29.639	0.340479	0.449588	-0.798956	0.0702469	0.0766644	0.932555	40.0438	37.4	35.7513	31.2047	37.2258	42.5611	30.9577	42.0095	23.3182	21.7667	20.2112	17.7008	13.6625	30.1791	45.3538	20.2128	21.9309	22.0116
FBgn0038926	CG13409	ENSMUSG00000038141	Tmem181a	ortholog_one2one	3R	0	22029400	22031900	protein_coding	125.465	0.436265	0.220217	-0.847441	0.0174045	0.23541	0.684917	146.827	113.268	98.6242	157.1	197.384	195.959	134.506	88.6018	207.065	141.483	77.7354	59.9105	98.1994	87.708	139.739	127.429	66.6051	120.217
FBgn0034515	CG13428				2R	0	20539500	20540400	protein_coding	223.711	-0.191517	0.803552	-1.28619	0.0601353	0.235176	0.856048	476.076	538.559	245.328	47.3451	51.943	1664.32	22.4177	30.5523	27.0491	603.53	82.3995	36.7632	57.2118	30.1791	26.9671	23.7281	25.18	37.2505
FBgn0034545	CG13438				2R	0	20692800	20693700	protein_coding	10.8329	-1.5842	0.00749952	0.580901	NA	0.166191	0.90229	12.4581	6.41142	12.328	6.45615	13.8515	7.98021	7.47256	15.2762	15.8564	2.96818	15.5471	35.4016	5.97735	23.5774	1.22578	10.5458	0.812257	0.846602
FBgn0034548	CG13443				2R	0	20773700	20775400	protein_coding	93.4598	-1.28247	0.000592097	0.531891	0.241183	0.648282	0.162159	68.5194	61.9771	69.037	51.6492	122.066	75.3687	84.3331	132.903	88.6091	70.2469	118.158	174.285	111.008	220.685	85.8045	62.3961	66.6051	18.6252
FBgn0036520	CG13449				3L	0	15610600	15612800	protein_coding	42.1574	0.407456	0.329435	-0.511615	0.277639	1.34021	0.000460465	29.3654	16.0286	16.0264	11.8363	77.9146	44.3345	34.1603	57.2856	57.8291	70.2469	52.8601	25.8704	37.5719	29.236	51.4827	50.9714	36.5516	59.2621
FBgn0036503	CG13454				3L	0	15516500	15517100	protein_coding	23.8982	-1.43595	0.00692983	0.6732	0.302998	-0.0200552	0.986572	15.1276	18.1657	27.1217	33.3568	27.703	16.8471	26.6877	20.6228	22.3855	9.89393	17.1018	100.759	8.53908	41.4963	9.80623	7.90936	10.5593	16.0854
FBgn0036482	CG13457				3L	0	15127900	15131400	protein_coding	230.901	-1.05049	0.000220737	0.804855	0.00799087	-0.083451	0.900492	201.109	175.246	289.709	206.597	212.966	170.245	192.151	243.655	152.967	143.462	407.333	424.82	214.331	436.654	192.447	226.735	121.026	144.769
FBgn0040809	CG13465				3L	0	14943700	14944300	protein_coding	8.3256	-1.37979	0.0260787	0.354019	NA	0.0621113	0.964117	17.7972	2.13714	9.86242	4.3041	9.52289	6.20683	9.60757	11.4571	10.26	3.95757	17.1018	24.5088	0.853908	13.2034	7.35467	0.878818	0	0.846602
FBgn0036439	CG13474				3L	0	14696600	14697100	protein_coding	215.516	-0.753141	0.0100169	1.17579	7.35e-05	-0.349772	0.413956	184.201	165.628	257.656	160.328	159.292	108.176	188.949	136.722	167.891	130.6	267.41	487.453	249.341	404.588	262.317	209.159	177.884	161.701
FBgn0036421	CG13481	ENSMUSG00000033596	Rfwd3	ortholog_one2many	3L	0	14368900	14369700	protein_coding	546.902	-0.400158	0.187655	0.81113	0.007416	-0.0160212	0.981349	372.852	340.874	613.936	403.509	364.467	353.789	603.142	389.542	539.116	442.259	646.758	1094.73	605.421	758.25	804.111	508.835	454.052	548.598
FBgn0036419	CG13482				3L	0	14329300	14329900	protein_coding	27.2317	1.43659	0.00625443	-1.04925	0.0776566	0.8069	0.229122	16.0175	10.6857	20.9576	19.3684	19.9115	35.4676	65.118	19.0952	20.52	15.8303	18.6565	6.80801	7.68517	19.805	66.192	19.334	91.7851	16.932
FBgn0036406	CG13484				3L	0	14052400	14053100	protein_coding	104.817	0.744983	0.00174312	-0.54306	0.0401527	-0.143051	0.737791	113.902	108.994	120.815	117.287	94.3632	113.496	90.7382	116.099	124.985	126.642	59.0789	81.6961	78.5595	60.3582	107.869	142.368	119.402	110.058
FBgn0034670	CG13488				2R	0	21951600	21952600	protein_coding	42.5101	0.731185	0.0606154	0.630499	0.17476	-0.0574248	0.951949	17.7972	21.3714	29.5873	35.5088	17.3143	31.0342	34.1603	17.5676	70.8873	41.5545	24.8753	57.1873	41.8415	38.667	66.192	94.9123	53.609	71.1145
FBgn0034662	CG13492				2R	0	21820700	21831400	protein_coding	845.769	-1.06565	2.73e-05	1.06698	5.08e-05	-0.100004	0.856048	662.057	721.285	860.496	645.615	687.38	725.313	563.644	708.814	602.542	525.368	1262.42	2026.06	787.303	1756.99	687.662	631.87	759.461	609.553
FBgn0034683	CG13500				2R	0	22056500	22057700	protein_coding	72.951	-0.945567	0.0142202	0.616218	0.16935	0.376183	0.537114	61.4005	48.0857	51.7777	53.8012	96.9603	72.7086	34.1603	84.0189	70.8873	49.4697	108.83	153.861	64.0431	139.578	51.4827	86.1241	30.0535	55.8757
FBgn0034684	CG13501				2R	0	22058900	22061500	protein_coding	211.429	-0.721741	0.0109228	0.811522	0.00606314	0.0440513	0.947751	153.946	150.668	224.37	167.86	192.189	133.004	229.514	164.983	160.429	153.356	349.809	407.119	213.477	335.742	242.704	181.036	217.685	127.837
FBgn0034692	CG13502	ENSMUSG00000006784	Ttc25	ortholog_one2one	2R	0	22085800	22088700	protein_coding	326.935	0.353735	0.235829	-1.10132	8.67e-05	-0.341822	0.372317	497.433	531.079	517.777	442.246	404.29	333.396	351.21	459.813	414.131	348.266	216.104	122.544	158.827	194.278	117.675	210.916	296.474	268.373
FBgn0040658	CG13516				2R	0	22669100	22670600	protein_coding	190.966	0.332679	0.288687	-0.707073	0.0234125	0.134107	0.817356	233.144	228.674	178.756	195.836	202.578	352.903	187.881	180.259	194.94	236.465	107.275	119.821	205.792	112.229	155.674	166.975	186.007	192.179
FBgn0034776	CG13527				2R	0	22763700	22765400	protein_coding	18.4289	-1.22571	0.0193035	0.35207	0.62556	0.444629	0.604327	18.6871	7.47999	19.7248	9.68422	33.763	11.527	28.8227	9.1657	17.7218	23.7454	29.5394	36.7632	19.6399	27.3498	18.3867	11.4246	4.06129	4.23301
FBgn0034786	CG13531	ENSMUSG00000033396	Spg11	ortholog_one2one	2R	0	22847800	22853800	protein_coding	232.771	0.053653	0.892317	-0.0796737	0.871324	-0.642456	0.0476503	400.438	340.874	173.825	429.334	135.918	240.293	242.324	220.741	218.258	171.165	228.542	227.387	173.343	164.099	226.769	185.431	227.432	183.713
FBgn0034833	CG13539				2R	0	23184000	23185300	protein_coding	95.6442	-0.308714	0.449328	-0.201682	0.70531	0.703979	0.0927827	75.6382	66.2514	86.2962	64.5615	133.32	111.723	165.464	91.657	76.4836	77.1727	74.626	152.499	77.7056	125.432	158.125	65.9113	55.2335	63.4951
FBgn0030151	CG1354	ENSMUSG00000027108	Ola1	ortholog_one2one	X	0	9778740	9782090	protein_coding	288.999	0.28551	0.28884	-0.234973	0.481006	0.605493	0.0240284	161.065	267.143	155.333	213.053	277.03	364.43	269.012	324.619	469.162	378.938	268.964	215.133	274.958	281.986	284.381	400.741	239.616	356.419
FBgn0034826	CG13544				2R	0	23139100	23140600	protein_coding	6.94749	-0.1812	0.813556	-0.811557	NA	-1.25099	0.0754846	18.6871	9.61713	50.5449	4.3041	8.65717	0	6.40505	3.81904	1.86545	16.8197	3.10942	0	0	0	1.22578	0	0	0
FBgn0040660	CG13551				2R	0	23377900	23383400	protein_coding	1689.64	0.644097	0.00248458	-0.266641	0.321045	-0.253262	0.41353	1584.84	2404.28	1945.36	1473.08	1533.19	1899.29	1202.01	1543.66	1853.33	1774.97	1232.88	1330.28	1512.27	1029.86	2011.5	2151.35	1846.26	2085.18
FBgn0034870	CG13559	ENSMUSG00000004071	Cdip1	ortholog_one2many	2R	0	23502900	23503800	protein_coding	49.4136	1.01716	0.0229304	-0.452376	0.439862	-0.935754	0.0521069	97.8848	79.0742	51.7777	96.8422	15.5829	61.1816	21.3502	54.9942	30.78	30.6712	26.43	24.5088	21.3477	33.0084	91.9334	48.335	29.2413	74.5009
FBgn0034899	CG13560				2R	0	23747600	23748500	protein_coding	15.8972	0.376649	0.545129	-1.11034	0.0615113	1.30496	0.0216029	6.22903	6.41142	12.328	3.22807	24.2401	30.1475	22.4177	18.3314	38.2418	41.5545	6.21883	14.9776	9.39298	3.77239	3.67734	10.5458	6.49806	27.9379
FBgn0034942	CG13566				2R	0	23961500	23962600	protein_coding	22.535	1.39216	0.00238688	-0.227252	0.756354	-2.10093	1.19e-07	49.8323	52.3599	55.4761	54.8773	4.32859	17.7338	6.40505	10.6933	13.0582	5.93636	12.4377	5.44641	6.83126	7.54477	24.5156	31.6374	21.1187	25.398
FBgn0035010	CG13579				2R	0	24455300	24490700	protein_coding	286.33	-0.794232	0.00625443	1.03199	0.000496578	-0.0769832	0.911288	194.88	219.057	277.381	241.03	268.372	148.077	250.864	213.103	209.864	198.868	410.443	581.404	296.306	593.208	357.927	284.737	191.693	216.73
FBgn0035014	CG13581				2R	0	24506900	24507700	protein_coding	56.5362	-0.766052	0.0588581	-0.443834	0.369273	1.11786	0.00514022	55.1714	27.7828	25.8889	38.7369	92.6318	88.669	83.2656	90.8932	62.4927	57.3848	77.7354	83.0577	56.3579	37.7239	57.6116	13.1823	28.429	40.6369
FBgn0035012	CG13590				2R	0	24493300	24493900	protein_coding	10.2955	-1.14748	0.049136	0.0130346	NA	0.457531	0.632173	10.6783	6.41142	13.5608	4.3041	19.0458	7.98021	14.9451	12.2209	9.32727	12.8621	23.3206	17.7008	3.41563	12.2603	9.80623	0.878818	4.06129	2.5398
FBgn0035041	CG13594				2R	0	24615400	24638600	protein_coding	818.366	0.2729	0.345887	-0.111182	0.786907	0.851543	0.00112005	639.811	445.594	458.603	359.392	862.254	691.619	796.361	1192.31	995.22	1034.91	1043.21	543.279	979.432	702.607	927.914	1176.74	856.119	1025.23
FBgn0039128	CG13599				3R	0	23931600	23932700	protein_coding	54.7329	-0.451658	0.214219	0.402837	0.352195	0.844129	0.0271157	38.2641	23.5085	34.5185	20.4445	65.7945	28.3741	48.0379	80.9637	66.2236	58.3742	74.626	91.2273	70.0204	68.8461	52.7085	55.3655	51.1722	56.7223
FBgn0039126	CG13601	ENSMUSG00000052214	Opa3	ortholog_one2many	3R	0	23926400	23927600	protein_coding	157.67	0.617527	0.0121255	-0.270244	0.395152	-0.217597	0.581133	178.862	210.508	141.772	151.719	148.903	153.397	130.236	151.234	173.487	168.197	111.939	119.821	121.255	126.375	188.77	165.218	256.673	139.689
FBgn0039150	CG13605	ENSMUSG00000032850	Rnft2	ortholog_one2many	3R	0	24109900	24112400	protein_coding	315.341	0.57246	0.0408759	-0.120743	0.776055	-0.586117	0.0544878	451.16	439.182	303.27	375.533	201.712	383.937	187.881	249.002	372.158	356.182	172.573	211.048	270.689	278.214	345.67	386.68	270.482	420.761
FBgn0039161	CG13606				3R	0	24172600	24184100	protein_coding	238.29	-0.434543	0.191351	0.31517	0.445095	-2.3161	1.87e-18	479.635	439.182	986.242	683.276	124.663	124.137	123.831	93.9485	115.658	100.918	121.267	236.919	100.761	132.977	98.0623	108.973	112.092	106.672
FBgn0039151	CG13607				3R	0	24114000	24116300	protein_coding	391.679	1.15771	0.0616468	-0.468029	0.576099	-0.968203	0.204573	939.694	805.702	212.042	888.796	58.0031	723.539	44.8353	136.722	415.996	183.038	23.3206	117.098	206.646	175.416	918.108	440.288	323.278	437.693
FBgn0039170	CG13609				3R	0	24227000	24228500	protein_coding	26.0407	-0.810316	0.0835692	0.0042753	0.995732	0.466536	0.497111	15.1276	30.9885	23.4233	22.5965	35.4944	41.6744	32.0252	25.2057	21.4527	15.8303	29.5394	51.7409	16.2242	38.667	12.2578	32.5163	13.8084	10.1592
FBgn0039194	CG13614				3R	0	24369600	24370700	protein_coding	56.0907	-0.766156	0.0487872	0.617904	0.165618	0.0595565	0.947563	38.2641	33.1257	70.2698	53.8012	50.2116	35.4676	81.1306	38.1904	47.5691	48.4803	83.9542	111.651	46.111	88.6511	62.5147	47.4562	40.6129	32.1709
FBgn0039203	CG13618				3R	0	24524800	24527500	protein_coding	283.54	-0.149818	0.595173	0.731439	0.00360054	0.0913813	0.860611	206.448	168.834	269.984	202.293	213.832	242.953	274.35	174.912	259.298	181.059	335.817	465.668	337.294	395.157	339.541	281.222	342.773	412.295
FBgn0039217	CG13627				3R	0	24712800	24717400	protein_coding	251.557	-0.599936	0.0361509	0.850867	0.00370918	0.276339	0.54	163.735	142.12	216.973	170.012	232.012	179.111	256.202	181.786	234.115	145.441	337.372	604.551	278.374	364.978	315.025	239.038	243.677	223.503
FBgn0040600	CG13631				3R	0	24769400	24770900	protein_coding	684.344	0.64362	0.00120863	-0.0228525	0.950259	0.102275	0.795532	622.013	664.651	452.439	505.732	658.811	602.063	540.159	614.866	778.827	746.003	617.219	473.837	731.799	551.712	789.401	1051.94	960.9	955.813
FBgn0039224	CG13634				3R	0	24788200	24790100	protein_coding	223.312	-0.713949	0.0258843	0.598553	0.0953684	0.664612	0.0657609	161.065	145.326	53.0105	176.468	220.758	205.712	238.054	219.977	217.325	186.006	407.333	430.266	210.915	335.742	215.737	213.553	227.432	154.928
FBgn0265266	CG13639				3R	0	24859900	24860400	protein_coding	460.272	0.669032	0.290541	0.362124	0.670929	-5.17558	2.04e-25	744.814	1263.05	4317.28	1642.01	16.4486	7.98021	3.20252	17.5676	3.73091	25.7242	15.5471	6.80801	25.6172	26.4067	28.1929	59.7596	12.1839	68.5747
FBgn0039239	CG13641				3R	0	24864200	24864700	protein_coding	53.5087	1.99556	9.72e-05	-0.499071	0.480892	-2.72253	2.14e-09	136.149	189.137	87.529	210.901	10.3886	27.4874	8.54007	12.9847	12.1255	4.94697	9.32825	6.80801	7.68517	11.3172	140.965	29.8798	13.8084	43.1767
FBgn0040601	CG13643				3R	0	24897700	24906000	protein_coding	294.984	-0.572146	0.0454875	0.69966	0.0202907	0.153466	0.779266	259.84	231.88	150.402	276.538	290.881	170.245	312.78	256.64	265.827	239.433	436.873	609.998	285.205	391.385	319.928	278.585	262.359	270.912
FBgn0039255	CG13646				3R	0	24947600	24949500	protein_coding	38.2464	1.55519	0.0120223	-0.213406	0.82995	0.59881	0.539258	16.9074	17.0971	0	1.07602	18.1801	31.9209	18.1476	23.6781	52.2327	1.97879	15.5471	21.7856	7.68517	22.6343	221.866	139.732	38.1761	39.7903
FBgn0039288	CG13653				3R	0	25195500	25196500	protein_coding	157.854	-1.19011	0.000354255	1.03073	0.00317127	-0.0722778	0.92939	128.14	114.337	139.307	165.708	114.275	125.91	143.046	135.194	104.465	83.109	254.972	383.972	169.928	317.824	174.061	64.1537	152.704	70.2679
FBgn0039315	CG13658				3R	0	25287500	25288900	protein_coding	390.577	-0.0206782	0.958631	0.584556	0.059683	0.986603	0.000293844	105.004	183.794	205.878	173.24	383.513	301.475	358.683	333.784	433.718	360.139	527.046	608.636	521.738	456.459	284.381	490.38	610.005	692.52
FBgn0035873	CG13670				3L	0	8320760	8322280	protein_coding	33.0686	-0.280798	0.571888	-0.104886	0.883148	0.921223	0.0573054	31.1452	16.0286	13.5608	13.9883	38.0916	39.9011	50.1729	32.8438	62.4927	29.6818	35.7583	39.4864	35.8641	36.7808	47.8054	27.2434	11.3716	33.0175
FBgn0035844	CG13676				3L	0	8141870	8151810	protein_coding	105.233	-0.463434	0.253873	0.4102	0.398757	-3.65285	1.62e-34	296.324	408.194	261.354	541.24	27.703	15.9604	28.8227	23.6781	34.5109	30.6712	31.0942	55.8257	24.7633	22.6343	20.8382	21.9704	31.678	16.932
FBgn0030539	CG1368				X	0	14174800	14175700	protein_coding	73.15	0.799116	0.0781245	-2.04256	1.79e-06	2.02874	3.18e-07	36.4843	14.96	30.8201	39.8129	99.5575	99.3093	255.134	177.204	113.793	95.9711	24.8753	29.9552	46.111	18.8619	46.5796	42.1833	32.4903	112.598
FBgn0031235	CG13693				2L	0	232487	234208	protein_coding	16.7756	-0.979234	0.0551552	-0.227123	0.759101	0.873346	0.139395	10.6783	10.6857	16.0264	9.68422	29.4344	34.5809	18.1476	16.8038	9.32727	28.6924	24.8753	20.424	9.39298	28.2929	11.032	11.4246	5.6858	6.77281
FBgn0035583	CG13704				3L	0	4898900	4900870	protein_coding	46.4851	1.46156	0.00435353	-0.790353	0.198749	0.521709	0.511477	40.9336	47.0171	12.328	23.6725	23.3744	127.683	23.4852	23.6781	41.9727	20.7773	27.9847	32.6784	15.3703	21.6912	123.804	67.669	118.59	44.0233
FBgn0035572	CG13711				3L	0	4757880	4758710	protein_coding	51.2318	-1.19789	0.00710244	0.992731	0.0416421	0.170284	0.859245	39.1539	39.5371	25.8889	41.965	38.9573	33.6942	37.3628	58.8133	52.2327	33.6394	96.3919	130.714	29.8868	122.603	11.032	40.4256	56.858	33.0175
FBgn0035555	CG13720				3L	0	4498860	4500500	protein_coding	51.3478	-0.755743	0.107596	0.195548	0.776595	-1.2332	0.00637974	30.2553	180.588	92.4602	122.667	35.4944	26.6007	60.848	35.1352	17.7218	37.5969	49.7506	62.6337	35.0102	38.667	28.1929	31.6374	18.6819	20.3184
FBgn0035554	CG13721				3L	0	4496880	4497780	protein_coding	168.862	-1.24747	2.99e-05	1.05391	0.000709272	-0.368137	0.404379	150.387	153.874	236.698	157.1	125.529	119.703	164.396	121.446	121.255	70.2469	281.402	339.039	181.028	356.491	158.125	92.2759	126.712	83.8136
FBgn0035553	CG13722				3L	0	4485160	4490960	protein_coding	385.972	-0.452726	0.430608	-0.24596	0.753077	-3.18371	8.22e-13	499.212	2637.23	490.656	2245.66	104.752	109.063	86.4682	90.1294	88.6091	80.1409	93.2825	104.843	53.7962	60.3582	22.064	78.2148	66.6051	36.4039
FBgn0036705	CG13723				3L	0	17264400	17265000	protein_coding	8.11255	-1.51547	0.00937736	0.946321	NA	-0.237741	0.846421	12.4581	8.54856	4.93121	6.45615	7.79146	9.75359	4.27003	3.81904	3.73091	6.92575	7.77354	27.232	6.83126	22.6343	1.22578	0.878818	5.6858	5.07961
FBgn0036707	CG13724				3L	0	17322800	17324500	protein_coding	50.5316	-1.27385	0.00166881	0.57304	0.240128	0.063287	0.94714	55.1714	38.4685	62.8729	40.8889	48.4802	31.9209	84.3331	43.5371	21.4527	37.5969	77.7354	78.9729	55.504	112.229	52.7085	27.2434	24.3677	16.0854
FBgn0036708	CG13725				3L	0	17324600	17325500	protein_coding	18.2314	-1.79312	0.0012901	0.210097	0.808532	0.11353	0.931809	16.0175	9.61713	35.7513	16.1404	15.5829	20.3939	29.8902	19.859	3.73091	40.5651	32.6489	32.6784	9.39298	30.1791	3.67734	7.90936	2.43677	1.6932
FBgn0036716	CG13728				3L	0	17380000	17382700	protein_coding	24.4182	-0.0761064	0.907603	-1.21342	0.0178134	1.19773	0.016941	28.4756	14.96	9.86242	18.2924	35.4944	34.5809	54.4429	71.0342	20.52	13.8515	17.1018	8.16961	9.39298	35.8377	23.2898	17.5764	10.5593	16.0854
FBgn0036717	CG13731				3L	0	17383600	17389000	protein_coding	41.4882	-0.206371	0.736989	-1.64975	0.00111839	2.09573	5.42e-06	30.2553	9.61713	3.69841	11.8363	90.9003	107.29	62.983	88.6018	102.6	82.1196	15.5471	39.4864	17.9321	13.2034	12.2578	10.5458	8.12257	39.7903
FBgn0033372	CG13742				2R	0	9084600	9087810	protein_coding	30.5114	-0.940075	0.0802339	0.46084	0.509599	0.0972525	0.937865	15.1276	19.2343	34.5185	41.965	20.7772	23.9406	44.8353	31.3162	35.4436	21.7667	55.9695	57.1873	21.3477	48.0979	15.9351	48.335	3.24903	10.1592
FBgn0033340	CG13751				2R	0	8900240	8900620	protein_coding	378.612	0.91406	1.6e-07	0.0189722	0.953865	-0.0114741	0.97845	312.341	305.611	286.01	301.287	285.687	345.809	286.092	278.79	501.807	390.81	267.41	283.213	348.394	308.393	512.375	562.443	641.683	596.854
FBgn0031834	CG13766				2L	0	6564110	6566180	protein_coding	84.5316	-0.592887	0.0340254	0.106844	0.802017	-0.0634383	0.920454	88.0963	81.2113	104.788	92.5381	106.483	79.8021	74.7256	87.838	97.0036	87.0666	79.2901	87.1425	93.0759	116.001	75.9983	72.0631	54.4212	44.0233
FBgn0031897	CG13784	ENSMUSG00000034006	Pqlc1	ortholog_one2one	2L	0	7204540	7220030	protein_coding	1483.75	0.370717	0.144504	-0.0236496	0.957127	-0.937138	4.01e-05	2415.97	2884.07	1396.77	2399.54	978.261	1540.18	1025.88	1081.55	1188.29	1306.99	1240.66	917.72	1325.26	1062.87	1420.68	1580.99	1345.91	1595.84
FBgn0031900	CG13786				2L	0	7250610	7252980	protein_coding	20.6712	-1.01645	0.0616759	0.128676	0.884052	0.572395	0.472301	16.0175	6.41142	17.2592	24.7486	33.763	24.8273	23.4852	25.9695	17.7218	10.8833	27.9847	51.7409	4.26954	38.667	19.6125	12.3034	12.1839	4.23301
FBgn0031935	CG13793				2L	0	7716970	7719490	protein_coding	192.909	-0.741577	0.00391924	0.285449	0.383473	0.736569	0.00549808	130.81	145.326	104.788	125.895	201.712	183.545	225.244	256.64	218.258	195.9	223.878	253.258	283.497	303.677	104.191	151.157	227.432	137.149
FBgn0031939	CG13796				2L	0	7727160	7732670	protein_coding	406.173	-0.217536	0.389323	-0.0471143	0.904009	-1.717	2.2e-19	1054.49	1093.15	696.534	907.089	319.45	250.047	264.742	262.75	223.855	269.115	278.293	231.472	280.082	269.726	299.09	203.886	177.072	230.276
FBgn0035332	CG13801	ENSMUSG00000030450	Oca2	ortholog_one2many	3L	0	2360560	2362690	protein_coding	29.4631	-1.28347	0.00785101	0.0140295	0.986494	0.529956	0.452894	36.4843	28.8514	24.6561	18.2924	30.3001	57.6349	60.848	20.6228	11.1927	12.8621	31.0942	63.9953	27.325	49.041	13.4836	16.6975	3.24903	23.7048
FBgn0035325	CG13806				3L	0	2266390	2267640	protein_coding	18.2617	2.64649	8.54e-06	-0.0947896	0.930244	0.180442	0.897182	4.44931	2.13714	1.2328	5.38012	8.65717	0	6.40505	3.05523	6.52909	4.94697	6.21883	0	5.12345	3.77239	77.2241	34.2739	156.766	2.5398
FBgn0039040	CG13833				3R	0	23033300	23035600	protein_coding	7071.15	-0.439238	0.15125	-0.520522	0.119681	0.634411	0.0500669	7040.59	6334.48	5922.38	3375.49	11304.5	10845.1	5745.33	8285.8	11670.3	14262.1	5792.84	7691.69	6381.25	4794.7	3581.73	3588.21	6437.14	4227.08
FBgn0039028	CG13840				3R	0	22814500	22816200	protein_coding	45.0423	-0.897448	0.025011	0.269182	0.625754	0.597766	0.245217	39.1539	36.3314	27.1217	33.3568	42.4202	43.4478	51.2404	80.1999	30.78	23.7454	54.4148	89.8657	30.7407	94.3097	37.9991	27.2434	24.3677	44.0233
FBgn0039009	CG13842				3R	0	22704300	22707300	protein_coding	850.224	0.0490427	0.885398	-0.182134	0.614671	-1.35851	2.13e-09	1916.76	2067.68	1300.61	1451.56	891.689	602.949	448.353	573.62	673.429	886.496	634.321	499.708	642.139	430.052	493.989	649.446	600.258	540.978
FBgn0038967	CG13847				3R	0	22425200	22436200	protein_coding	79.4754	-0.879444	0.00375823	0.141327	0.755999	0.376301	0.374524	89.876	49.1542	82.5978	57.0293	97.8261	87.7823	99.2783	84.0189	86.7436	70.2469	102.611	129.352	80.2673	99.0251	68.6436	53.6079	34.9271	57.5689
FBgn0038959	CG13856				3R	0	22402700	22405100	protein_coding	348.431	0.248125	0.607449	-0.770163	0.0980561	-0.681626	0.175416	688.753	626.182	629.962	616.562	257.984	178.225	602.075	462.104	227.585	181.059	119.713	182.455	309.115	199.936	101.74	181.036	492.228	215.037
FBgn0030033	CG1387				X	0	8385780	8389500	protein_coding	194.216	-0.673809	0.0602064	0.665633	0.0939783	0.385994	0.466141	110.343	98.3085	139.307	207.673	132.455	93.9892	276.485	242.891	109.129	111.801	209.886	362.186	291.183	369.694	192.447	130.944	245.302	171.86
FBgn0034506	CG13870				2R	0	20343800	20346000	protein_coding	240.189	-0.967113	0.00176338	1.16349	0.00023662	-0.245428	0.648551	171.743	189.137	273.682	216.281	172.278	169.358	215.637	151.234	124.053	138.515	360.692	671.27	218.6	431.938	204.705	145.884	255.049	213.344
FBgn0034477	CG13872				2R	0	19878800	19880900	protein_coding	279.751	-0.923365	0.00174926	1.29196	1.52e-05	-0.16256	0.779779	191.32	209.44	273.682	185.076	228.549	153.397	180.409	198.59	198.671	235.476	474.186	683.524	314.238	506.443	365.282	178.4	281.041	177.786
FBgn0035104	CG13875				3L	0	179923	182535	protein_coding	61.4151	0.189444	0.66205	0.417446	0.374899	-1.14283	0.00136006	93.4355	99.377	75.201	105.45	57.1373	37.241	34.1603	27.4971	51.3	60.353	74.626	51.7409	62.3353	28.2929	37.9991	76.4571	81.2257	51.6427
FBgn0035164	CG13901	ENSMUSG00000041035	Gm17018	ortholog_one2one	3L	0	836667	837821	protein_coding	160.043	0.773253	0.00661795	-0.06764	0.888286	0.13725	0.813334	105.894	153.874	110.952	137.731	170.546	168.471	119.561	103.878	161.362	172.154	97.9466	152.499	187.006	95.2528	245.156	242.554	189.256	266.679
FBgn0035176	CG13905				3L	0	902898	903810	protein_coding	134.418	-0.984718	0.0902672	0.824107	0.226302	-1.49236	0.0107361	78.3078	821.731	157.799	103.298	92.6318	28.3741	92.8732	63.3961	67.1564	54.4166	129.041	265.512	79.4134	150.895	72.3209	48.335	46.2987	67.7281
FBgn0035173	CG13907	ENSMUSG00000037762	Slc16a9	ortholog_many2many	3L	0	877291	882013	protein_coding	2229.27	0.159069	0.584743	-0.232267	0.48539	-0.843397	0.000470461	3880.69	4515.78	2366.98	3175.35	2063.87	1860.28	1663.18	1985.9	2369.13	2665.43	1798.8	1206.38	1943.49	1451.43	1213.52	1971.19	1934.8	2060.63
FBgn0035186	CG13912				3L	0	1189590	1190470	protein_coding	60.2431	1.05285	0.0285622	-0.08663	0.916679	0.0978684	0.93192	43.6032	44.88	35.7513	59.1814	26.8372	115.27	18.1476	38.9542	50.3673	19.7879	23.3206	62.6337	39.2798	59.4151	145.868	148.52	56.0458	96.5126
FBgn0025712	CG13920	ENSMUSG00000033578	Tmem35a	ortholog_one2one	3L	0	1648940	1651500	protein_coding	167.237	0.153516	0.616508	-0.776445	0.00345316	-0.828896	0.000489736	287.425	284.24	329.158	302.363	158.426	187.978	181.476	134.43	182.815	167.207	69.9619	95.3121	97.3455	110.342	111.546	133.58	66.6051	110.058
FBgn0035267	CG13921				3L	0	1746910	1752390	protein_coding	85.7486	0.178431	0.700488	-0.769252	0.073281	-0.197291	0.786147	134.369	96.1713	81.365	147.415	102.155	80.6888	89.6707	122.209	126.851	92.0136	51.3054	92.5889	26.4711	49.041	82.1272	72.0631	29.2413	67.7281
FBgn0035243	CG13926	ENSMUSG00000062797	l7Rn6	ortholog_one2many	3L	0	1617350	1618160	protein_coding	14.7917	0.929453	0.0429787	-0.197367	0.782973	-0.271293	0.744945	16.9074	12.8228	13.5608	13.9883	12.12	13.3004	10.6751	9.92951	22.3855	19.7879	7.77354	10.8928	11.1008	8.48787	14.7093	23.7281	18.6819	25.398
FBgn0035256	CG13930	ENSMUSG00000035126	Wdr78	ortholog_one2many	3L	0	1670410	1672730	protein_coding	171.831	-0.495495	0.103648	0.403124	0.262111	0.664648	0.0427584	140.598	89.7599	55.4761	116.211	176.606	170.245	140.911	173.385	244.375	274.062	216.104	300.914	174.197	201.823	167.932	112.489	198.191	139.689
FBgn0035258	CG13931				3L	0	1700960	1702410	protein_coding	490.909	-0.220835	0.49587	1.52917	2.03e-08	1.74935	3.01e-11	76.5281	71.5942	61.6401	86.082	269.238	387.484	176.139	261.986	623.062	596.604	713.611	778.836	1099.83	772.396	452.312	612.536	981.207	815.277
FBgn0031288	CG13949				2L	0	855337	856639	protein_coding	65.582	0.0370598	0.931356	-0.167497	0.721694	-0.644968	0.057441	100.554	96.1713	96.1586	74.2457	66.6602	46.1079	69.388	46.5923	111.927	64.3106	51.3054	63.9953	50.3806	36.7808	42.9023	50.9714	53.609	58.4155
FBgn0031289	CG13950				2L	0	860309	861806	protein_coding	6970.42	0.0548111	0.828753	-0.818601	4.73e-05	-1.28157	1.22e-13	16088.7	16483.8	14559.4	13336.3	7431.32	6094.22	4564.66	6198.31	6455.4	6601.23	3420.36	3224.27	3940.78	2972.64	2756.78	3473.97	4170.13	3695.42
FBgn0033412	CG13955				2R	0	9421970	9423690	protein_coding	108.538	-0.69426	0.0643991	-0.0712347	0.909923	0.556079	0.236943	96.1051	64.1142	77.6666	136.655	124.663	119.703	190.016	139.777	66.2236	70.2469	206.776	136.16	87.0986	116.944	136.061	75.5783	43.8619	66.0349
FBgn0032824	CG13962				2L	0	19813700	19814500	protein_coding	26.1821	-0.74036	0.258072	0.284752	0.759669	-2.89177	1.16e-07	5.33917	299.2	62.8729	36.5848	0.865717	9.75359	7.47256	3.05523	0.932727	4.94697	6.21883	10.8928	10.2469	2.82929	2.45156	1.75764	1.62451	4.23301
FBgn0032834	CG13965				2L	0	19961800	19962400	protein_coding	116.973	0.812896	0.0187957	0.496921	0.244125	-1.99084	4.39e-11	198.439	274.623	277.381	145.263	31.1658	54.0881	44.8353	67.979	76.4836	107.844	69.9619	65.3569	74.29	80.1632	150.771	94.9123	203.064	88.8932
FBgn0039522	CG13972				3R	0	27515900	27517300	protein_coding	26.4361	-1.01698	0.0168427	0.180173	0.774032	0.0253133	0.978642	37.3742	30.9885	18.492	18.2924	32.8973	28.3741	25.6202	21.3866	49.4345	31.6606	34.2036	34.04	29.8868	27.3498	20.8382	17.5764	8.12257	9.31262
FBgn0031811	CG13982				2L	0	6412320	6415340	protein_coding	101.047	0.298472	0.432608	-1.06565	0.00209719	0.04875	0.950047	129.92	136.777	104.788	154.948	124.663	142.757	148.384	130.611	86.7436	103.886	80.8448	54.4641	81.1212	29.236	121.352	72.9419	53.609	61.8019
FBgn0260452	CG13984				2L	0	6308820	6309480	protein_coding	27.0673	-1.44307	0.0034646	1.09968	0.0418709	-0.266234	0.781934	28.4756	13.8914	18.492	43.041	26.8372	15.0737	16.0126	24.4419	15.8564	12.8621	48.1959	74.8881	15.3703	72.6184	18.3867	17.5764	4.87354	20.3184
FBgn0031786	CG13989				2L	0	6160400	6161310	protein_coding	19.8727	-1.02687	0.0429187	-0.0537583	0.950678	0.516915	0.484527	15.1276	17.0971	17.2592	16.1404	32.0315	28.3741	22.4177	19.0952	32.6455	16.8197	41.9771	38.1248	9.39298	11.3172	14.7093	5.27291	9.74709	10.1592
FBgn0031776	CG13993	ENSMUSG00000024346	Pfdn1	ortholog_one2one	2L	0	6069080	6069840	protein_coding	191.253	0.801154	0.00106489	0.0116486	0.979671	-0.341902	0.305879	136.149	245.771	207.111	187.228	159.292	157.831	150.519	137.486	208.931	154.345	121.267	194.709	169.928	123.546	279.478	272.434	245.302	291.231
FBgn0031772	CG13994	ENSMUSG00000094351	Gm21883	ortholog_many2many	2L	0	6062990	6063670	protein_coding	254.378	0.642403	0.00242288	-0.0391285	0.916571	-0.144528	0.706288	222.465	241.497	265.053	214.129	255.387	188.865	190.016	214.63	312.464	342.33	208.331	212.41	236.532	168.814	281.929	324.284	291.6	408.062
FBgn0031770	CG13995				2L	0	6054300	6060170	protein_coding	211.136	0.0412865	0.888436	-0.761974	0.000599362	0.551548	0.0147761	193.1	240.428	179.989	165.708	303.001	246.5	333.063	274.971	241.576	265.157	139.924	167.477	185.298	174.473	155.674	187.188	144.582	202.338
FBgn0031753	CG13999	ENSMUSG00000024666	Tmem138	ortholog_one2one	2L	0	5955310	5956470	protein_coding	278.022	0.234665	0.314126	-0.719532	0.000943177	-0.491374	0.0263313	455.609	344.08	441.343	451.93	297.807	324.529	271.147	298.649	271.424	293.85	214.55	136.16	175.905	186.733	164.254	217.068	248.551	210.804
FBgn0031721	CG14017	ENSMUSG00000057816	1700007G11Rik	ortholog_one2many	2L	0	5553900	5555140	protein_coding	12.953	-0.0773003	0.92507	-1.37201	0.0342209	-1.37124	0.0244028	25.806	22.44	70.2698	25.8246	16.4486	6.20683	13.8776	4.58285	11.1927	22.756	6.21883	1.3616	0	0	1.22578	0	3.24903	1.6932
FBgn0029962	CG1402	ENSMUSG00000056158	Car10	ortholog_many2many	X	0	7826200	7842680	protein_coding	716.873	-0.475978	0.254329	0.758174	0.0853574	0.0284352	0.974528	329.249	343.011	941.861	741.381	384.379	278.421	1044.02	701.176	457.969	342.33	679.407	987.161	1190.35	1483.49	696.242	639.779	963.337	700.139
FBgn0031676	CG14040	ENSMUSG00000022664	Slc35a5	ortholog_one2many	2L	0	5052840	5054580	protein_coding	224.624	0.659906	0.0124676	-0.401897	0.202313	-0.216902	0.62094	250.051	312.023	182.455	261.474	194.786	271.327	174.004	219.213	203.335	299.786	152.361	136.16	210.061	140.521	209.608	241.675	294.849	289.538
FBgn0031650	CG14044				2L	0	4942740	4944300	protein_coding	45.42	0.773038	0.0514654	-0.312904	0.56179	0.357693	0.571992	26.6959	24.5771	30.8201	53.8012	38.9573	37.241	59.7805	44.3009	66.2236	40.5651	31.0942	34.04	44.4032	30.1791	33.096	66.7902	58.4825	96.5126
FBgn0029606	CG14052				X	0	2223750	2224970	protein_coding	26.4695	0.732137	0.161371	-0.286503	0.697164	1.01674	0.0794911	16.9074	4.27428	7.39682	16.1404	20.7772	19.5072	52.3079	22.1504	41.04	23.7454	6.21883	10.8928	33.3024	35.8377	33.096	34.2739	51.1722	47.4097
FBgn0039592	CG14062				3R	0	28641600	28642900	protein_coding	16.3964	-0.920787	0.0885793	0.0892494	0.921153	0.318726	0.740042	18.6871	9.61713	16.0264	11.8363	19.9115	10.6403	18.1476	25.9695	35.4436	11.8727	10.883	42.2097	12.8086	16.0326	11.032	13.1823	4.06129	6.77281
FBgn0032312	CG14071				2L	0	10887600	10888900	protein_coding	252.08	-1.15574	0.000327359	0.933818	0.006035	-0.152725	0.818136	166.404	161.354	318.063	289.451	203.444	179.998	229.514	219.977	180.016	207.773	380.903	611.359	208.353	476.264	175.286	132.701	231.493	165.087
FBgn0032318	CG14072				2L	0	10936700	10937900	protein_coding	197.102	-0.687775	0.00909661	0.805901	0.00314497	-0.0572975	0.92861	166.404	150.668	208.344	164.632	191.324	134.777	177.206	158.108	139.909	143.462	324.934	314.53	226.286	324.425	241.478	146.763	216.06	118.524
FBgn0036818	CG14074				3L	0	18866200	18867400	protein_coding	55.4882	0.800733	0.0521617	-0.380384	0.484059	0.0213675	0.982169	52.5018	50.2228	40.6825	68.8656	60.6002	28.3741	75.7931	51.939	45.7036	63.3212	62.1883	14.9776	46.9649	35.8377	91.9334	42.1833	82.038	84.6602
FBgn0036835	CG14075				3L	0	18985000	18985600	protein_coding	14.4037	0.369571	0.590221	-1.21963	0.0597206	0.0455709	0.972353	23.1364	2.13714	13.5608	40.8889	17.3143	35.4676	9.60757	20.6228	20.52	18.7985	6.21883	2.7232	10.2469	2.82929	8.58045	17.5764	6.49806	2.5398
FBgn0036830	CG14077	ENSMUSG00000030785	Cox6a2	ortholog_many2many	3L	0	18908300	18914200	protein_coding	5.8275	-1.13739	0.072955	0.252132	NA	-0.383936	0.73713	10.6783	0	16.0264	7.53217	7.79146	4.43345	6.40505	2.29143	4.66364	12.8621	0	9.53121	7.68517	11.3172	3.67734	0	0	0
FBgn0036860	CG14086				3L	0	19275800	19279900	protein_coding	11.8949	-1.44918	0.00995216	0.214875	NA	0.31785	0.759838	24.0263	8.54856	6.16401	7.53217	15.5829	14.187	13.8776	19.0952	7.46182	2.96818	13.9924	24.5088	13.6625	24.5205	2.45156	7.90936	0	7.61941
FBgn0036870	CG14095				3L	0	19464000	19464800	protein_coding	19.4967	-0.0541369	0.93264	-1.2188	0.0115748	2.35244	6.03e-08	7.11889	3.20571	6.16401	6.45615	53.6745	32.8075	42.7003	44.3009	13.0582	12.8621	18.6565	20.424	21.3477	5.65858	14.7093	24.6069	12.1839	11.0058
FBgn0036908	CG14103				3L	0	19803700	19805100	protein_coding	392.055	0.72018	0.000523452	-0.346377	0.161497	0.230058	0.465217	240.263	368.657	410.523	289.451	385.244	409.651	381.1	363.573	452.373	548.124	292.285	291.383	345.833	270.669	421.668	498.29	540.151	547.751
FBgn0036359	CG14105	ENSMUSG00000039438	Ttc36	ortholog_one2one	3L	0	13425900	13426700	protein_coding	688.305	-0.245656	0.369842	0.340885	0.265188	1.4785	3.74e-11	210.897	294.925	199.714	214.129	852.732	726.199	533.754	580.495	1142.59	1298.08	825.55	1156	910.266	558.313	725.661	645.052	827.69	687.44
FBgn0036364	CG14109				3L	0	13440900	13442400	protein_coding	185.449	0.644714	0.115488	0.0359569	0.959803	-1.38375	0.000241437	347.936	374	223.137	391.673	125.529	150.737	112.088	66.4513	108.196	191.942	163.244	141.607	81.9751	82.9925	280.703	253.1	64.9806	177.786
FBgn0036323	CG14118				3L	0	12892700	12894800	protein_coding	311.622	1.68953	0.00516152	0.226387	0.813523	-3.59708	1.39e-11	1055.38	1666.97	96.1586	1679.67	15.5829	34.5809	16.0126	12.2209	6.52909	21.7667	12.4377	23.1472	17.0782	60.3582	91.9334	357.679	45.4864	396.21
FBgn0036321	CG14120				3L	0	12885000	12889200	protein_coding	18.1079	-1.22088	0.0130133	0.718219	0.215327	0.327931	0.713789	20.4668	10.6857	16.0264	5.38012	24.2401	15.0737	14.9451	16.04	16.7891	12.8621	34.2036	29.9552	43.5493	20.7481	8.58045	17.5764	15.4329	3.38641
FBgn0036232	CG14125				3L	0	11974900	11975800	protein_coding	318.869	-0.0929006	0.833397	1.18838	0.000865507	-0.4605	0.337657	373.742	152.806	260.121	272.234	167.949	152.511	259.404	167.274	191.209	186.995	450.865	635.868	295.452	459.288	340.766	719.752	244.489	408.909
FBgn0036193	CG14135				3L	0	11691600	11692800	protein_coding	142.531	0.594694	0.0545618	-0.408166	0.274606	0.303199	0.517394	107.673	128.228	150.402	93.6141	193.055	149.851	159.059	98.5313	207.998	144.451	132.15	122.544	128.086	62.2444	149.545	203.007	163.264	171.86
FBgn0036146	CG14141				3L	0	11201400	11202200	protein_coding	123.494	0.612406	0.0816729	0.0267243	0.966384	0.576995	0.178636	51.612	70.5256	91.2274	83.9299	80.5117	85.1223	147.316	147.415	112.86	142.473	80.8448	62.6337	163.95	157.497	197.35	147.641	211.187	188.792
FBgn0036089	CG14151				3L	0	10627700	10628500	protein_coding	5.07363	-0.846027	0.195875	0.855374	NA	-1.33904	0.0513723	6.22903	7.47999	22.1905	8.6082	2.59715	0.88669	1.06751	2.29143	0	6.92575	15.5471	1.3616	0.853908	8.48787	0	3.51527	2.43677	0.846602
FBgn0036094	CG14153				3L	0	10643500	10644600	protein_coding	9611.05	-0.0303093	0.946518	-0.619776	0.0887266	-0.268234	0.62094	16546.1	14910.8	11818.9	8602.82	10982.5	10512.6	9209.39	11755.8	11051	14805.3	6139.54	4803.73	9877.15	5881.15	3340.25	5335.3	10626.8	6799.9
FBgn0036093	CG14154				3L	0	10641900	10643000	protein_coding	19.2172	-1.02527	0.0799109	-0.917397	0.159023	1.02231	0.1215	19.577	7.47999	17.2592	12.9123	41.5544	39.0144	27.7552	40.4819	24.2509	30.6712	15.5471	27.232	10.2469	11.3172	3.67734	0	0	16.932
FBgn0032961	CG1416	ENSMUSG00000021037	Ahsa1	ortholog_one2many	2L	0	21758000	21761000	protein_coding	567.089	0.833397	0.00611214	-0.582012	0.0911822	0.173777	0.762879	347.936	694.571	570.788	498.199	722.874	576.349	681.07	420.859	807.742	440.28	270.519	462.945	450.863	372.523	582.245	899.031	519.032	889.778
FBgn0033468	CG1418	ENSMUSG00000003380	Rabac1	ortholog_one2one	2R	0	9963840	9965070	protein_coding	297.067	0.554571	0.0164842	-0.625893	0.00982455	0.106205	0.817271	255.39	401.782	294.64	234.573	324.644	302.361	293.565	358.226	429.054	423.46	192.784	189.263	249.341	182.018	302.767	342.739	240.428	330.175
FBgn0036931	CG14183	ENSMUSG00000038199	4931409K22Rik	ortholog_many2many	3L	0	20024700	20027800	protein_coding	372.018	-0.504648	0.0464456	0.667208	0.0114203	0.238094	0.552342	257.17	273.554	319.296	273.31	352.347	263.347	448.353	271.916	281.684	286.924	575.242	686.247	398.775	505.5	457.215	415.681	342.773	286.998
FBgn0036935	CG14186				3L	0	20098100	20103800	protein_coding	834.065	0.145248	0.718717	0.104729	0.84739	-0.707462	0.0568968	1505.65	1007.66	719.957	1187.93	405.156	1020.58	382.168	789.014	924.333	1121.97	1012.11	465.668	682.272	652.623	753.854	960.548	655.492	766.174
FBgn0036938	CG14187				3L	0	20112300	20112800	protein_coding	15.7504	-1.70312	0.0018442	0.7893	0.227345	0.178321	0.881893	16.0175	6.41142	13.5608	16.1404	9.52289	2.66007	34.1603	16.04	8.39454	9.89393	29.5394	39.4864	13.6625	43.3824	6.12889	7.03054	8.93483	2.5398
FBgn0030979	CG14190				X	0	19056900	19067800	protein_coding	59.577	-0.797425	0.0626759	0.68438	0.162145	0.371501	0.594609	30.2553	29.92	53.0105	55.9533	30.3001	30.1475	98.2108	69.5066	41.9727	36.6076	87.0636	61.2721	111.008	130.147	39.2249	51.8502	81.2257	34.7107
FBgn0030981	CG14191				X	0	19081700	19082600	protein_coding	24.8706	0.142236	0.838536	-0.131454	0.886072	-1.68754	0.00138782	113.012	84.4171	29.5873	25.8246	8.65717	29.2608	9.60757	8.40189	18.6545	16.8197	4.66412	10.8928	17.0782	15.0895	4.90311	7.90936	26.8045	16.0854
FBgn0031032	CG14204				X	0	19583600	19587100	protein_coding	358.146	-0.617994	0.14464	0.919027	0.0384081	-0.0138036	0.987757	203.778	147.463	469.698	324.959	229.415	112.61	419.531	371.211	219.191	182.048	298.504	609.998	535.4	887.454	252.51	327.799	520.657	334.408
FBgn0031034	CG14205				X	0	19592600	19595500	protein_coding	211.713	-1.32758	0.000932432	0.814819	0.0729593	-0.102109	0.914526	126.36	104.72	387.1	242.106	122.066	150.737	239.122	280.318	67.1564	64.3106	239.425	325.423	329.608	603.582	175.286	124.792	156.766	71.9611
FBgn0031037	CG14207				X	0	19605200	19611400	protein_coding	2233.92	0.709978	0.000380688	-0.301423	0.21694	-0.41169	0.073525	2666.92	2815.68	2395.34	2769.69	1921.89	2292.09	1796.62	1929.38	2173.25	2424.01	1752.16	1467.81	1878.6	1306.19	1937.96	3030.16	2443.27	3209.47
FBgn0031040	CG14210	ENSMUSG00000024732	Ccdc86	ortholog_one2one	X	0	19616200	19616800	protein_coding	133.638	0.893249	0.00105817	-0.0438038	0.929209	-0.551755	0.0781723	130.81	175.246	192.317	116.211	108.215	108.176	113.156	80.9637	126.851	93.003	90.1731	144.33	86.2447	78.277	185.093	210.037	164.888	201.491
FBgn0031045	CG14212	ENSMUSG00000027088	Phospho2	ortholog_many2many	X	0	19625700	19626600	protein_coding	10.6749	0.100412	0.901443	-1.30124	NA	1.2451	0.0672121	3.55945	1.06857	11.0952	7.53217	9.52289	10.6403	37.3628	32.8438	24.2509	8.90454	7.77354	2.7232	5.12345	5.65858	0	11.4246	0.812257	11.8524
FBgn0031052	CG14215	ENSMUSG00000026491	Ahctf1	ortholog_one2one	X	0	19652300	19659400	protein_coding	379.854	0.210734	0.465128	0.284233	0.386189	0.699242	0.00885539	234.034	279.965	126.979	176.468	368.796	295.268	269.012	428.497	449.574	580.774	453.975	362.186	397.067	462.117	540.568	484.229	420.749	507.114
FBgn0031031	CG14218				X	0	19580400	19582000	protein_coding	25.9244	-0.837634	0.0802394	0.164805	0.820168	-0.883561	0.0855067	35.5945	38.4685	50.5449	61.3334	15.5829	9.75359	35.2278	30.5523	15.8564	18.7985	26.43	25.8704	17.0782	34.8946	9.80623	7.90936	21.9309	11.0058
FBgn0031033	CG14219				X	0	19587300	19590200	protein_coding	30.7127	-1.20049	0.0176913	0.775549	0.190226	-0.363721	0.680983	27.5857	19.2343	51.7777	41.965	32.0315	6.20683	40.5653	23.6781	27.0491	14.8409	49.7506	50.3793	26.4711	72.6184	3.67734	21.9704	23.5555	19.4718
FBgn0031059	CG14229				X	0	19694000	19695200	protein_coding	287.221	0.755304	0.000809212	-0.134825	0.689253	-0.0586021	0.912799	215.347	287.445	332.857	236.725	235.475	238.52	267.945	284.137	280.751	256.253	239.425	268.236	271.543	153.725	400.83	370.861	415.064	414.835
FBgn0039429	CG14238	ENSMUSG00000060044	Tmem26	ortholog_one2one	3R	0	26458200	26461000	protein_coding	69.8914	-0.806562	0.0172318	0.523642	0.18487	0.175059	0.791291	80.9774	52.3599	46.8465	58.1053	73.586	36.3543	70.4555	92.4208	70.8873	49.4697	96.3919	121.183	84.5369	103.741	57.6116	51.8502	71.4787	39.7903
FBgn0039452	CG14245				3R	0	26728700	26729300	protein_coding	114.98	-0.10806	0.892318	-0.331748	0.708616	-1.85739	0.00166826	30.2553	1035.44	131.91	191.532	54.5402	45.2212	66.1855	41.2457	68.0891	145.441	51.3054	53.1025	11.9547	22.6343	29.4187	26.3645	44.6742	20.3184
FBgn0040608	CG14246				3R	0	26727300	26730100	protein_coding	38.5389	-0.0280403	0.962144	-1.23572	0.00265732	0.269725	0.692483	62.2903	43.8114	39.4497	45.193	53.6745	53.2014	71.523	57.2856	41.04	45.5121	24.8753	38.1248	15.3703	13.2034	36.7734	20.2128	20.3064	11.8524
FBgn0039454	CG14247				3R	0	26737600	26738600	protein_coding	95.2189	0.0575262	0.892318	-0.422614	0.277227	0.821734	0.0134407	91.6558	58.7714	40.6825	71.0176	161.023	102.856	111.021	112.28	124.985	109.823	88.6183	115.736	75.9978	77.3339	100.514	88.7606	60.107	122.757
FBgn0039479	CG14257				3R	0	27075900	27082800	protein_coding	30.3156	-0.964947	0.0434666	0.449109	0.464211	-0.330621	0.686122	30.2553	14.96	24.6561	68.8656	32.0315	18.6205	25.6202	29.0247	47.5691	31.6606	49.7506	47.6561	29.0329	28.2929	18.3867	14.0611	27.6168	7.61941
FBgn0039482	CG14258				3R	0	27093100	27094200	protein_coding	18.0079	-0.205538	0.777844	0.153885	0.874418	-2.86457	1.82e-08	39.1539	74.7999	69.037	72.0937	5.1943	7.98021	4.27003	0	10.26	3.95757	1.55471	14.9776	2.56172	1.88619	6.12889	4.39409	0.812257	5.07961
FBgn0039483	CG14259				3R	0	27094500	27095900	protein_coding	4272.49	-0.54867	0.0780444	-0.791889	0.0140621	-0.534164	0.143071	5505.57	9261.3	5630.21	7789.34	5639.28	3728.53	4118.45	5504	5670.98	6472.61	2112.85	2408.67	3590.68	2447.34	964.688	1370.96	2624.4	2064.86
FBgn0029658	CG14269				X	0	3434940	3435810	protein_coding	315.677	-0.68644	0.0985588	0.904132	0.0407465	-0.0479977	0.96008	141.488	132.503	463.534	315.275	152.366	135.664	374.695	349.824	193.075	166.218	303.168	484.73	498.682	769.567	274.574	246.948	379.324	300.544
FBgn0032023	CG14274				2L	0	8338290	8342060	protein_coding	756.946	-0.0995028	0.788622	-0.432255	0.226861	-1.14116	3.82e-05	1440.69	1256.64	1930.57	1524.73	604.271	469.059	804.901	777.557	507.404	590.668	533.265	383.972	627.622	383.84	237.801	400.741	582.389	568.916
FBgn0032022	CG14275				2L	0	8327460	8332910	protein_coding	4183.66	-0.0990744	0.725068	-0.625312	0.0109476	-0.279052	0.402088	5013.48	6676.43	5738.7	4835.66	5139.76	4700.35	3691.44	4682.91	5166.38	7230.49	2851.33	3216.1	3203.01	2345.48	2430.72	2073.13	3805.43	2505.09
FBgn0032967	CG1428				2L	0	21906300	21908300	protein_coding	29.7229	-0.756534	0.0853634	0.558137	0.287539	-0.0844574	0.934663	21.3567	19.2343	56.7089	21.5205	22.5087	26.6007	27.7552	32.8438	27.9818	12.8621	46.6412	35.4016	38.4258	50.9272	30.6445	28.1222	21.9309	13.5456
FBgn0038695	CG14280				3R	0	19256800	19260100	protein_coding	128.379	-1.64492	5.93e-06	0.909132	0.0212205	-0.108252	0.897764	130.81	81.2113	177.524	118.363	103.886	100.196	137.709	125.265	75.5509	58.3742	231.651	318.615	86.2447	300.848	74.7725	89.6394	53.609	46.5631
FBgn0038685	CG14282				3R	0	19177000	19178000	protein_coding	19.3711	-0.906426	0.0988082	0.120194	0.891433	0.129921	0.915859	25.806	11.7543	20.9576	25.8246	12.12	15.9604	29.8902	36.6628	11.1927	5.93636	24.8753	21.7856	16.2242	42.4393	25.7414	14.0611	4.06129	3.38641
FBgn0038674	CG14285				3R	0	19025100	19026200	protein_coding	23.0701	0.815581	0.0697633	-0.510843	0.363691	-0.036819	0.970253	24.9161	29.92	17.2592	24.7486	25.9715	16.8471	36.2953	16.04	25.1836	15.8303	9.32825	20.424	12.8086	18.8619	36.7734	28.1222	18.6819	37.2505
FBgn0038660	CG14291	ENSMUSG00000005043	Sgsh	ortholog_one2one	3R	0	18911100	18912900	protein_coding	146.187	0.151364	0.641744	0.15575	0.702303	-1.01869	6.69e-05	208.228	235.085	207.111	289.451	90.9003	94.8759	153.721	109.225	114.725	69.2575	111.939	93.9505	137.479	154.668	155.674	130.944	124.275	149.848
FBgn0038655	CG14297				3R	0	18898100	18899300	protein_coding	77.6409	-1.373	0.000519156	0.775884	0.083285	-0.190944	0.813173	84.5369	51.2914	115.883	49.4971	61.4659	35.4676	71.523	90.1294	72.7527	127.632	121.267	167.477	51.2345	136.749	37.9991	38.668	36.5516	47.4097
FBgn0038654	CG14298				3R	0	18875500	18877200	protein_coding	60.3819	-0.483354	0.252727	0.144762	0.815325	-1.46192	4.73e-05	161.065	149.6	108.487	103.298	35.4944	40.7878	60.848	33.6076	55.0309	17.8091	38.8677	61.2721	28.179	62.2444	37.9991	21.0916	38.1761	33.0175
FBgn0038632	CG14301				3R	0	18629200	18641500	protein_coding	719.269	-0.495952	0.0592823	0.948423	0.000282768	-0.50276	0.0923475	734.136	584.508	976.38	668.211	477.876	440.685	603.142	534.666	516.731	456.11	923.496	1401.09	714.721	1056.27	967.139	667.902	630.312	593.468
FBgn0038629	CG14304				3R	0	18592800	18621300	protein_coding	50.4781	-0.378654	0.412064	-0.0976964	0.886935	-0.991491	0.0196579	104.114	100.446	82.5978	96.8422	69.2574	31.9209	52.3079	24.4419	32.6455	25.7242	41.9771	54.4641	26.4711	42.4393	50.2569	35.1527	12.9961	24.5514
FBgn0038630	CG14305				3R	0	18598700	18600100	protein_coding	158.427	-0.829718	0.00136764	0.686717	0.0130444	0.115596	0.83209	134.369	104.72	134.376	156.024	141.978	103.743	191.084	140.541	161.362	113.78	222.323	313.168	192.983	222.571	125.029	120.398	145.394	127.837
FBgn0038611	CG14309				3R	0	18381600	18385100	protein_coding	13.6183	-2.04106	0.000185403	0.726997	0.272829	0.256662	0.817213	20.4668	5.34285	8.62962	11.8363	10.3886	19.5072	7.47256	21.3866	3.73091	6.92575	27.9847	53.1025	14.5164	18.8619	2.45156	0.878818	4.87354	6.77281
FBgn0038540	CG14321				3R	0	17733600	17734400	protein_coding	209.745	0.307094	0.299618	-0.197408	0.608948	-0.588357	0.0492776	244.712	224.4	387.1	252.866	223.355	167.584	175.071	155.053	337.647	204.804	143.033	156.584	166.512	156.554	174.061	150.278	192.505	263.293
FBgn0038531	CG14325	ENSMUSG00000059114	Lrrc74a	ortholog_one2many	3R	0	17627100	17629000	protein_coding	72.257	-0.846589	0.0114645	-0.0176679	0.976172	0.601106	0.125822	76.5281	45.9485	39.4497	45.193	82.2431	87.7823	86.4682	71.798	128.716	142.473	79.2901	93.9505	77.7056	73.5615	26.9671	65.9113	49.5477	27.0912
FBgn0038526	CG14327				3R	0	17613700	17614900	protein_coding	91.8338	-1.27211	0.000410851	0.60993	0.145117	0.0817648	0.924236	80.9774	58.7714	101.09	117.287	110.812	96.6493	93.9407	79.4361	28.9145	48.4803	125.931	204.24	80.2673	196.164	75.9983	74.6995	45.4864	33.8641
FBgn0038509	CG14332				3R	0	17421700	17422200	protein_coding	22.4516	-0.801454	0.0917143	0.496815	0.397975	0.421378	0.577826	16.0175	10.6857	23.4233	13.9883	17.3143	23.054	25.6202	25.2057	28.9145	11.8727	23.3206	40.848	19.6399	52.8134	25.7414	19.334	17.8697	8.46602
FBgn0031301	CG14339				2L	0	1108540	1112690	protein_coding	21.051	-1.10614	0.027564	0.0313256	0.973185	0.933811	0.106861	14.2378	16.0286	7.39682	16.1404	19.0458	30.1475	28.8227	42.7733	14.9236	15.8303	20.2112	54.4641	10.2469	40.5532	14.7093	17.5764	6.49806	9.31262
FBgn0031302	CG14340				2L	0	1112940	1114140	protein_coding	85.7467	-0.546278	0.0811796	-0.230272	0.576402	0.682262	0.0383513	73.8585	67.3199	60.4073	80.7019	119.469	93.1025	152.654	103.878	67.1564	63.3212	107.275	95.3121	100.761	92.4235	90.7076	82.6089	55.2335	37.2505
FBgn0031315	CG14341				2L	0	1166510	1167210	protein_coding	168.742	0.618229	0.0559853	-0.320119	0.44359	-0.0610343	0.935699	175.303	234.017	150.402	131.275	180.935	200.392	129.168	149.706	184.68	163.25	101.056	69.4417	175.051	169.757	143.416	199.492	240.428	239.588
FBgn0031324	CG14342				2L	0	1204220	1205250	protein_coding	512.001	-0.747181	0.0015672	-1.71954	8.17e-17	0.0797487	0.869998	760.832	865.542	698.999	698.34	1163.52	687.185	651.18	698.885	834.791	686.639	228.542	250.535	239.094	212.197	109.094	145.005	132.398	153.235
FBgn0038207	CG14356				3R	0	14130700	14132100	protein_coding	25.6441	-1.17568	0.00714107	0.24331	0.695733	0.215102	0.79847	23.1364	29.92	19.7248	26.9006	22.5087	26.6007	52.3079	18.3314	23.3182	19.7879	26.43	49.0177	40.9876	27.3498	14.7093	16.6975	16.2451	7.61941
FBgn0038186	CG14362				3R	0	13854600	13855500	protein_coding	52.2127	-1.03132	0.00306593	0.655755	0.0934407	0.238854	0.70629	44.4931	39.5371	40.6825	41.965	45.883	51.428	50.1729	52.7028	39.1745	50.4591	93.2825	83.0577	66.6048	86.7649	72.3209	31.6374	26.8045	22.8582
FBgn0038156	CG14372				3R	0	13450600	13464200	protein_coding	62.4785	-0.896981	0.0111197	-0.00141291	0.998344	-0.0259245	0.973337	82.7571	66.2514	75.201	66.7135	83.9746	48.768	90.7382	62.6323	74.6182	44.5227	63.743	72.1649	64.897	83.9356	31.8702	59.7596	30.0535	22.0116
FBgn0038073	CG14395				3R	0	12662800	12674000	protein_coding	35.4804	-0.234608	0.632559	-0.848152	0.0594469	1.14906	0.0055079	40.0438	26.7143	8.62962	23.6725	67.526	46.1079	84.3331	50.4114	30.78	25.7242	32.6489	32.6784	31.5946	31.1222	30.6445	36.0315	15.4329	24.5514
FBgn0032914	CG14397				2L	0	21091200	21094900	protein_coding	34.7586	-0.65665	0.0998513	0.132402	0.826923	-0.107385	0.901458	37.3742	32.0571	46.8465	49.4971	34.6287	47.8813	32.0252	37.4266	21.4527	14.8409	31.0942	61.2721	31.5946	45.2686	35.5476	28.1222	25.18	13.5456
FBgn0030038	CG1440	ENSMUSG00000020840	Blmh	ortholog_one2many	X	0	8437060	8441260	protein_coding	450.522	0.54414	0.0248311	-0.401677	0.150496	-0.916214	3.82e-05	656.718	833.485	616.401	774.738	361.004	403.444	331.995	392.598	443.045	539.219	244.089	205.602	368.888	290.474	281.929	449.955	465.423	450.392
FBgn0032896	CG14400				2L	0	20857000	20857900	protein_coding	115.344	1.16445	0.0106112	-0.769142	0.145678	-0.50069	0.456237	126.36	231.88	103.555	219.509	67.526	264.234	46.9704	74.0894	47.5691	29.6818	46.6412	59.9105	37.5719	94.3097	216.963	166.975	92.5973	149.848
FBgn0032900	CG14401				2L	0	20869900	20871600	protein_coding	662.323	0.520168	0.00434585	0.829038	6.72e-06	-0.716177	4.23e-05	561.503	722.354	638.592	675.744	357.541	435.365	397.113	372.739	415.996	462.047	628.102	917.72	615.667	655.452	938.946	1015.91	1030.75	1080.26
FBgn0032894	CG14402				2L	0	20849300	20851000	protein_coding	35.4882	-1.03666	0.0251738	0.125569	0.865098	0.656609	0.275266	20.4668	17.0971	40.6825	23.6725	49.3459	20.3939	54.4429	50.4114	27.0491	58.3742	38.8677	77.6113	19.6399	58.472	28.1929	19.334	19.4942	15.2388
FBgn0030595	CG14406				X	0	14909900	14910800	protein_coding	121.279	-0.34526	0.388862	0.748193	0.0668198	-0.714893	0.0886913	104.114	95.1028	239.164	164.632	66.6602	48.768	140.911	92.4208	81.1473	60.353	139.924	166.115	148.58	162.213	93.1592	118.64	171.386	89.7398
FBgn0033464	CG1441	ENSMUSG00000030303	Far2	ortholog_many2many	2R	0	9899020	9903290	protein_coding	1164.27	-0.639664	0.0522907	-0.337335	0.422547	-0.729959	0.0377718	1704.09	2262.16	1406.63	2017.55	1111.58	1678.5	692.813	801.999	1359.92	2529.88	1209.56	729.818	837.683	554.541	620.244	435.894	603.507	400.443
FBgn0040353	CG14417				X	0	2875430	2876530	protein_coding	49.6587	-1.15313	0.0158949	0.465721	0.454552	0.146293	0.889618	28.4756	25.6457	78.8994	58.1053	26.8372	41.6744	84.3331	62.6323	12.1255	39.5757	49.7506	98.0353	39.2798	129.204	19.6125	37.7892	38.1761	23.7048
FBgn0040354	CG14418				X	0	2882230	2883660	protein_coding	80.8682	0.186375	0.705242	-0.377528	0.48924	1.02656	0.0183821	41.8235	50.2228	44.3809	59.1814	77.9146	46.1079	163.329	155.053	75.5509	36.6076	52.8601	68.0801	110.154	95.2528	51.4827	87.8818	136.459	103.285
FBgn0029646	CG14423				X	0	2945400	2946590	protein_coding	8.67785	0.694256	0.298633	-1.36986	NA	1.59228	0.0137863	1.77972	0	4.93121	2.15205	6.92574	27.4874	12.8101	32.08	0	17.8091	4.66412	0	7.68517	0.943097	6.12889	1.75764	13.8084	15.2388
FBgn0029880	CG14443	ENSMUSG00000020075	Ddx21	ortholog_one2many	X	0	6633960	6636170	protein_coding	106.935	-0.878465	0.0378124	0.410709	0.452542	0.124387	0.89479	70.2991	63.0456	179.989	103.298	78.7803	48.768	170.801	160.4	34.5109	66.2893	139.924	152.499	125.524	215.969	50.2569	73.8207	116.153	74.5009
FBgn0034245	CG14482				2R	0	17572100	17572800	protein_coding	1745.97	0.35656	0.0848668	-0.826671	4.69e-05	-0.620686	0.0016793	2448.01	2792.17	3237.34	2954.76	1930.55	2132.49	1753.92	1531.44	1691.97	1615.68	991.904	1192.76	1034.94	859.161	1625.38	1265.5	1367.03	1002.38
FBgn0034278	CG14488				2R	0	17767200	17767800	protein_coding	65.2622	0.362766	0.263454	-0.760328	0.0171047	0.934895	0.00158714	41.8235	34.1942	43.1481	45.193	85.706	101.083	64.0505	77.1447	129.649	122.685	46.6412	42.2097	48.6727	49.041	42.9023	51.8502	66.6051	82.1203
FBgn0034281	CG14490	ENSMUSG00000029477	Morn3	ortholog_one2many	2R	0	17860800	17861600	protein_coding	12.1669	-0.523446	0.378466	-0.529381	0.438439	-0.987272	0.0806636	19.577	40.6057	17.2592	34.4328	11.2543	12.4137	11.7426	13.7486	6.52909	3.95757	3.10942	6.80801	12.8086	6.60168	3.67734	7.03054	4.06129	3.38641
FBgn0034293	CG14495				2R	0	18048800	18049900	protein_coding	14.9516	-0.45944	0.449328	0.483761	0.503277	-1.21368	0.0356573	23.1364	34.1942	34.5185	21.5205	10.3886	16.8471	8.54007	2.29143	4.66364	14.8409	18.6565	14.9776	7.68517	18.8619	2.45156	14.9399	12.9961	7.61941
FBgn0034318	CG14500				2R	0	18189000	18189700	protein_coding	71.0043	-0.578863	0.103771	0.727988	0.0575217	-0.00571345	0.994882	50.7221	50.2228	96.1586	51.6492	67.526	39.9011	86.4682	53.4666	32.6455	43.5333	107.275	127.991	94.7838	98.0821	95.6107	80.8512	49.5477	51.6427
FBgn0034321	CG14502				2R	0	18288700	18294700	protein_coding	622.411	-0.609541	0.00514973	0.867643	8.79e-05	0.0883718	0.850272	436.922	423.154	541.2	487.439	532.416	502.753	562.577	414.748	585.753	548.124	831.769	1243.14	746.315	925.178	730.564	509.714	666.051	515.58
FBgn0034327	CG14505				2R	0	18302900	18304000	protein_coding	47.0389	-1.16902	0.00271994	0.271192	0.615357	0.326876	0.61334	66.7396	32.0571	38.2169	32.2807	64.0631	48.768	58.7129	48.1199	38.2418	40.5651	65.2977	55.8257	34.1563	115.058	29.4187	23.7281	30.0535	25.398
FBgn0039655	CG14507				3R	0	29226200	29227700	protein_coding	71.7541	-0.0868136	0.850728	-0.817755	0.0324746	0.783347	0.0409898	40.9336	58.7714	75.201	54.8773	101.289	67.3885	80.0631	164.219	120.322	95.9711	66.8524	62.6337	47.8188	47.1548	49.0311	36.9103	74.7277	47.4097
FBgn0039641	CG14511	ENSMUSG00000018999	Slc35b4	ortholog_one2many	3R	0	29145700	29146900	protein_coding	125.607	0.270407	0.399501	-0.422395	0.225258	0.616181	0.0562873	114.792	83.3485	73.9682	94.6902	126.395	172.018	133.439	147.415	156.698	219.645	102.611	66.7185	131.502	120.716	104.191	139.732	169.762	103.285
FBgn0039648	CG14515				3R	0	29197600	29199200	protein_coding	28.7138	0.441882	0.431611	-0.594544	0.34712	-2.13075	5.01e-07	65.8498	85.4856	72.7354	81.7779	16.4486	12.4137	13.8776	10.6933	50.3673	27.703	18.6565	9.53121	2.56172	1.88619	15.9351	8.78818	17.0574	5.07961
FBgn0039640	CG14516	ENSMUSG00000039062	Anpep	ortholog_many2many	3R	0	29138700	29145800	protein_coding	68.2876	0.600707	0.203117	0.133268	0.856036	-0.948726	0.0552061	100.554	148.531	61.6401	90.3861	26.8372	18.6205	73.6581	66.4513	51.3	46.5015	65.2977	32.6784	52.0884	56.5858	110.32	36.0315	131.586	60.1087
FBgn0027578	CG14526	ENSMUSG00000026247	Ecel1	ortholog_one2many	3R	0	28883700	28886000	protein_coding	1379.41	0.833969	0.00465626	-0.687477	0.0327905	-1.39084	1.96e-07	3608.39	2922.54	2032.89	2907.42	792.131	1424.91	865.749	1036.49	911.274	1263.46	436.873	430.266	838.537	766.738	1452.55	1185.53	827.69	1125.98
FBgn0039613	CG14527	ENSMUSG00000026247	Ecel1	ortholog_one2many	3R	0	28880800	28882900	protein_coding	75.2873	0.160468	0.681391	-0.282503	0.52003	-0.713114	0.0380835	147.717	98.3085	113.418	124.819	70.9888	57.6349	86.4682	71.0342	55.9636	36.6076	46.6412	70.8033	62.3353	50.9272	71.0952	97.5488	46.2987	46.5631
FBgn0039609	CG14529	ENSMUSG00000026247	Ecel1	ortholog_one2many	3R	0	28872900	28875000	protein_coding	304.729	-0.610042	0.00440174	0.929378	1.71e-05	-0.661751	0.00214638	362.174	401.782	282.312	332.492	238.072	199.505	199.624	221.504	238.778	255.263	384.013	467.029	323.631	497.012	308.896	242.554	228.244	302.237
FBgn0031955	CG14535	ENSMUSG00000026494	Kif26b	ortholog_one2many	2L	0	7844900	7855480	protein_coding	189.339	-0.0950518	0.745813	-0.00102496	0.998332	0.629968	0.0129301	142.378	127.16	119.582	151.719	223.355	218.126	248.729	164.983	212.662	147.42	228.542	205.602	165.658	254.636	221.866	188.946	224.183	162.547
FBgn0039398	CG14540				3R	0	25959300	25961700	protein_coding	16.1891	-0.99743	0.0673044	0.279249	0.7213	-0.0985185	0.937434	14.2378	9.61713	27.1217	16.1404	18.1801	7.09352	28.8227	7.63809	25.1836	27.703	15.5471	28.5936	11.1008	23.5774	9.80623	8.78818	10.5593	1.6932
FBgn0039404	CG14543				3R	0	26056600	26057400	protein_coding	149.905	0.802183	0.000530497	-0.130204	0.713229	-0.0485447	0.931809	120.131	179.52	143.005	103.298	142.843	129.457	104.616	148.179	163.227	130.6	118.158	132.075	121.255	108.456	215.737	218.826	203.877	215.037
FBgn0039408	CG14551				3R	0	26061300	26063000	protein_coding	23.4575	0.491041	0.343124	-0.975408	0.0624151	1.63306	0.000435423	16.0175	10.6857	2.46561	7.53217	28.5687	54.0881	45.9029	25.2057	43.8382	16.8197	15.5471	21.7856	18.786	12.2603	18.3867	30.7586	34.1148	19.4718
FBgn0037139	CG14563				3L	0	21841800	21842400	protein_coding	47.0927	-1.22814	0.00183643	0.327321	0.535254	0.0788901	0.932555	53.3917	43.8114	46.8465	55.9533	56.2716	30.1475	85.4007	42.0095	27.9818	24.7348	88.6183	51.7409	56.3579	78.277	44.128	13.1823	26.8045	22.0116
FBgn0037129	CG14565				3L	0	21743200	21744300	protein_coding	23.015	-0.438754	0.497018	0.620444	0.398757	-4.61364	6.57e-26	90.7659	115.406	96.1586	79.6258	0.865717	0.88669	3.20252	2.29143	0	2.96818	0	2.7232	6.83126	3.77239	1.22578	1.75764	3.24903	2.5398
FBgn0037127	CG14566				3L	0	21739500	21740300	protein_coding	95.8344	-0.00328477	0.994626	0.122026	0.81341	-1.57456	3.35e-08	176.193	152.806	223.137	237.801	69.2574	52.3147	76.8606	47.3561	104.465	45.5121	71.5166	92.5889	52.9423	53.7565	78.4498	61.5172	63.3561	65.1883
FBgn0037126	CG14567				3L	0	21737700	21738400	protein_coding	158.7	0.952773	0.0104327	-0.35663	0.471421	-0.413628	0.451772	218.906	258.594	113.418	108.678	189.592	148.964	90.7382	80.1999	209.864	243.391	79.2901	151.138	87.0986	69.7892	274.574	156.43	219.309	156.621
FBgn0037128	CG14572				3L	0	21741500	21742400	protein_coding	13.7624	-0.272185	0.685069	0.68516	0.336595	-2.23285	1.32e-05	25.806	47.0171	56.7089	22.5965	4.32859	8.8669	1.06751	4.58285	7.46182	0.989393	12.4377	9.53121	7.68517	9.43097	3.67734	14.0611	8.93483	2.5398
FBgn0031163	CG14579				X	0	21193300	21194500	protein_coding	56.7127	-1.41329	0.00244311	0.772237	0.155032	-0.16458	0.871273	49.8323	22.44	93.693	77.4738	28.5687	26.6007	81.1306	75.6171	12.1255	30.6712	73.0713	138.883	57.2118	131.09	23.2898	20.2128	35.7393	43.1767
FBgn0033063	CG14589				2R	0	6137300	6138410	protein_coding	102.118	-1.02871	0.00232904	0.943538	0.00819056	-0.310768	0.574262	118.352	68.3885	130.677	102.222	92.6318	55.8615	90.7382	92.4208	50.3673	49.4697	129.041	245.088	91.3681	210.311	85.8045	67.669	94.2219	63.4951
FBgn0033054	CG14591	ENSMUSG00000047045	Tmem164	ortholog_one2one	2R	0	6036560	6040650	protein_coding	1102.87	0.750028	0.00352748	-0.442686	0.139479	-0.554729	0.0524516	1720.99	1615.68	1285.81	1268.63	852.732	1491.41	756.863	837.898	1154.72	1089.32	772.69	573.234	883.794	624.33	1124.04	1338.44	960.088	1501.02
FBgn0037503	CG14598				3R	0	7439760	7441980	protein_coding	27.318	-0.844088	0.0806154	0.180964	0.803594	-0.796227	0.146198	36.4843	68.3885	22.1905	54.8773	23.3744	20.3939	24.5527	26.7333	30.78	17.8091	26.43	39.4864	14.5164	31.1222	20.8382	6.15172	8.12257	19.4718
FBgn0037486	CG14605	ENSMUSG00000026791	Slc2a8	ortholog_many2many	3R	0	7217680	7219700	protein_coding	48.5186	-1.70451	0.000431318	0.670035	0.257506	0.136227	0.903285	35.5945	14.96	82.5978	49.4971	35.4944	70.0485	54.4429	44.3009	12.1255	32.65	85.5089	140.245	29.8868	103.741	14.7093	29.001	9.74709	28.7845
FBgn0037485	CG14606	ENSMUSG00000026791	Slc2a8	ortholog_many2many	3R	0	7214340	7217080	protein_coding	381.229	-1.29824	3.08e-06	0.866155	0.00319239	0.111187	0.853878	307.892	313.091	380.936	278.69	336.764	296.155	432.341	324.619	299.405	254.274	654.532	909.55	357.787	702.607	359.153	214.432	228.244	211.65
FBgn0037487	CG14608				3R	0	7224410	7241140	protein_coding	44.5948	-0.712645	0.0909231	0.518538	0.306393	0.36997	0.583455	36.4843	32.0571	41.9153	21.5205	47.6145	25.714	64.0505	40.4819	42.9054	29.6818	51.3054	78.9729	63.1892	72.6184	72.3209	30.7586	32.4903	18.6252
FBgn0037483	CG14609				3R	0	7200970	7203450	protein_coding	640.722	-0.679451	0.0253714	0.954327	0.00213397	-0.157641	0.78789	477.856	428.497	796.391	530.48	515.102	407.878	608.48	455.23	519.529	334.415	799.12	1575.37	637.869	1011	785.724	572.11	535.278	542.672
FBgn0030558	CG1461	ENSMUSG00000001670	Tat	ortholog_one2one	X	0	14261200	14265400	protein_coding	4455.2	-0.453697	0.378624	1.02521	0.0470287	0.883783	0.107484	971.729	1352.81	867.893	2257.5	3568.49	5219.95	1290.62	1561.99	7348.96	9508.07	11206.3	7013.61	5070.5	4136.42	3650.37	5597.19	4298.47	5272.63
FBgn0031184	CG14615				X	0	22447200	22449500	protein_coding	221.733	-0.244782	0.495871	-0.0117105	0.984333	0.757527	0.0259001	96.9949	144.257	152.868	187.228	198.249	211.032	276.485	336.076	253.702	281.977	188.12	162.031	302.283	356.491	180.189	168.733	298.911	195.565
FBgn0040358	CG14625				X	0	1199550	1203160	protein_coding	18.431	-0.552875	0.348533	-1.16722	0.0422051	0.886871	0.160986	12.4581	13.8914	12.328	29.0527	36.3601	21.2806	54.4429	34.3714	25.1836	10.8833	1.55471	17.7008	21.3477	10.3741	7.35467	11.4246	2.43677	9.31262
FBgn0040360	CG14626				X	0	1184780	1188580	protein_coding	24.3247	0.182497	0.78639	-0.276492	0.731618	-2.85039	1.19e-10	101.444	56.6342	130.677	53.8012	6.06002	5.32014	17.0801	3.81904	2.79818	8.90454	0	8.16961	7.68517	6.60168	8.58045	6.15172	6.49806	7.61941
FBgn0040365	CG14628				X	0	1145640	1146130	protein_coding	42.3147	-1.02703	0.0443039	1.03392	0.0650187	-0.236318	0.817356	24.9161	11.7543	82.5978	32.2807	24.2401	12.4137	34.1603	51.1752	28.9145	38.5863	35.7583	78.9729	71.7282	111.285	33.096	14.0611	51.1722	24.5514
FBgn0040398	CG14629				X	0	1051520	1052630	protein_coding	2079.63	1.20874	0.0437243	-0.450395	0.579812	-0.873166	0.255172	3023.75	3871.43	1767.84	5063.77	242.401	3999.86	254.067	1056.35	1690.1	889.465	373.13	612.721	1015.3	1327.88	3791.33	3563.61	2175.23	2715.05
FBgn0040892	CG14634				X	0	862608	863200	protein_coding	148.038	-0.858974	0.0335916	0.996716	0.020023	-0.322512	0.635433	102.334	72.6628	267.518	137.731	77.0488	67.3885	118.493	185.605	82.08	75.1939	172.573	227.387	179.321	398.93	123.804	125.671	151.892	99.0524
FBgn0037222	CG14642				3R	0	4241040	4242720	protein_coding	47.6573	0.900981	0.0235875	-0.0134297	0.985191	-0.165184	0.842179	53.3917	34.1942	46.8465	38.7369	25.9715	22.1673	59.7805	45.0647	43.8382	31.6606	35.7583	40.848	30.7407	43.3824	116.449	74.6995	39.8006	74.5009
FBgn0250821	CG14644	ENSMUSG00000027744	Stoml3	ortholog_many2many	3R	0	4251890	4253040	protein_coding	111.858	-0.767294	0.0258835	0.229386	0.632485	1.18963	0.000387406	87.2065	54.4971	23.4233	50.5732	125.529	113.496	151.586	148.179	130.582	125.653	158.58	221.941	119.547	142.408	116.449	87.003	56.0458	100.746
FBgn0037283	CG14658				3R	0	4829910	4830510	protein_coding	72.378	0.0602923	0.939578	-0.740348	0.297858	1.22418	0.0557226	75.6382	8.54856	30.8201	19.3684	144.575	109.063	111.021	104.642	110.062	121.695	71.5166	70.8033	34.1563	49.9841	101.74	20.2128	9.74709	109.212
FBgn0037284	CG14659				3R	0	4830850	4831300	protein_coding	63.3728	-1.22002	0.000376402	0.498677	0.224934	0.112046	0.881905	68.5194	54.4971	61.6401	65.6375	63.1974	37.241	87.5357	84.7828	31.7127	28.6924	132.15	100.759	56.3579	110.342	40.4507	48.335	33.3026	35.5573
FBgn0037288	CG14661				3R	0	4953510	4955250	protein_coding	2901.03	-0.0949449	0.816217	-0.455301	0.248729	0.68122	0.0610336	1596.41	2460.92	2738.06	2141.29	3209.21	4538.97	3356.25	3775.51	3460.42	4505.7	2161.04	2302.47	3474.55	2643.5	957.333	2433.45	3872.84	2590.6
FBgn0037320	CG14668				3R	0	5386720	5387660	protein_coding	5.75382	-0.899496	0.165535	-0.936757	NA	1.24069	0.0747613	8.00876	2.13714	1.2328	2.15205	21.6429	4.43345	18.1476	11.4571	3.73091	3.95757	4.66412	12.2544	2.56172	1.88619	3.67734	0	1.62451	0
FBgn0037340	CG14671				3R	0	5563980	5564820	protein_coding	305.211	0.465979	0.0546277	0.15266	0.657158	-0.778323	0.000779089	363.064	365.451	525.174	298.059	247.595	256.254	187.881	192.48	318.06	371.022	254.972	254.62	258.734	219.742	317.477	287.373	332.213	443.619
FBgn0037388	CG14676				3R	0	5847220	5848180	protein_coding	585.306	-0.5004	0.0645479	0.889425	0.00104503	-0.10286	0.854648	395.099	459.485	654.618	466.995	509.908	344.923	514.539	462.868	413.198	377.948	760.252	1256.76	602.005	883.682	721.984	527.291	691.231	492.722
FBgn0030157	CG1468				X	0	9878420	9879280	protein_coding	857.599	1.14909	0.0687719	-0.236957	0.808216	-1.13655	0.119246	2062.7	2261.09	474.629	1720.56	89.1689	1323.83	33.0928	143.596	712.604	441.269	122.822	246.45	411.584	323.482	2565.55	1261.98	350.895	891.471
FBgn0037819	CG14688	ENSMUSG00000079484	Phyhd1	ortholog_one2one	3R	0	10677700	10680900	protein_coding	182.124	0.831211	0.00642345	-0.352484	0.368204	-1.75208	2.06e-11	387.98	507.571	278.613	508.96	109.08	140.984	69.388	142.832	66.2236	52.4378	60.6336	95.3121	98.1994	99.9682	138.513	213.553	144.582	163.394
FBgn0037829	CG14691	ENSMUSG00000038486	Sv2a	ortholog_many2many	3R	0	10753300	10755600	protein_coding	30.7476	-0.959903	0.0251368	0.135483	0.840559	0.571296	0.317308	22.2465	20.3028	33.2857	27.9766	42.4202	43.4478	48.0379	29.0247	13.9909	5.93636	46.6412	34.04	36.718	63.1875	40.4507	14.9399	12.1839	18.6252
FBgn0037837	CG14693				3R	0	10811600	10815000	protein_coding	574.526	-0.591719	0.0169366	-0.78687	0.00163567	-0.996748	6.99e-06	1122.12	1192.52	1349.92	1233.12	825.894	563.935	471.839	526.264	458.902	360.139	321.825	424.82	303.991	304.62	219.414	198.613	169.762	293.771
FBgn0037845	CG14694	ENSMUSG00000040918	Slc19a2	ortholog_many2many	3R	0	10858200	10859800	protein_coding	529.325	-0.260762	0.339859	-0.106379	0.782652	-0.655271	0.0108791	972.619	892.256	703.93	603.65	553.193	428.271	475.041	519.39	488.749	547.134	441.537	580.042	393.651	416.849	242.704	401.62	493.852	373.351
FBgn0037850	CG14695				3R	0	10878200	10879300	protein_coding	50.1973	0.679807	0.0813476	1.0613	0.0109476	0.225227	0.774455	10.6783	44.88	19.7248	9.68422	26.8372	24.8273	19.2151	30.5523	49.4345	40.5651	59.0789	46.2945	72.5822	55.6427	95.6107	86.1241	116.153	95.666
FBgn0037883	CG14701	ENSMUSG00000021905	Dph3	ortholog_one2one	3R	0	11231900	11232500	protein_coding	128.046	0.65619	0.034807	-0.426844	0.254556	-0.14469	0.813259	107.673	143.188	188.619	126.971	154.963	132.117	96.0757	123.737	144.573	117.738	55.9695	132.075	84.5369	96.1959	128.707	116.004	157.578	198.105
FBgn0037920	CG14710				3R	0	11620100	11621700	protein_coding	191.607	-0.33536	0.13766	0.703706	0.0017215	0.00925084	0.985814	154.836	130.366	183.688	147.415	177.472	122.363	156.924	162.691	191.209	187.985	234.761	309.084	232.263	250.864	203.479	195.976	172.199	235.355
FBgn0037943	CG14722	ENSMUSG00000042660	Wdr55	ortholog_one2one	3R	0	11741900	11744000	protein_coding	339.68	0.917887	1.18e-05	0.0342694	0.928223	0.116785	0.780648	263.399	314.16	209.576	225.965	290.015	282.854	231.649	297.122	342.311	354.203	272.074	261.428	340.709	253.693	415.539	608.142	540.151	611.246
FBgn0037964	CG14731				3R	0	11931300	11933600	protein_coding	128.057	-1.13547	0.000154002	0.546077	0.11349	0.35003	0.438737	88.9862	98.3085	130.677	96.8422	132.455	97.5359	194.286	113.807	108.196	90.0348	219.214	220.579	140.041	225.4	125.029	88.7606	73.9154	60.9553
FBgn0037986	CG14736	ENSMUSG00000027744	Stoml3	ortholog_many2many	3R	0	12040500	12043500	protein_coding	47.6772	-0.748968	0.0973472	0.25723	0.685134	0.0681669	0.946964	32.9249	26.7143	65.3386	75.3217	88.3032	26.6007	55.5104	40.4819	18.6545	27.703	55.9695	73.5265	48.6727	81.1063	31.8702	59.7596	25.18	24.5514
FBgn0033324	CG14744	ENSMUSG00000032754	Slc8b1	ortholog_one2many	2R	0	8706390	8709490	protein_coding	126.109	-0.804916	0.023528	0.437578	0.317983	0.342774	0.536855	96.9949	80.1428	131.91	96.8422	154.098	111.723	131.304	129.084	106.331	97.9499	175.682	251.896	107.592	199.936	113.997	132.701	114.528	37.2505
FBgn0033307	CG14752				2R	0	8590500	8591950	protein_coding	7.61508	-0.22621	0.761434	0.182987	NA	-1.46404	0.0206304	20.4668	28.8514	18.492	9.68422	1.73143	2.66007	5.33754	7.63809	0.932727	1.97879	6.21883	9.53121	0.853908	5.65858	8.58045	4.39409	4.06129	0
FBgn0033278	CG14759				2R	0	8259840	8260480	protein_coding	54.858	-0.587634	0.143146	0.953939	0.0215599	-0.193164	0.804299	25.806	39.5371	76.4338	45.193	39.823	22.1673	60.848	37.4266	39.1745	52.4378	79.2901	96.6737	56.3579	102.798	72.3209	50.9714	49.5477	40.6369
FBgn0033277	CG14760				2R	0	8254220	8256930	protein_coding	59.2641	-0.825457	0.0337386	0.392173	0.429491	0.361191	0.55824	70.2991	26.7143	30.8201	55.9533	71.8545	67.3885	58.7129	47.3561	41.9727	86.0772	110.384	108.928	55.504	60.3582	36.7734	40.4256	43.0496	54.1825
FBgn0033250	CG14762	ENSMUSG00000034648	Lrrn1	ortholog_many2many	2R	0	8009120	8013760	protein_coding	1323.57	0.914983	0.000182456	-0.543604	0.0481181	0.15906	0.726022	1276.06	1079.26	1161.3	1288	1213.74	1541.07	1268.2	1367.98	1537.13	1399	1066.53	624.975	1013.59	930.836	2582.72	1147.74	1647.26	1678.81
FBgn0033243	CG14763				2R	0	7966030	7968020	protein_coding	211.819	-0.634994	0.00722153	0.321264	0.264054	0.0116797	0.983509	236.703	184.863	219.439	191.532	276.164	190.638	182.544	190.188	201.469	206.783	244.089	313.168	227.139	275.384	215.737	136.217	144.582	176.093
FBgn0026872	CG14777	ENSMUSG00000022679	Mpv17l	ortholog_one2many	X	0	1466130	1468690	protein_coding	969.805	0.489457	0.0215371	0.0253285	0.946479	-0.852551	1.35e-05	1005.54	1204.28	1823.32	1332.12	646.691	898.217	668.26	702.704	976.565	1021.05	629.657	759.774	794.988	781.827	953.656	1110.83	1040.5	1106.51
FBgn0029580	CG14778	ENSMUSG00000022679	Mpv17l	ortholog_one2many	X	0	1467490	1470610	protein_coding	77.2354	0.255757	0.513948	-0.346052	0.440132	-1.08948	0.000665992	121.021	151.737	159.032	134.503	60.6002	73.5953	76.8606	40.4819	52.2327	92.0136	49.7506	43.5713	46.9649	51.8703	83.3529	66.7902	31.678	54.1825
FBgn0025383	CG14780				X	0	1472520	1473730	protein_coding	15.6974	1.65274	0.0049528	-0.0849998	0.935727	-0.687046	0.426269	7.11889	6.41142	12.328	31.2047	1.73143	8.8669	3.20252	12.2209	27.0491	14.8409	6.21883	5.44641	8.53908	2.82929	29.4187	23.7281	77.1645	4.23301
FBgn0027793	CG14787				X	0	1460810	1461680	protein_coding	27.7319	1.60766	0.00495173	0.158929	0.870496	-3.37576	1.17e-11	61.4005	127.16	87.529	95.7662	6.92574	6.20683	1.06751	0	0	3.95757	4.66412	5.44641	5.97735	0.943097	24.5156	23.7281	3.24903	40.6369
FBgn0029587	CG14797				X	0	1681570	1684890	protein_coding	16.4221	0.904106	0.0970061	-0.899196	0.141335	0.544793	0.491426	9.78848	20.3028	16.0264	6.45615	17.3143	15.0737	24.5527	28.2609	13.0582	23.7454	4.66412	6.80801	7.68517	16.9757	11.032	26.3645	38.1761	9.31262
FBgn0026090	CG14812				X	0	1857890	1858970	protein_coding	681.673	0.691136	7.19e-06	0.0496733	0.848471	-0.530064	0.000530686	704.77	800.359	768.036	781.194	530.685	578.122	492.121	500.295	659.438	742.045	533.265	471.114	648.116	518.703	877.658	908.698	829.315	926.182
FBgn0023515	CG14814				X	0	1862010	1865840	protein_coding	300.963	-0.460398	0.200158	0.597205	0.126073	0.707846	0.0667835	108.563	165.628	138.074	286.223	193.921	185.318	406.721	407.874	164.16	168.197	368.466	396.226	552.478	551.712	382.443	280.343	405.316	255.674
FBgn0035718	CG14820	ENSMUSG00000042501	Cpa6	ortholog_many2many	3L	0	6932930	6934820	protein_coding	62.8042	-1.33479	0.00102338	0.709159	0.129125	0.193029	0.816897	40.9336	38.4685	88.7618	46.2691	61.4659	39.9011	84.3331	63.3961	41.9727	38.5863	124.377	118.459	36.718	155.611	41.6765	46.5773	32.4903	30.4777
FBgn0035768	CG14834				3L	0	7345700	7347120	protein_coding	43.5543	0.136769	0.800885	-0.753092	0.127423	1.08138	0.0175403	28.4756	14.96	48.0793	19.3684	49.3459	52.3147	95.0082	67.979	23.3182	77.1727	49.7506	40.848	27.325	28.2929	41.6765	54.4867	30.8658	34.7107
FBgn0035782	CG14835				3L	0	7436810	7437470	protein_coding	71.1053	-0.913332	0.00777453	1.05939	0.00288555	-0.268047	0.655159	46.2728	43.8114	104.788	60.2574	51.943	44.3345	55.5104	54.9942	51.3	73.2151	97.9466	152.499	76.8517	133.92	74.7725	52.7291	45.4864	59.2621
FBgn0035797	CG14837				3L	0	7555780	7560040	protein_coding	399.24	-0.989658	2.46e-05	0.855669	0.000451989	-0.165748	0.700298	376.412	312.023	489.423	335.72	343.69	325.415	375.763	297.885	306.867	315.616	578.351	870.063	432.077	610.184	268.446	295.283	351.707	301.39
FBgn0035799	CG14838	ENSMUSG00000043020	Wdr63	ortholog_one2one	3L	0	7583450	7587250	protein_coding	108.778	-1.59336	2.93e-05	0.999948	0.0155249	-0.184181	0.815803	109.453	61.9771	149.169	102.222	123.798	73.5953	69.388	98.5313	63.4254	82.1196	171.018	250.535	67.4587	305.563	68.6436	50.0926	57.6703	53.3359
FBgn0038217	CG14840				3R	0	14260200	14261200	protein_coding	26.9686	-0.0894048	0.88608	-1.36588	0.00382408	1.48043	0.000914947	19.577	6.41142	22.1905	10.7602	40.6887	46.9946	50.1729	61.1047	63.4254	35.6182	21.7659	24.5088	11.1008	9.43097	26.9671	11.4246	9.74709	13.5456
FBgn0038218	CG14841				3R	0	14261400	14262400	protein_coding	4.60535	-0.0552653	0.949355	-1.84895	NA	1.91737	0.001729	0.889862	0	2.46561	0	11.2543	15.0737	4.27003	19.859	10.26	10.8833	1.55471	2.7232	0	0	1.22578	0	2.43677	0
FBgn0038261	CG14856				3R	0	14799000	14801200	protein_coding	17.0044	0.880129	0.134272	0.0592947	0.953846	-1.47756	0.0108408	24.9161	52.3599	16.0264	45.193	11.2543	0.88669	12.8101	9.1657	9.32727	3.95757	4.66412	9.53121	4.26954	16.9757	15.9351	7.90936	41.4251	19.4718
FBgn0038262	CG14857				3R	0	14801800	14804300	protein_coding	66.465	-0.805541	0.0282571	-0.0815986	0.891144	0.0725438	0.93192	81.8673	110.063	59.1745	54.8773	70.1231	72.7086	109.953	71.798	42.9054	52.4378	94.8372	89.8657	67.4587	54.6996	37.9991	20.2128	50.36	55.0291
FBgn0038273	CG14860				3R	0	14894800	14896400	protein_coding	14.4934	1.10099	0.0421723	-0.486926	0.499031	0.797431	0.258023	3.55945	14.96	7.39682	3.22807	26.8372	6.20683	6.40505	22.1504	13.0582	10.8833	13.9924	10.8928	5.97735	9.43097	19.6125	26.3645	24.3677	35.5573
FBgn0038311	CG14864				3R	0	15266700	15268500	protein_coding	108.994	0.0225077	0.971454	-0.490174	0.369273	1.12227	0.0124099	96.9949	60.9085	43.1481	35.5088	164.486	126.797	140.911	157.345	142.707	186.995	138.369	111.651	111.008	38.667	140.965	92.2759	29.2413	143.922
FBgn0038330	CG14868	ENSMUSG00000045790	Ccdc149	ortholog_one2one	3R	0	15367800	15369900	protein_coding	407.949	0.619202	0.00361448	-0.0746373	0.82842	0.202923	0.554316	397.768	263.937	334.09	308.819	410.35	432.705	323.455	342.95	400.14	467.983	419.771	313.168	417.561	281.986	554.052	594.081	500.351	579.922
FBgn0038342	CG14870	ENSMUSG00000001039	B9d1	ortholog_one2one	3R	0	15481900	15482900	protein_coding	76.2782	0.13175	0.769125	-0.848781	0.0290433	-0.0995975	0.901458	87.2065	89.7599	151.635	72.0937	93.4975	117.043	56.5779	102.35	105.398	90.0348	51.3054	53.1025	55.504	33.9515	42.9023	33.3951	57.6703	79.5805
FBgn0038380	CG14877				3R	0	15889200	15896100	protein_coding	56.2306	-1.43204	7.67e-05	0.126187	0.824472	0.684824	0.107205	40.9336	42.7428	60.4073	39.8129	97.8261	68.2752	74.7256	67.979	27.0491	36.6076	91.7278	98.0353	42.6954	109.399	39.2249	22.8493	34.9271	16.932
FBgn0038422	CG14880				3R	0	16360300	16368300	protein_coding	237.138	-0.548004	0.030792	-0.64	0.0142703	0.342	0.292328	304.333	224.4	224.37	260.398	297.807	296.155	339.468	365.101	225.72	364.097	199.003	183.816	197.253	236.717	132.384	157.308	94.2219	165.934
FBgn0038451	CG14893	ENSMUSG00000030303	Far2	ortholog_many2many	3R	0	16620800	16622700	protein_coding	48.7612	-1.06421	0.00946553	0.549364	0.267091	-0.755142	0.108086	64.9599	64.1142	82.5978	69.9416	55.4059	11.527	45.9029	42.7733	53.1654	43.5333	79.2901	51.7409	39.2798	70.7322	25.7414	32.5163	29.2413	15.2388
FBgn0038452	CG14905	ENSMUSG00000040189	Ccdc114	ortholog_many2many	3R	0	16622700	16624700	protein_coding	305.974	-0.672856	0.00039534	0.386728	0.0714594	-0.103613	0.779779	314.121	270.348	357.513	294.831	322.913	234.973	297.835	292.539	323.656	347.277	391.786	413.927	321.069	387.613	236.575	242.554	200.628	257.367
FBgn0015351	CG14906	ENSMUSG00000055660	Mettl4	ortholog_one2one	3R	0	16650000	16651200	protein_coding	76.8608	1.23997	0.00149851	-0.36135	0.498294	0.367716	0.564398	46.2728	44.88	70.2698	46.2691	95.2289	63.8417	71.523	46.5923	97.9364	45.5121	60.6336	61.2721	68.3126	18.8619	89.4818	188.946	116.965	150.695
FBgn0038455	CG14907				3R	0	16651200	16652300	protein_coding	102.462	1.19028	7.64e-05	0.570391	0.116887	-0.337061	0.485519	60.5106	64.1142	75.201	85.006	51.943	69.1619	64.0505	36.6628	84.8782	96.9605	91.7278	85.7809	107.592	53.7565	251.285	248.705	151.892	165.087
FBgn0032331	CG14913				2L	0	11017000	11018800	protein_coding	250.907	-1.10533	5.42e-05	0.838434	0.00375781	0.132115	0.817213	173.523	147.463	266.285	236.725	240.669	160.491	277.552	228.379	195.873	166.218	394.896	588.212	283.497	410.247	219.414	167.854	178.697	180.326
FBgn0032345	CG14921				2L	0	11120600	11121700	protein_coding	153.36	-0.297998	0.28983	-1.02949	6.06e-05	1.27928	2.55e-08	138.818	85.4856	80.1322	98.9943	308.195	237.633	209.232	268.861	242.509	214.698	104.165	127.991	145.164	107.513	93.1592	79.0936	110.467	108.365
FBgn0032374	CG14931				2L	0	11788300	11789500	protein_coding	71.7675	-1.41484	0.000533628	0.368225	0.500155	0.20852	0.794892	110.343	51.2914	24.6561	90.3861	83.9746	50.5414	85.4007	107.697	43.8382	61.3424	113.494	148.415	58.9196	118.83	49.0311	31.6374	34.9271	27.0912
FBgn0032375	CG14932				2L	0	11789900	11791000	protein_coding	10.5552	-1.10846	0.0619696	0.0338784	NA	0.672592	0.425059	5.33917	12.8228	4.93121	6.45615	17.3143	11.527	14.9451	14.5124	12.1255	9.89393	20.2112	23.1472	4.26954	14.1464	1.22578	5.27291	0	11.8524
FBgn0031169	CG1494				X	0	21285300	21292500	protein_coding	113.52	-0.972711	0.0162936	0.635322	0.179868	0.178972	0.830023	73.8585	66.2514	136.841	118.363	76.1831	54.9748	155.856	167.274	52.2327	49.4697	146.143	145.691	140.041	313.108	58.8374	93.1547	131.586	63.4951
FBgn0032402	CG14945				2L	0	12049400	12052000	protein_coding	657.907	0.21417	0.473523	-0.639851	0.0235626	-1.86064	5.49e-17	1352.59	1377.39	2325.07	1681.83	408.619	445.119	406.721	486.546	417.862	560.986	292.285	224.664	317.654	260.295	433.926	271.555	216.873	362.345
FBgn0032405	CG14946				2L	0	12063500	12066800	protein_coding	194.339	-0.980434	0.00171606	-0.323879	0.422308	-0.0458338	0.950138	249.161	206.234	244.095	291.603	290.015	260.687	238.054	169.566	197.738	230.529	203.667	243.727	122.109	186.733	128.707	117.762	59.2948	58.4155
FBgn0032406	CG14947				2L	0	12076100	12077700	protein_coding	98.088	-0.30039	0.353071	-1.20925	1.84e-05	0.388766	0.281683	132.589	110.063	123.28	92.5381	163.621	187.092	123.831	133.667	142.707	106.854	49.7506	73.5265	69.1665	57.5289	37.9991	46.5773	68.2296	46.5631
FBgn0035358	CG14949				3L	0	2642180	2643420	protein_coding	19.9391	1.98487	0.000817677	-0.122515	0.905971	0.142343	0.920322	9.78848	12.8228	3.69841	3.22807	8.65717	19.5072	2.13502	5.34666	9.32727	8.90454	12.4377	13.616	4.26954	0.943097	161.803	37.7892	5.6858	38.9437
FBgn0035428	CG14960				3L	0	3271040	3276260	protein_coding	41.5126	-0.593981	0.145012	0.114571	0.855445	0.857854	0.0500137	31.1452	20.3028	32.0529	24.7486	54.5402	59.4083	55.5104	42.7733	34.5109	11.8727	79.2901	44.9329	40.1337	68.8461	47.8054	45.6985	32.4903	21.165
FBgn0035439	CG14961				3L	0	3330060	3333180	protein_coding	666	0.490811	0.269212	-0.416263	0.443937	-4.8019	9.55e-47	1593.74	1572.94	5566.1	2408.14	59.7345	73.5953	57.6454	78.6723	47.5691	49.4697	73.0713	39.4864	33.3024	47.1548	88.2561	102.822	25.18	71.1145
FBgn0035409	CG14963				3L	0	3171610	3172540	protein_coding	11.3418	-0.944465	0.121445	0.734022	NA	-1.13502	0.0912558	15.1276	9.61713	9.86242	49.4971	2.59715	6.20683	9.60757	8.40189	1.86545	11.8727	26.43	8.16961	6.83126	16.9757	7.35467	7.03054	1.62451	5.07961
FBgn0035410	CG14964	ENSMUSG00000068745	Mybphl	ortholog_one2many	3L	0	3172820	3178580	protein_coding	70.3082	-0.754985	0.0475877	-0.534897	0.221057	0.0582725	0.945327	118.352	105.788	43.1481	68.8656	103.02	77.1421	101.413	71.798	69.9545	140.494	60.6336	61.2721	46.111	66.9599	39.2249	21.0916	39.8006	30.4777
FBgn0035431	CG14968				3L	0	3299340	3303110	protein_coding	219.089	0.20901	0.556039	-0.225112	0.600777	-1.78672	1.06e-11	455.609	620.839	485.724	491.743	153.232	145.417	96.0757	154.289	105.398	229.539	129.041	83.0577	156.265	95.2528	101.74	130.944	129.961	179.48
FBgn0035480	CG14984				3L	0	3951190	3952550	protein_coding	1188.01	0.222851	0.471604	-0.0916804	0.835585	-0.983558	0.000153953	1904.3	2137.14	1813.45	1782.97	945.363	972.699	786.754	1019.68	1044.65	1399.99	830.214	673.993	1186.93	789.372	604.309	852.453	1537.6	1102.28
FBgn0035495	CG14989				3L	0	4087580	4092710	protein_coding	1250.86	0.393391	0.252591	0.742159	0.0345503	-1.09012	0.000474848	1578.61	1301.52	1838.11	1725.94	599.942	685.412	906.314	660.694	793.751	782.61	1338.6	1529.08	1009.32	1094.94	3191.93	1384.14	900.793	1193.71
FBgn0035496	CG14990				3L	0	4093210	4094340	protein_coding	31.9463	0.244481	0.719229	-0.210913	0.812184	-2.43367	1.23e-06	85.4267	154.943	34.5185	154.948	4.32859	17.7338	13.8776	12.9847	3.73091	1.97879	12.4377	6.80801	8.53908	11.3172	25.7414	8.78818	0	16.932
FBgn0035508	CG15005				3L	0	4200820	4204340	protein_coding	77.343	-0.912823	0.00682254	0.642068	0.0900361	0.154345	0.823856	61.4005	68.3885	67.8042	62.4094	88.3032	49.6547	60.848	92.4208	64.3582	64.3106	122.822	156.584	63.1892	132.977	42.9023	66.7902	79.6012	47.4097
FBgn0035532	CG15014	ENSMUSG00000030942	Thumpd1	ortholog_one2one	3L	0	4321100	4322260	protein_coding	111.74	0.667378	0.0230088	-0.448394	0.196081	-0.0819321	0.900974	89.876	147.463	144.238	81.7779	101.289	96.6493	93.9407	142.068	143.64	148.409	83.9542	77.6113	88.8064	62.2444	102.965	116.883	160.827	128.683
FBgn0035543	CG15020				3L	0	4421660	4426620	protein_coding	185.991	-0.854816	0.00303035	0.773987	0.0115103	-0.0500674	0.942028	144.158	118.611	265.053	148.491	157.561	134.777	208.164	150.47	144.573	112.791	259.636	373.079	226.286	290.474	183.867	167.854	130.773	131.223
FBgn0035544	CG15021				3L	0	4436720	4438310	protein_coding	598.806	0.150896	0.70081	-0.701479	0.0518748	-0.377595	0.42596	1073.17	1034.38	528.872	838.223	658.811	629.55	512.404	819.567	745.249	660.915	304.723	209.687	522.592	507.386	251.285	429.742	509.285	542.672
FBgn0035547	CG15022				3L	0	4459190	4460320	protein_coding	7.88805	-1.11593	0.0753742	0.458797	NA	-0.0765085	0.958395	19.577	9.61713	2.46561	4.3041	4.32859	12.4137	7.47256	9.1657	0	1.97879	12.4377	17.7008	2.56172	22.6343	11.032	2.63645	0.812257	0.846602
FBgn0035548	CG15023				3L	0	4460620	4461500	protein_coding	13.2504	-1.04177	0.0918851	-0.236748	0.799469	-0.358066	0.74428	8.89862	58.7714	14.7936	11.8363	19.0458	21.2806	11.7426	13.7486	10.26	1.97879	12.4377	9.53121	5.12345	24.5205	4.90311	8.78818	0	0.846602
FBgn0029946	CG15034				X	0	7346260	7347510	protein_coding	129.098	-1.12184	0.00468351	0.835012	0.0587138	-0.182487	0.822321	94.3253	70.5256	207.111	134.503	60.6002	60.2949	191.084	126.792	72.7527	117.738	157.025	212.41	204.084	265.953	74.7725	58.8808	103.157	111.751
FBgn0029949	CG15035	ENSMUSG00000038582	Pptc7	ortholog_one2many	X	0	7401700	7403170	protein_coding	59.2668	-1.08317	0.00788133	0.708916	0.127855	0.1762	0.835782	28.4756	29.92	77.6666	61.3334	49.3459	36.3543	86.4682	54.2304	35.4436	49.4697	71.5166	62.6337	96.4916	160.326	35.5476	46.5773	51.9845	33.0175
FBgn0030940	CG15040				X	0	18606600	18617600	protein_coding	119.087	-0.87544	0.0322117	0.540388	0.274053	0.329625	0.630651	64.9599	81.2113	102.323	130.199	54.5402	64.7284	195.354	176.44	82.08	67.2787	141.478	205.602	128.94	272.555	71.0952	104.579	130.773	69.4213
FBgn0030927	CG15046				X	0	18487400	18489600	protein_coding	85.5904	0.989916	0.0276428	-0.63982	0.236105	-0.242905	0.774406	119.241	167.766	40.6825	59.1814	96.9603	117.043	34.1603	69.5066	124.985	98.9393	48.1959	83.0577	35.0102	22.6343	125.029	123.034	81.2257	93.9728
FBgn0030918	CG15056				X	0	18415400	18416900	protein_coding	227.976	-0.866302	0.045586	0.780898	0.106827	-0.0231611	0.981802	135.259	98.3085	305.735	284.071	108.215	92.2158	350.143	257.404	123.12	92.0136	189.674	416.65	328.754	568.687	170.383	135.338	246.114	201.491
FBgn0030905	CG15059				X	0	18258600	18259500	protein_coding	482.638	-0.437176	0.247172	0.861386	0.0237748	-0.11512	0.88195	258.95	260.731	620.1	501.428	218.161	248.273	548.699	487.31	340.445	240.423	471.076	698.502	695.081	1024.2	467.022	472.804	624.626	509.654
FBgn0040734	CG15065				2R	0	18390000	18390200	protein_coding	666.195	1.38054	0.00338592	0.93439	0.0808289	-1.42045	0.00274317	654.048	686.022	449.973	858.668	105.618	277.534	179.341	221.504	924.333	313.638	620.328	476.561	296.306	365.922	2738.39	1234.74	772.457	816.124
FBgn0034331	CG15067				2R	0	18384800	18385600	protein_coding	4305.54	1.60469	0.00738156	-0.175437	0.858887	-2.20888	0.000108521	12028.3	15331.8	5806.5	12261.3	188.726	2975.73	170.801	780.612	2624.69	1051.73	584.57	902.742	701.912	1052.5	10898.4	4299.18	2673.14	3167.14
FBgn0040733	CG15068				2R	0	18390400	18390600	protein_coding	3855.06	1.32019	0.0251488	-0.135391	0.889789	-1.3309	0.0361308	6201.45	8145.71	5355.3	8214.37	463.159	4944.19	709.893	989.132	2659.21	1375.26	1554.71	2441.35	742.046	1361.83	13358.5	5812.5	1687.87	3374.55
FBgn0034390	CG15093	ENSMUSG00000029776	Hibadh	ortholog_one2one	2R	0	18775700	18777000	protein_coding	78.1675	1.05628	0.00891738	-0.308	0.584296	0.165202	0.846703	40.0438	92.9656	33.2857	73.1697	56.2716	124.137	37.3628	54.9942	109.129	83.109	35.7583	44.9329	74.29	56.5858	129.933	159.066	88.5361	113.445
FBgn0034396	CG15097	ENSMUSG00000078484	Klhl17	ortholog_one2one	2R	0	18822200	18829700	protein_coding	106.407	0.1506	0.712658	-0.461005	0.264181	-0.674858	0.0702249	156.616	220.125	120.815	193.684	104.752	115.27	100.346	97.0037	91.4073	93.9924	49.7506	74.8881	114.424	52.8134	60.0632	130.944	69.8541	68.5747
FBgn0034398	CG15098				2R	0	18833400	18834800	protein_coding	5167.42	0.418432	0.0303909	-0.0333618	0.920528	0.768245	1.67e-05	3117.19	3542.31	2485.33	2767.54	4745	6150.97	4460.05	5209.94	6421.83	6995.01	5094.78	4644.42	6072.99	4271.28	5775.87	6699.23	7627.1	6932.82
FBgn0034415	CG15116				2R	0	19055200	19055900	protein_coding	13.6867	-1.72498	0.00303927	0.355866	0.668367	0.359099	0.736779	13.3479	6.41142	13.5608	15.0643	9.52289	18.6205	17.0801	23.6781	10.26	6.92575	15.5471	31.3168	5.97735	44.3255	2.45156	11.4246	0	0.846602
FBgn0034463	CG15125				2R	0	19657600	19659600	protein_coding	75.9317	-1.17678	0.00121787	0.664606	0.107532	-0.546572	0.24409	79.1977	57.7028	126.979	118.363	76.1831	56.7482	73.6581	45.0647	54.0982	91.0242	108.83	122.544	57.2118	130.147	46.5796	31.6374	34.9271	55.8757
FBgn0040730	CG15127				2R	0	19680800	19681400	protein_coding	56.5321	0.117546	0.883061	0.487629	0.556235	-3.78785	3.92e-13	55.1714	56.6342	649.687	152.796	5.1943	3.54676	4.27003	3.81904	9.32727	3.95757	4.66412	10.8928	7.68517	10.3741	6.12889	14.0611	2.43677	16.932
FBgn0034467	CG15128				2R	0	19685600	19688100	protein_coding	112.936	-0.91683	0.00620597	0.587723	0.125041	0.320359	0.551797	91.6558	78.0056	131.91	49.4971	116.872	74.482	113.156	141.305	115.658	77.1727	172.573	209.687	100.761	212.197	84.5787	79.0936	87.7238	96.5126
FBgn0032625	CG15136				2L	0	17047200	17048300	protein_coding	7.37645	1.12534	0.0730713	-0.746071	NA	-0.287138	0.816163	9.78848	3.20571	25.8889	1.07602	12.12	8.8669	5.33754	2.29143	1.86545	8.90454	4.66412	0	4.26954	0.943097	12.2578	11.4246	10.5593	9.31262
FBgn0032645	CG15142				2L	0	17498000	17498800	protein_coding	184.81	-0.80058	0.0223882	0.917082	0.0129512	0.395878	0.448051	148.607	110.063	40.6825	158.176	197.384	141.87	136.641	145.124	183.747	139.504	306.277	446.605	181.882	311.222	177.738	151.157	194.13	155.775
FBgn0032647	CG15143	ENSMUSG00000022805	Maats1	ortholog_one2many	2L	0	17520900	17524500	protein_coding	411.533	-0.668111	0.0028884	0.378561	0.14678	0.349275	0.227753	295.434	289.583	399.428	361.544	533.282	362.656	438.746	393.361	370.293	290.882	508.389	716.202	448.302	596.037	344.444	404.256	352.52	302.237
FBgn0032648	CG15144	ENSMUSG00000022805	Maats1	ortholog_one2many	2L	0	17525600	17529100	protein_coding	290.622	-0.138315	0.66121	-0.29046	0.390123	0.764957	0.00424532	253.611	185.931	157.799	244.258	386.976	271.327	414.193	399.472	338.58	312.648	337.372	174.285	374.865	302.734	262.317	238.16	297.286	279.379
FBgn0032654	CG15147				2L	0	17625700	17626400	protein_coding	103.874	-1.15046	0.000814483	0.510664	0.215391	-0.0411771	0.96008	112.123	64.1142	140.54	116.211	98.6918	103.743	124.898	92.4208	60.6273	77.1727	172.573	226.026	74.29	147.123	90.7076	60.6384	52.7967	55.0291
FBgn0032663	CG15153				2L	0	18090700	18092300	protein_coding	14.6529	1.20457	0.0442146	-0.76505	0.295411	1.05078	0.138551	2.66959	2.13714	9.86242	6.45615	21.6429	18.6205	8.54007	19.859	24.2509	13.8515	12.4377	9.53121	7.68517	0.943097	13.4836	30.7586	58.4825	2.5398
FBgn0027580	CG1516				2R	0	9850700	9861540	protein_coding	1454.46	0.595713	0.0703729	-0.433494	0.272564	-0.260458	0.632173	1894.52	1915.95	1347.45	1823.86	929.78	2531.5	951.15	1335.14	1239.59	1570.17	886.183	599.105	1302.21	1364.66	1729.57	1647.78	1693.56	1418.06
FBgn0032688	CG15160	ENSMUSG00000028106	Rprd2	ortholog_one2one	2L	0	18590900	18595400	protein_coding	180.333	0.392927	0.150457	-0.831125	0.00182378	0.649676	0.0159723	172.633	123.954	146.704	138.807	246.729	238.52	226.312	222.268	320.858	224.592	111.939	102.12	126.378	166.928	121.352	145.884	194.13	215.883
FBgn0032709	CG15167				2L	0	18740400	18740800	protein_coding	20.5181	-0.894402	0.0645479	0.454298	0.461907	0.0443997	0.967005	31.1452	23.5085	11.0952	11.8363	23.3744	15.0737	22.4177	20.6228	17.7218	17.8091	15.5471	47.6561	18.786	36.7808	14.7093	14.9399	18.6819	7.61941
FBgn0032733	CG15170				2L	0	18988300	18990200	protein_coding	110.847	-1.18232	0.000858749	0.681027	0.0906595	0.110048	0.890471	113.902	80.1428	128.211	82.8539	101.289	103.743	148.384	87.838	66.2236	41.5545	195.893	243.727	66.6048	234.831	74.7725	79.0936	66.6051	79.5805
FBgn0037461	CG15177	ENSMUSG00000068617	Efcab1	ortholog_many2many	3R	0	6628200	6629320	protein_coding	591.62	-0.788143	0.0136151	1.07768	0.000943177	-0.208811	0.717953	382.641	328.051	880.221	461.615	431.127	348.469	591.4	384.196	397.342	345.298	923.496	1342.54	635.307	1018.54	680.307	422.711	563.707	512.194
FBgn0037449	CG15185				3R	0	6527510	6528670	protein_coding	30.9944	-0.979579	0.0427745	0.316273	0.635235	0.455074	0.544567	16.9074	8.54856	41.9153	32.2807	38.9573	34.5809	49.1054	22.9143	27.0491	11.8727	52.8601	73.5265	28.179	35.8377	30.6445	13.1823	25.9922	13.5456
FBgn0030296	CG15196				X	0	11409900	11411700	protein_coding	37.393	-1.30238	0.00425028	0.186146	0.78831	0.17512	0.853144	25.806	16.0286	55.4761	61.3334	21.6429	34.5809	60.848	64.9237	24.2509	24.7348	62.1883	49.0177	33.3024	67.903	12.2578	14.9399	24.3677	19.4718
FBgn0030283	CG15198				X	0	11248200	11248900	protein_coding	86.4748	-0.166205	0.728185	-0.234766	0.680829	0.770648	0.0904573	56.9512	23.5085	73.9682	93.6141	87.4375	70.0485	191.084	105.406	63.4254	83.109	77.7354	77.6113	110.154	110.342	104.191	87.003	90.1606	50.7961
FBgn0040850	CG15210				X	0	10839200	10839900	protein_coding	193.36	0.194838	0.45547	-0.270408	0.355151	-1.83145	3.03e-23	499.212	496.885	470.931	385.217	121.2	121.477	114.223	142.832	127.784	118.727	87.0636	106.205	103.323	113.172	91.9334	145.884	102.344	132.07
FBgn0030331	CG15221	ENSMUSG00000038486	Sv2a	ortholog_many2many	X	0	11724200	11736600	protein_coding	44.47	-1.22	0.0018978	0.130119	0.833343	0.21638	0.769198	28.4756	44.88	56.7089	61.3334	51.0773	30.1475	70.4555	73.3256	16.7891	24.7348	41.9771	63.9953	52.9423	88.6511	18.3867	20.2128	28.429	27.9379
FBgn0034554	CG15227				2R	0	20863800	20867100	protein_coding	59.829	-1.37089	0.00130211	1.04988	0.0224958	-0.189767	0.831659	59.6207	51.2914	62.8729	49.4971	40.6887	48.768	43.7678	58.0495	45.7036	23.7454	132.15	166.115	34.1563	113.172	36.7734	47.4562	49.5477	13.5456
FBgn0033076	CG15233				2R	0	6600040	6600980	protein_coding	263.761	-1.12304	4.1e-05	1.12799	6.92e-05	-0.0317144	0.962346	196.659	179.52	247.793	221.661	228.549	163.151	202.827	230.67	183.747	174.133	481.959	637.23	243.364	526.248	258.639	185.431	178.697	207.417
FBgn0033108	CG15236				2R	0	6828360	6838360	protein_coding	155.92	-0.844937	0.0107832	0.42305	0.30035	0.4257	0.356926	178.862	114.337	59.1745	119.439	177.472	129.457	156.924	188.661	171.622	133.568	262.746	309.084	151.996	176.359	160.577	97.5488	112.904	105.825
FBgn0033104	CG15237				2R	0	6809040	6809770	protein_coding	181.366	0.665451	0.00156605	-0.368951	0.134836	-0.0210961	0.964513	171.743	185.931	188.619	180.772	192.189	174.678	172.936	175.676	213.595	179.08	102.611	162.031	150.288	132.034	188.77	222.341	206.313	264.986
FBgn0030156	CG15247				X	0	9874490	9876670	protein_coding	34.4379	0.734623	0.0980289	-1.07008	0.0193044	-0.082469	0.932555	44.4931	50.2228	39.4497	45.193	45.0173	40.7878	52.3079	30.5523	34.5109	40.5651	17.1018	6.80801	33.3024	11.3172	20.8382	47.4562	23.5555	36.4039
FBgn0030167	CG15252				X	0	9978150	9980560	protein_coding	55.7719	-1.43959	0.000665684	0.222011	0.723603	0.637969	0.245703	50.7221	24.5771	27.1217	80.7019	61.4659	43.4478	117.426	83.2551	19.5873	18.7985	43.5318	107.567	83.683	127.318	31.8702	31.6374	30.8658	20.3184
FBgn0028949	CG15254				2L	0	15613900	15614800	protein_coding	47.0359	-0.924098	0.0273522	0.433113	0.415136	-0.126663	0.889772	44.4931	44.88	66.5714	54.8773	51.943	40.7878	69.388	29.0247	27.0491	18.7985	54.4148	96.6737	51.2345	66.0168	60.0632	13.1823	27.6168	29.6311
FBgn0028950	CG15255				2L	0	15610200	15611700	protein_coding	17.4629	-1.22168	0.0130142	-0.192408	0.792253	0.251826	0.779737	21.3567	24.5771	20.9576	12.9123	16.4486	19.5072	40.5653	22.1504	11.1927	12.8621	21.7659	19.0624	21.3477	21.6912	2.45156	7.03054	4.06129	14.3922
FBgn0032563	CG15258				2L	0	15360900	15361600	protein_coding	32.5194	-1.13029	0.00841803	0.902144	0.0561126	-0.170658	0.851789	33.8147	20.3028	39.4497	27.9766	21.6429	14.187	37.3628	32.8438	29.8473	21.7667	57.5242	73.5265	26.4711	61.3013	19.6125	13.1823	31.678	22.8582
FBgn0028850	CG15260				2L	0	15291400	15292200	protein_coding	97.1855	-1.03581	0.00132268	1.02178	0.00236232	-0.193829	0.7537	80.9774	64.1142	103.555	103.298	90.9003	50.5414	82.1981	80.1999	61.56	77.1727	167.908	220.579	96.4916	169.757	69.8694	72.0631	103.969	54.1825
FBgn0028852	CG15262				2L	0	15297800	15299400	protein_coding	220.798	-1.14635	0.000945902	0.870668	0.0203523	-0.151644	0.834633	185.091	138.914	332.857	182.924	168.815	133.004	246.594	199.354	192.142	140.494	331.153	562.341	169.928	384.783	172.835	121.277	173.011	138.843
FBgn0028853	CG15263				2L	0	15285000	15286000	protein_coding	68.4511	-1.00232	0.0107572	0.299014	0.575736	0.0662758	0.942255	53.3917	96.1713	67.8042	73.1697	54.5402	50.5414	152.654	49.6476	40.1073	30.6712	94.8372	113.013	73.4361	104.684	66.192	32.5163	39.8006	38.9437
FBgn0028878	CG15269				2L	0	15109400	15113100	protein_coding	22.6741	-0.776159	0.0903348	-0.339878	0.562599	0.23251	0.775427	25.806	27.7828	27.1217	26.9006	41.5544	32.8075	27.7552	26.7333	3.73091	14.8409	29.5394	29.9552	16.2242	24.5205	18.3867	12.3034	16.2451	5.92621
FBgn0028526	CG15293				2L	0	14108100	14109400	protein_coding	2790.46	1.04073	0.0984728	-0.238302	0.80471	-0.751213	0.384918	4306.04	5238.13	1794.96	5097.13	329.838	5201.33	238.054	1036.49	2856.01	1774.97	562.804	914.996	1836.76	1657.96	9249.73	3501.21	1858.44	2773.47
FBgn0030215	CG15296				X	0	10565800	10566600	protein_coding	30.4144	-1.14601	0.0361509	0.656135	0.33043	-0.0347315	0.978223	13.3479	16.0286	48.0793	40.8889	28.5687	2.66007	56.5779	26.7333	22.3855	14.8409	24.8753	51.7409	51.2345	77.3339	29.4187	7.90936	17.0574	17.7786
FBgn0030183	CG15309	ENSMUSG00000034059	Ypel4	ortholog_one2one	X	0	10205300	10212400	protein_coding	1204.63	-0.0227833	0.949789	0.162163	0.66104	-0.925047	0.000155067	1595.52	1884.96	1838.11	2275.79	778.28	675.658	1380.29	1049.47	826.396	722.257	822.44	1068.86	1207.43	1264.69	800.433	1036.13	1285.8	1170.85
FBgn0031143	CG1532	ENSMUSG00000017286	Glod4	ortholog_one2one	X	0	21026100	21028400	protein_coding	1006.69	0.31071	0.222433	-0.284182	0.348914	0.630764	0.011394	656.718	811.045	740.915	626.246	1122.84	1114.57	1033.35	1196.89	1130.47	1500.91	674.743	900.019	1229.63	830.868	801.659	1067.76	1505.93	1175.93
FBgn0029989	CG15333				X	0	8019520	8021340	protein_coding	74.6165	-0.911174	0.0516857	0.278505	0.674348	0.640394	0.299384	40.0438	41.6742	73.9682	55.9533	58.8688	31.9209	151.586	117.627	42.9054	65.3	80.8448	136.16	84.5369	149.952	34.3218	45.6985	108.03	23.7048
FBgn0030029	CG15343				X	0	8272320	8273810	protein_coding	59.7602	0.00451514	0.994489	-0.248342	0.69206	1.15902	0.00971688	24.0263	18.1657	50.5449	35.5088	45.883	68.2752	100.346	112.28	45.7036	41.5545	31.0942	62.6337	105.031	66.9599	31.8702	53.6079	95.8464	86.3534
FBgn0030040	CG15347				X	0	8458490	8460900	protein_coding	127.229	1.65939	3.97e-05	-0.115826	0.866521	-0.802776	0.0931014	135.259	210.508	80.1322	154.948	29.4344	111.723	127.033	40.4819	41.9727	41.5545	62.1883	70.8033	40.9876	105.627	279.478	285.616	281.041	191.332
FBgn0031373	CG15358				2L	0	1882010	1883180	protein_coding	55.3129	-1.42197	0.0012598	0.0853858	0.909923	0.837753	0.103987	52.5018	37.4	14.7936	49.4971	74.4517	54.9748	64.0505	112.28	29.8473	73.2151	88.6183	93.9505	38.4258	108.456	41.6765	14.0611	19.4942	27.9379
FBgn0030104	CG15368	ENSMUSG00000030629	Zfand6	ortholog_many2many	X	0	9215780	9216540	protein_coding	166.373	-0.589266	0.0884671	0.248306	0.595064	1.10876	0.000895231	75.6382	73.7313	43.1481	133.427	136.783	164.038	256.202	200.882	173.487	240.423	216.104	227.387	206.646	262.181	113.997	167.854	207.126	95.666
FBgn0030889	CG15373				X	0	18044100	18048700	protein_coding	230.314	-0.206914	0.615036	0.14128	0.796244	0.890396	0.0161363	124.581	121.817	72.7354	200.141	162.755	184.432	322.387	355.935	296.607	190.953	180.346	230.111	367.18	360.263	237.801	203.886	311.907	221.81
FBgn0029694	CG15375				X	0	4101320	4103000	protein_coding	20.0095	-0.101193	0.874394	-0.579987	0.340189	1.04424	0.0539486	16.0175	8.54856	9.86242	15.0643	14.7172	18.6205	43.7678	45.0647	27.9818	16.8197	15.5471	13.616	20.4938	24.5205	23.2898	25.4857	9.74709	11.0058
FBgn0250835	CG15394				2L	0	2591870	2592770	protein_coding	352.124	0.364694	0.282817	0.0812836	0.877959	-1.76636	1.83e-10	775.07	703.119	1041.72	500.351	221.624	183.545	211.367	196.299	211.729	299.786	192.784	196.071	258.734	214.083	221.866	172.248	489.791	248.054
FBgn0031440	CG15395				2L	0	2609990	2611280	protein_coding	17.8428	0.767618	0.168762	-1.47855	0.00726248	1.12343	0.0500669	16.0175	3.20571	12.328	11.8363	25.1058	23.054	51.2404	19.859	31.7127	32.65	6.21883	2.7232	11.9547	8.48787	25.7414	19.334	14.6206	5.07961
FBgn0031460	CG15399	ENSMUSG00000022827	Rabl3	ortholog_one2many	2L	0	2770880	2771780	protein_coding	51.2652	-0.765911	0.0268085	1.23764	0.000453139	-0.100807	0.90229	47.1627	40.6057	35.7513	25.8246	44.1516	15.9604	37.3628	41.2457	34.5109	45.5121	101.056	104.843	77.7056	72.6184	41.6765	59.7596	47.9232	49.1029
FBgn0031512	CG15404				2L	0	3173970	3174500	protein_coding	66.7038	-1.48498	1.71e-06	0.96088	0.00288751	0.182219	0.766236	52.5018	59.8399	45.6137	51.6492	40.6887	70.9352	71.523	58.0495	55.0309	42.5439	119.713	119.821	80.2673	170.7	35.5476	43.9409	35.7393	46.5631
FBgn0031542	CG15414				2L	0	3480760	3491070	protein_coding	550.476	-0.387221	0.564479	-0.49215	0.533511	-1.65097	0.00511208	1015.33	2342.31	727.354	2595.37	212.101	176.451	343.738	634.725	185.613	346.288	76.1807	123.906	314.238	294.246	33.096	57.1232	310.282	120.217
FBgn0031579	CG15422				2L	0	4004980	4005670	protein_coding	14.3053	0.821893	0.19738	-1.16021	0.0881521	0.223866	0.860611	10.6783	30.9885	13.5608	15.0643	15.5829	13.3004	43.7678	16.04	10.26	2.96818	0	19.0624	3.41563	0.943097	12.2578	9.667	36.5516	3.38641
FBgn0265269	CG15425				2L	0	4257570	4258420	protein_coding	53.2701	-1.09027	0.0121386	1.03792	0.0265555	-0.320405	0.676197	53.3917	24.5771	76.4338	45.193	33.763	31.9209	39.4978	48.1199	49.4345	52.4378	87.0636	123.906	35.0102	109.399	67.4178	33.3951	28.429	19.4718
FBgn0031602	CG15431				2L	0	4403990	4441280	protein_coding	389.519	-0.653734	0.0214198	0.106337	0.809959	0.527498	0.110378	371.072	268.211	228.069	354.012	483.936	510.734	396.046	409.401	379.62	453.142	531.71	676.716	313.384	429.109	353.024	215.31	251.8	386.05
FBgn0031161	CG15445	ENSMUSG00000028954	Nub1	ortholog_one2many	X	0	21117200	21120400	protein_coding	307.957	0.321946	0.301749	-0.0235841	0.963998	-1.22872	3.09e-06	488.534	684.954	361.211	669.287	203.444	219.899	202.827	268.097	224.787	231.518	175.682	155.223	214.331	330.084	231.672	234.644	294.849	352.186
FBgn0031130	CG15452				X	0	20745000	20746000	protein_coding	24.9662	-1.18214	0.0188142	0.534657	0.399544	-0.00839183	0.994628	28.4756	9.61713	41.9153	24.7486	20.7772	19.5072	22.4177	40.4819	12.1255	8.90454	32.6489	35.4016	16.2242	78.277	7.35467	16.6975	21.1187	12.699
FBgn0031108	CG15459				X	0	20412300	20413600	protein_coding	11.9901	0.0787112	0.924639	0.260211	NA	-1.30973	0.0544998	6.22903	11.7543	60.4073	15.0643	2.59715	3.54676	10.6751	2.29143	1.86545	44.5227	3.10942	2.7232	10.2469	10.3741	9.80623	2.63645	15.4329	2.5398
FBgn0029724	CG15472				X	0	4768730	4770140	protein_coding	51.3799	-1.24265	0.0105022	0.888869	0.105134	-0.731343	0.240234	35.5945	39.5371	117.116	91.4621	22.5087	21.2806	59.7805	48.8838	34.5109	21.7667	62.1883	63.9953	43.5493	151.839	13.4836	30.7586	47.1109	19.4718
FBgn0029719	CG15473				X	0	4651960	4654500	protein_coding	603.342	-0.437625	0.246312	0.706508	0.0756759	0.0144201	0.98599	350.606	315.228	805.02	582.129	339.361	334.282	810.239	591.188	386.149	256.253	567.468	823.769	875.255	1278.84	552.826	547.503	787.077	656.963
FBgn0032867	CG15475				2L	0	20614500	20615600	protein_coding	8.00855	-1.38467	0.0264506	0.0679853	NA	0.0912647	0.950189	3.55945	9.61713	14.7936	5.38012	14.7172	15.9604	2.13502	3.81904	4.66364	26.7136	4.66412	6.80801	3.41563	24.5205	0	0	0	3.38641
FBgn0032493	CG15479				2L	0	13233800	13234700	protein_coding	45.8273	0.0250712	0.978092	-0.069664	0.950318	-2.22364	0.000166668	32.9249	254.32	73.9682	331.416	7.79146	16.8471	1.06751	15.2762	18.6545	0	3.10942	2.7232	9.39298	19.805	7.35467	17.5764	0.812257	11.8524
FBgn0032489	CG15480				2L	0	13224600	13225300	protein_coding	6.88342	-1.2767	0.0371031	0.91407	NA	-1.31815	0.0444214	13.3479	9.61713	14.7936	13.9883	6.06002	0	3.20252	3.05523	13.0582	4.94697	7.77354	10.8928	4.26954	12.2603	0	0	3.24903	3.38641
FBgn0032452	CG15484				2L	0	12706800	12707700	protein_coding	25.4558	0.0947061	0.874395	-0.171399	0.812184	1.32701	0.00591703	14.2378	8.54856	11.0952	9.68422	38.9573	31.0342	43.7678	22.9143	23.3182	7.91515	20.2112	34.04	19.6399	44.3255	36.7734	47.4562	13.8084	30.4777
FBgn0032442	CG15485	ENSMUSG00000026247	Ecel1	ortholog_one2many	2L	0	12667200	12669700	protein_coding	33.7013	-0.780529	0.0957615	-0.0226546	0.977602	0.156923	0.871278	61.4005	20.3028	29.5873	35.5088	38.0916	37.241	60.848	32.08	26.1164	12.8621	37.313	49.0177	21.3477	57.5289	31.8702	29.001	13.8084	12.699
FBgn0038894	CG15497				3R	0	21664400	21666700	protein_coding	105.052	-0.175661	0.573636	0.129935	0.751711	1.54855	1.59e-09	40.0438	26.7143	33.2857	50.5732	126.395	97.5359	116.358	135.194	129.649	152.367	153.916	104.843	135.771	129.204	98.0623	89.6394	129.149	142.229
FBgn0038892	CG15498	ENSMUSG00000011154	Cfap161	ortholog_one2many	3R	0	21567500	21569100	protein_coding	18.9326	-1.39931	0.0103899	-0.377221	0.611396	0.286452	0.777188	22.2465	6.41142	30.8201	31.2047	36.3601	25.714	19.2151	34.3714	8.39454	21.7667	12.4377	38.1248	14.5164	18.8619	2.45156	10.5458	6.49806	0.846602
FBgn0039719	CG15515				3R	0	29905500	29906400	protein_coding	111.666	0.312126	0.363691	-0.145094	0.762743	-2.03255	3.92e-15	281.196	349.422	265.053	248.562	58.8688	81.5755	59.7805	56.5218	47.5691	41.5545	38.8677	87.1425	46.9649	57.5289	55.16	65.0325	63.3561	105.825
FBgn0030258	CG1552				X	0	11052200	11053600	protein_coding	134.277	1.03889	0.0105404	-0.698363	0.137272	-0.144324	0.868378	156.616	86.5542	203.412	176.468	90.9003	90.4424	178.274	196.299	110.995	78.1621	74.626	99.3969	57.2118	88.6511	366.508	116.883	118.59	126.99
FBgn0039727	CG15523	ENSMUSG00000037646	Vps13b	ortholog_one2one	3R	0	29936000	29948200	protein_coding	346.555	-0.716559	0.00105381	0.61039	0.00854554	0.204878	0.5692	277.637	227.605	304.502	312.047	361.87	291.721	309.577	335.312	328.32	269.115	472.631	659.015	402.191	480.979	353.024	282.979	327.34	242.128
FBgn0039732	CG15525	ENSMUSG00000019659	Ccdc12	ortholog_one2one	3R	0	29997000	29997700	protein_coding	70.1254	0.695388	0.0166065	-0.117253	0.799354	-0.444135	0.22101	72.0788	84.4171	104.788	61.3334	64.0631	56.7482	46.9704	63.3961	80.2145	59.3636	54.4148	63.9953	51.2345	44.3255	95.6107	93.1547	95.0341	71.1145
FBgn0039742	CG15528	ENSMUSG00000047067	Dusp28	ortholog_one2one	3R	0	30048600	30052100	protein_coding	30.3584	0.071349	0.905492	-1.22519	0.00695299	-0.0547739	0.955446	46.2728	35.2628	64.1057	27.9766	53.6745	53.2014	32.0252	26.7333	45.7036	34.6288	18.6565	10.8928	14.5164	16.9757	19.6125	21.9704	7.31032	16.932
FBgn0039748	CG15529				3R	0	30152100	30153700	protein_coding	97.0561	-0.818859	0.0123164	0.236241	0.599095	-0.795831	0.0171054	146.827	165.628	149.169	142.035	94.3632	91.3291	49.1054	97.7675	84.8782	112.791	90.1731	129.352	63.1892	116.944	31.8702	65.0325	66.6051	49.9495
FBgn0039755	CG15531	ENSMUSG00000025202	Scd3	ortholog_many2many	3R	0	30194800	30196200	protein_coding	19.2645	-0.271596	0.681851	0.673422	0.33686	-1.26126	0.0355119	8.00876	20.3028	66.5714	44.117	3.46287	8.8669	8.54007	20.6228	4.66364	17.8091	18.6565	19.0624	23.0555	19.805	29.4187	13.1823	12.9961	7.61941
FBgn0039769	CG15534				3R	0	30432100	30435100	protein_coding	179.224	-1.21828	0.000201384	0.951128	0.00612977	-0.0778644	0.921666	159.285	107.926	223.137	148.491	180.069	103.743	147.316	170.329	125.918	135.547	287.621	404.396	166.512	371.58	189.996	99.3064	100.72	104.132
FBgn0039770	CG15537	ENSMUSG00000021680	Crhbp	ortholog_one2one	3R	0	30435200	30443600	protein_coding	27.632	1.27733	0.0206026	-0.407269	0.596465	-0.194956	0.868702	33.8147	27.7828	18.492	27.9766	24.2401	24.8273	11.7426	29.0247	20.52	16.8197	9.32825	21.7856	10.2469	18.8619	127.481	52.7291	7.31032	14.3922
FBgn0039804	CG15544				3R	0	30827800	30842000	protein_coding	86.3902	-0.67862	0.059843	0.368679	0.418911	-0.35203	0.51593	136.149	130.366	66.5714	87.158	65.7945	68.2752	109.953	79.4361	64.3582	63.3212	111.939	122.544	67.4587	126.375	74.7725	72.0631	77.1645	31.3243
FBgn0039807	CG15546				3R	0	30874400	30876200	protein_coding	200.973	0.716414	0.0169308	-0.141665	0.757662	-1.27447	2.51e-06	350.606	432.771	272.449	362.62	122.932	143.644	117.426	170.329	112.86	182.048	189.674	74.8881	144.31	92.4235	214.511	179.279	217.685	237.048
FBgn0039812	CG15548				3R	0	30959700	30962300	protein_coding	31.7737	-0.938334	0.0480033	-0.420808	0.486066	0.379644	0.614973	39.1539	21.3714	51.7777	31.2047	54.5402	50.5414	64.0505	25.9695	13.0582	17.8091	38.8677	32.6784	11.9547	55.6427	20.8382	14.0611	8.93483	19.4718
FBgn0039811	CG15550				3R	0	30936600	30937100	protein_coding	68.6894	1.04206	0.0136151	0.212505	0.743799	-1.65072	2.61e-05	80.9774	90.8285	113.418	214.129	20.7772	35.4676	17.0801	59.5771	50.3673	29.6818	32.6489	51.7409	43.5493	31.1222	77.2241	61.5172	134.022	92.2796
FBgn0039817	CG15553	ENSMUSG00000029650	Slc46a3	ortholog_many2many	3R	0	31098900	31101200	protein_coding	78.047	0.91376	0.0580397	-0.683292	0.232434	-0.449197	0.543423	72.9687	89.7599	131.91	132.351	40.6887	147.191	51.2404	54.2304	112.86	50.4591	34.2036	40.848	33.3024	54.6996	199.802	68.5478	38.9884	50.7961
FBgn0039833	CG15564				3R	0	31232400	31235400	protein_coding	41.1754	0.211666	0.66703	-1.11394	0.00859314	-0.513948	0.320384	69.4092	88.6913	60.4073	80.7019	42.4202	64.7284	44.8353	49.6476	31.7127	25.7242	24.8753	20.424	28.179	10.3741	20.8382	12.3034	23.5555	42.3301
FBgn0029697	CG15570				X	0	4218170	4223330	protein_coding	50.6704	-0.945671	0.0429289	0.7217	0.181573	0.109054	0.920094	17.7972	52.3599	23.4233	78.5498	43.2859	22.1673	55.5104	67.2152	26.1164	31.6606	48.1959	57.1873	84.5369	148.066	35.5476	42.1833	51.1722	27.0912
FBgn0029700	CG15576				X	0	4251870	4252790	protein_coding	134.426	-1.11962	0.00849834	0.842469	0.0782917	0.0506483	0.96008	79.1977	49.1542	167.661	170.012	78.7803	98.4226	185.746	122.209	52.2327	83.109	129.041	185.178	179.321	451.743	113.997	85.2453	124.275	64.3417
FBgn0040906	CG15579				X	0	4311280	4311800	protein_coding	105.246	0.105604	0.861639	-0.563496	0.336595	1.25856	0.0089813	95.2152	17.0971	51.7777	53.8012	114.275	63.8417	242.324	208.52	91.4073	131.589	80.8448	113.013	77.7056	122.603	99.2881	44.8197	76.3522	209.957
FBgn0037420	CG15597				3R	0	6284460	6285200	protein_coding	32.3743	-0.260522	0.578677	-0.758804	0.0851354	0.406023	0.483376	46.2728	37.4	39.4497	16.1404	54.5402	39.9011	44.8353	51.1752	28.9145	32.65	20.2112	34.04	20.4938	31.1222	15.9351	30.7586	21.1187	17.7786
FBgn0030667	CG15599				X	0	15684900	15688900	protein_coding	14.4445	-1.19265	0.0389297	0.496726	0.511427	0.129034	0.923018	2.66959	13.8914	11.0952	26.9006	11.2543	6.20683	20.2827	23.6781	7.46182	6.92575	37.313	20.424	10.2469	31.1222	12.2578	4.39409	12.1839	1.6932
FBgn0030673	CG15601				X	0	15710600	15712300	protein_coding	80.9703	0.729109	0.00338592	-0.265484	0.422308	-0.0246917	0.964722	82.7571	75.8685	81.365	64.5615	81.3774	76.2554	62.983	77.9085	106.331	84.0984	60.6336	65.3569	60.6274	60.3582	91.9334	98.4276	106.406	120.217
FBgn0030317	CG1561				X	0	11582000	11584200	protein_coding	703.556	1.63438	0.0082076	-0.565174	0.494757	-0.397937	0.722408	638.031	786.468	583.116	751.065	48.4802	1370.82	44.8353	151.998	1455.05	119.717	200.557	129.352	171.635	131.09	2544.72	1871.88	242.053	1423.14
FBgn0034168	CG15614				2R	0	16945600	16947200	protein_coding	9.32521	-1.62603	0.00379816	0.411258	NA	0.0113116	0.993631	7.11889	11.7543	12.328	10.7602	6.06002	9.75359	14.9451	11.4571	2.79818	7.91515	13.9924	23.1472	7.68517	16.9757	0	6.15172	1.62451	3.38641
FBgn0034151	CG15617				2R	0	16745200	16746600	protein_coding	165.814	-0.34187	0.616213	0.42285	0.603355	-5.18989	3.76e-27	181.532	1500.27	923.369	278.69	2.59715	5.32014	4.27003	9.92951	6.52909	9.89393	9.32825	13.616	4.26954	10.3741	4.90311	11.4246	3.24903	5.07961
FBgn0031644	CG15625				2L	0	4890000	4891280	protein_coding	45.317	0.691866	0.0934682	-0.834544	0.0601111	0.910561	0.0352111	23.1364	18.1657	38.2169	16.1404	43.2859	86.8957	37.3628	28.2609	133.38	114.77	27.9847	24.5088	19.6399	29.236	36.7734	47.4562	42.2374	48.2563
FBgn0031632	CG15628				2L	0	4821770	4828940	protein_coding	2539.99	0.2998	0.212055	-0.710393	0.00236741	0.0236442	0.96271	3516.73	3170.45	2230.14	2775.07	3591	2919.87	2587.64	2795.54	3067.74	3073.06	1660.43	1471.89	2174.05	1831.49	1523.64	2313.93	2419.71	2597.37
FBgn0031626	CG15631				2L	0	4732410	4734460	protein_coding	20.8102	-0.863846	0.109407	1.0283	0.0806341	-0.148711	0.90229	15.1276	7.47999	20.9576	24.7486	21.6429	8.8669	16.0126	12.9847	5.59636	23.7454	29.5394	36.7632	30.7407	50.9272	19.6125	22.8493	2.43677	24.5514
FBgn0034563	CG15649				2R	0	20972900	20974000	protein_coding	108.266	-1.07516	0.00145001	0.945184	0.00818885	0.00475814	0.995772	82.7571	97.2399	94.9258	90.3861	109.946	78.0288	74.7256	103.114	66.2236	69.2575	152.361	260.066	105.031	230.116	136.061	56.2443	58.4825	83.8136
FBgn0034642	CG15674				2R	0	21632000	21634400	protein_coding	11.1681	0.508078	0.465128	-0.70942	NA	-2.05288	0.000428064	17.7972	6.41142	101.09	27.9766	2.59715	4.43345	4.27003	7.63809	2.79818	5.93636	0	2.7232	0	2.82929	2.45156	7.90936	1.62451	2.5398
FBgn0034120	CG15710				2R	0	16347600	16348500	protein_coding	34.217	-0.827074	0.0536647	-0.130679	0.844974	0.496258	0.402088	33.8147	25.6457	41.9153	32.2807	67.526	35.4676	50.1729	43.5371	9.32727	7.91515	21.7659	36.7632	46.9649	69.7892	30.6445	32.5163	14.6206	15.2388
FBgn0034131	CG15712				2R	0	16484800	16485600	protein_coding	10.2035	-1.1177	0.0737838	0.497062	NA	-0.39898	0.717184	8.89862	4.27428	27.1217	17.2164	18.1801	5.32014	5.33754	7.63809	6.52909	3.95757	10.883	4.0848	3.41563	44.3255	6.12889	5.27291	0	5.07961
FBgn0030451	CG15717				X	0	13129000	13134600	protein_coding	79.5991	0.694366	0.0647678	0.111467	0.854361	-0.329503	0.583641	64.9599	88.6913	65.3386	110.831	38.0916	108.176	42.7003	66.4513	41.9727	53.4272	65.2977	58.5489	58.9196	95.2528	112.772	174.006	94.2219	93.1262
FBgn0030440	CG15719				X	0	13004000	13004900	protein_coding	79.1575	-0.818413	0.052105	0.615117	0.21364	0.278391	0.710074	40.0438	23.5085	89.9946	91.4621	48.4802	41.6744	132.371	83.2551	67.1564	52.4378	107.275	126.629	98.1994	163.156	64.9663	56.2443	80.4135	57.5689
FBgn0030309	CG1572				X	0	11555000	11558700	protein_coding	802.387	0.889092	2.12e-05	0.0298027	0.938054	-0.853144	1.87e-05	840.919	965.988	1198.28	1059.88	564.448	688.958	414.193	538.485	836.656	823.175	624.993	458.86	520.884	649.794	965.914	1234.74	931.659	1125.13
FBgn0030438	CG15721				X	0	12970700	12974000	protein_coding	67.8333	-1.26492	0.0107428	0.504721	0.433559	-0.134376	0.905821	80.0876	26.7143	138.074	72.0937	38.0916	33.6942	108.886	101.587	25.1836	20.7773	57.5242	100.759	83.683	189.562	13.4836	42.1833	66.6051	22.0116
FBgn0030417	CG15725				X	0	12705900	12708800	protein_coding	273.79	-0.418142	0.256958	0.267551	0.572316	0.749951	0.0507555	180.642	178.451	80.1322	259.322	185.264	195.959	466.501	388.779	204.267	175.123	349.809	324.061	379.135	458.345	262.317	218.826	323.278	298.004
FBgn0030347	CG15739	ENSMUSG00000043445	Pgp	ortholog_one2many	X	0	11873300	11875300	protein_coding	169.128	1.20928	0.00189532	-0.641362	0.164921	-1.01146	0.0123223	197.549	346.217	210.809	388.445	60.6002	207.486	133.439	119.918	174.42	79.1515	66.8524	77.6113	82.829	85.8218	328.509	218.826	120.214	145.615
FBgn0030340	CG15740				X	0	11842700	11846100	protein_coding	59.8394	-0.935291	0.0295379	-0.129903	0.848703	0.470279	0.450707	70.2991	39.5371	60.4073	51.6492	41.5544	39.0144	136.641	106.169	51.3	54.4166	54.4148	51.7409	67.4587	116.001	25.7414	24.6069	44.6742	41.4835
FBgn0030492	CG15754				X	0	13528000	13529300	protein_coding	30.5172	-0.556606	0.274071	-1.12021	0.0237156	1.90079	1.36e-05	16.9074	5.34285	13.5608	19.3684	24.2401	66.5018	72.5906	106.169	24.2509	25.7242	18.6565	14.9776	39.2798	33.9515	17.1609	13.1823	15.4329	22.0116
FBgn0030493	CG15756				X	0	13534400	13536200	protein_coding	94.1221	-1.09027	0.0082213	1.05814	0.0162263	-0.129565	0.887159	46.2728	45.9485	131.91	107.602	65.7945	34.5809	102.481	95.4761	49.4345	39.5757	125.931	168.839	130.648	260.295	44.128	58.002	95.8464	91.433
FBgn0029801	CG15771	ENSMUSG00000043346	Gm6741	ortholog_one2many	X	0	5755570	5759750	protein_coding	1065.4	0.264364	0.26176	-0.257608	0.355491	-0.745688	0.000417981	1424.67	1659.49	1527.44	1886.27	899.48	946.985	953.285	1009.75	953.247	929.04	684.071	522.855	1108.37	844.072	936.495	1053.7	903.23	934.648
FBgn0029799	CG15772				X	0	5752250	5754040	protein_coding	67.3967	0.726841	0.0933353	-0.732437	0.129763	-0.036892	0.969623	107.673	108.994	50.5449	34.4328	80.5117	120.59	34.1603	58.0495	76.4836	87.0666	32.6489	42.2097	49.5266	37.7239	69.8694	76.4571	46.2987	99.899
FBgn0029766	CG15784				X	0	5429570	5432530	protein_coding	1104.69	0.80124	0.08569	0.33938	0.590631	0.364525	0.636609	500.102	560.999	562.158	775.814	426.799	683.638	854.007	1285.49	831.993	833.069	690.29	415.289	1744.53	1448.6	1224.55	1953.61	3437.47	1655.95
FBgn0035312	CG15820	ENSMUSG00000058586	Serhl	ortholog_one2many	3L	0	2173000	2174330	protein_coding	10.0017	-1.17029	0.0530803	0.167576	NA	-0.384047	0.716735	11.5682	30.9885	7.39682	11.8363	3.46287	7.98021	10.6751	19.859	9.32727	4.94697	7.77354	10.8928	11.1008	19.805	0	2.63645	8.93483	0.846602
FBgn0035308	CG15822	ENSMUSG00000042272	Sestd1	ortholog_one2one	3L	0	2153200	2163860	protein_coding	257.335	-0.640172	0.0273881	0.642351	0.0416373	0.0819903	0.901583	185.981	216.92	256.423	225.965	222.489	195.072	313.847	209.284	229.451	124.664	391.786	492.9	301.429	322.539	324.831	218.826	239.616	160.008
FBgn0031292	CG15824				2L	0	877172	885141	protein_coding	341.902	-0.647183	0.0154079	0.976625	0.000300457	0.212111	0.645409	199.329	222.263	257.656	250.714	312.524	245.613	215.637	310.106	308.733	240.423	413.552	769.305	356.933	670.542	404.507	331.314	320.842	324.248
FBgn0035743	CG15829				3L	0	7128900	7129670	protein_coding	41.7429	0.740229	0.086072	-0.553616	0.286239	-0.0244138	0.979923	45.3829	50.2228	46.8465	44.117	42.4202	59.4083	59.7805	22.1504	38.2418	14.8409	26.43	24.5088	31.5946	33.9515	51.4827	33.3951	89.3483	37.2505
FBgn0035003	CG15873				2R	0	24429600	24430700	protein_coding	23.7438	-1.02405	0.055277	-0.191986	0.813294	0.825948	0.205907	29.3654	18.1657	8.62962	9.68422	36.3601	41.6744	22.4177	38.1904	25.1836	31.6606	51.3054	13.616	26.4711	27.3498	28.1929	2.63645	10.5593	5.92621
FBgn0035337	CG15877				3L	0	2376480	2377560	protein_coding	69.908	0.595345	0.037116	0.0401057	0.937213	-0.0309287	0.96271	72.0788	60.9085	54.2433	55.9533	66.6602	44.3345	57.6454	69.5066	83.9454	70.2469	46.6412	73.5265	62.3353	62.2444	72.3209	97.5488	101.532	106.672
FBgn0035316	CG15878				3L	0	2210870	2212500	protein_coding	385.345	0.252905	0.506842	-0.964143	0.00547656	0.798496	0.024582	367.513	363.314	182.455	259.322	802.52	636.644	319.185	380.377	632.389	702.469	349.809	243.727	269.835	174.473	204.705	331.314	381.761	334.408
FBgn0035309	CG15879	ENSMUSG00000058586	Serhl	ortholog_one2many	3L	0	2167550	2169110	protein_coding	354.198	-0.902831	0.000170243	0.939851	0.000148853	-0.0539144	0.927243	283.866	228.674	350.116	329.264	270.97	278.421	273.282	322.327	299.405	302.754	421.326	769.305	409.022	659.225	329.734	275.949	309.47	262.446
FBgn0038132	CG15887				3R	0	13287700	13288800	protein_coding	13.2943	0.249702	0.724676	-1.91473	0.00111835	1.82358	0.00118712	8.00876	1.06857	2.46561	7.53217	15.5829	57.6349	22.4177	22.9143	27.0491	32.65	7.77354	6.80801	3.41563	0	8.58045	6.15172	1.62451	7.61941
FBgn0038131	CG15888				3R	0	13284900	13286500	protein_coding	47.0142	-0.297174	0.463308	-0.49016	0.249528	1.02702	0.00432733	31.1452	22.44	39.4497	26.9006	69.2574	62.955	67.253	62.6323	56.8964	78.1621	55.9695	53.1025	29.0329	45.2686	50.2569	45.6985	22.7432	27.0912
FBgn0034462	CG15905				2R	0	19646500	19647600	protein_coding	10.3923	-1.10523	0.0473876	0.195498	NA	0.893512	0.191167	6.22903	6.41142	6.16401	6.45615	13.8515	15.0737	11.7426	17.5676	6.52909	0.989393	24.8753	17.7008	8.53908	19.805	7.35467	2.63645	2.43677	12.699
FBgn0030700	CG15914	ENSMUSG00000036890	Gtdc1	ortholog_one2one	X	0	15853400	15855000	protein_coding	83.124	0.207583	0.629463	-0.570209	0.182732	0.757951	0.0626292	47.1627	72.6628	51.7777	68.8656	99.5575	69.1619	136.641	124.501	119.389	102.897	49.7506	108.928	52.9423	66.9599	62.5147	68.5478	57.6703	136.303
FBgn0034129	CG15925				2R	0	16446000	16447500	protein_coding	72.9204	-1.69462	2.21e-07	0.973632	0.00441566	-0.105678	0.885194	89.876	63.0456	64.1057	64.5615	77.0488	58.5216	57.6454	67.2152	50.3673	26.7136	130.595	204.24	75.9978	132.034	36.7734	36.0315	42.2374	35.5573
FBgn0030389	CG15927				X	0	12454700	12455700	protein_coding	174.386	-0.659952	0.0278781	-0.657393	0.0387016	-0.0228032	0.972353	263.399	282.103	239.164	166.784	235.475	210.146	290.362	200.882	138.044	182.048	122.822	157.946	129.794	165.985	83.3529	95.7911	49.5477	125.297
FBgn0029754	CG15930				X	0	5315130	5317300	protein_coding	261.823	-0.206054	0.667028	0.855626	0.0555796	0.116172	0.900492	135.259	119.68	247.793	223.813	140.246	62.0683	315.982	278.026	183.747	123.674	286.066	374.44	479.042	417.792	188.77	314.617	486.542	335.254
FBgn0033186	CG1602				2R	0	7516920	7518940	protein_coding	121.133	-1.13944	0.000303884	0.597308	0.0963633	-0.0107305	0.988005	131.7	99.377	125.746	125.895	108.215	122.363	108.886	139.013	73.6854	78.1621	183.456	279.128	107.592	180.131	41.6765	106.337	86.9115	82.1203
FBgn0033185	CG1603				2R	0	7513850	7516390	protein_coding	376.312	-0.752038	0.00168816	0.976698	6.63e-05	-0.0482669	0.934406	270.518	295.994	364.91	291.603	333.301	272.214	287.16	287.192	315.262	276.041	534.819	762.497	414.999	677.143	411.862	416.56	274.543	286.998
FBgn0039844	CG1607				3R	0	31382100	31391900	protein_coding	315.327	0.21339	0.566511	0.14655	0.766049	-1.03852	0.000945397	554.384	629.388	293.407	475.603	189.592	336.942	159.059	213.866	352.571	284.945	320.27	226.026	222.016	237.66	416.765	258.372	329.777	175.247
FBgn0030027	CG1632	ENSMUSG00000005220	Corin	ortholog_one2many	X	0	8252670	8272460	protein_coding	163.069	-0.774851	0.0388252	0.128433	0.826923	0.36827	0.518332	146.827	118.611	96.1586	220.585	105.618	122.363	336.265	210.047	143.64	111.801	166.354	298.191	147.726	241.433	100.514	106.337	132.398	130.377
FBgn0030030	CG1636				X	0	8273410	8276450	protein_coding	726.52	0.194501	0.427889	-0.60428	0.00878928	-0.044079	0.932555	939.694	851.651	723.655	838.223	889.957	831.716	760.066	768.391	894.485	1053.7	495.952	484.73	702.766	421.564	449.861	630.991	585.638	754.322
FBgn0039602	CG1647				3R	0	28820200	28824500	protein_coding	520.804	-0.442342	0.0255676	0.654094	0.00114299	0.0609649	0.889802	409.336	393.234	506.682	446.55	463.159	473.493	467.569	428.497	350.705	381.906	685.626	890.487	550.77	794.087	615.341	500.926	556.396	459.705
FBgn0033451	CG1665	ENSMUSG00000073481	37316	ortholog_one2many	2R	0	9839780	9841160	protein_coding	113.761	1.26546	4.51e-05	-0.71111	0.043045	-0.23485	0.663053	122.801	141.051	92.4602	154.948	95.2289	112.61	112.088	109.988	104.465	102.897	52.8601	42.2097	58.9196	95.2528	203.479	183.673	92.5973	170.167
FBgn0031558	CG16704				2L	0	3692120	3692590	protein_coding	291.576	1.32766	0.0261393	-0.0632175	0.952511	-0.290671	0.805503	151.276	402.851	119.582	256.094	46.7487	504.527	36.2953	87.0742	262.096	243.391	107.275	106.205	239.094	174.473	1305.45	528.169	389.071	288.691
FBgn0031561	CG16712				2L	0	3696220	3696660	protein_coding	2077.04	1.27212	0.010179	0.791161	0.174506	-1.51588	0.00205263	2273.6	3589.33	2040.29	2387.7	290.015	1691.81	271.147	478.144	1498.89	1010.17	1030.77	1481.42	1482.38	1515.56	6028.38	4754.4	2710.5	2852.2
FBgn0031560	CG16713				2L	0	3695030	3695410	protein_coding	958.672	1.15524	0.000390174	0.900919	0.0102135	-0.534315	0.200522	394.209	914.696	645.989	663.907	277.03	749.253	385.37	338.367	596.945	649.042	856.644	797.899	938.445	855.389	3063.22	1886.82	1993.28	1249.58
FBgn0034459	CG16716	ENSMUSG00000038756	Ttll6	ortholog_many2many	2R	0	19593800	19596900	protein_coding	173.911	-1.31407	7.86e-06	0.842792	0.00704844	-0.0379633	0.958334	159.285	133.571	205.878	137.731	169.681	119.703	144.114	184.078	130.582	154.345	275.183	418.012	162.242	298.962	134.836	116.883	102.344	82.967
FBgn0029820	CG16721	ENSMUSG00000027175	Tcp11l1	ortholog_one2many	X	0	5879870	5883390	protein_coding	982.179	0.293766	0.209903	-0.37135	0.147333	-1.32384	4.81e-12	1396.19	1889.23	1851.67	2772.92	802.52	721.766	766.471	775.266	823.598	631.233	601.672	609.998	568.703	569.63	607.986	705.691	724.534	860.147
FBgn0038719	CG16727				3R	0	19613400	19615800	protein_coding	29.8008	-0.631599	0.326512	0.430252	0.604094	-1.36677	0.032106	19.577	222.263	14.7936	19.3684	18.1801	3.54676	16.0126	30.5523	22.3855	6.92575	6.21883	28.5936	27.325	46.2117	19.6125	14.0611	8.93483	11.8524
FBgn0039897	CG1674				4	0	230730	245903	protein_coding	561.541	-0.107999	0.701413	-1.13096	4.53e-07	-0.719779	0.00126682	1076.73	1052.54	924.602	1147.04	738.457	694.279	605.277	469.742	505.538	751.939	331.153	253.258	286.059	242.376	263.542	311.101	192.505	261.6
FBgn0032322	CG16743				2L	0	10972300	10973400	protein_coding	444.662	1.26294	0.000259521	-0.784011	0.0425639	0.0719044	0.931809	407.557	512.914	310.666	442.246	505.579	397.237	405.653	459.049	568.964	480.845	309.387	141.607	260.442	260.295	569.987	961.427	218.497	791.572
FBgn0029765	CG16756	ENSMUSG00000022991	Lalba	ortholog_one2many	X	0	5427520	5428220	protein_coding	409.974	1.05146	0.0697118	-0.314891	0.707668	-1.43948	0.015195	957.491	1034.38	657.084	916.773	51.0773	558.615	51.2404	231.434	265.827	166.218	63.743	103.482	257.88	215.969	603.083	508.835	243.677	492.722
FBgn0035348	CG16758	ENSMUSG00000068417	Pnp2	ortholog_many2many	3L	0	2499370	2503610	protein_coding	1845.02	1.25462	0.0438684	-0.374286	0.67233	0.587611	0.543731	722.568	1037.58	405.592	773.662	424.202	5186.25	279.687	390.306	1937.27	1427.69	850.425	1040.26	956.377	1082.67	11448.8	2372.81	1001.51	1872.68
FBgn0035343	CG16762				3L	0	2474670	2475610	protein_coding	8.07434	0.10925	0.89469	0.290028	NA	-1.89528	0.00203376	8.89862	18.1657	22.1905	53.8012	0	3.54676	2.13502	1.52762	0	5.93636	7.77354	4.0848	1.70782	0	0	0	12.1839	3.38641
FBgn0032779	CG16771				2L	0	19424000	19429200	protein_coding	126.92	0.486125	0.199279	-0.667015	0.0999496	-0.144406	0.846352	171.743	173.108	92.4602	214.129	94.3632	161.378	133.439	194.771	100.735	88.056	76.1807	74.8881	113.57	84.8787	165.48	181.036	97.4709	66.8815
FBgn0032835	CG16772				2L	0	19962700	19963800	protein_coding	2825.27	1.23829	0.000403389	-0.084685	0.886935	-2.9221	4.01e-22	10860.8	10575.6	4899.16	6125.81	782.608	1019.69	576.454	1146.48	1245.19	1809.6	556.585	596.382	1223.65	923.292	2826.65	1479.93	2917.63	1289.37
FBgn0037698	CG16779	ENSMUSG00000078796	Zfp541	ortholog_one2many	3R	0	9461080	9493680	protein_coding	1240.47	-0.653169	0.0120233	0.611353	0.0300698	0.178302	0.701129	1089.19	878.365	1201.98	893.101	1034.53	1121.66	1281.01	1187.72	1072.64	865.719	1677.53	2529.86	1203.16	1802.26	1627.83	982.518	900.793	978.671
FBgn0031176	CG1678				X	0	21402300	21402800	protein_coding	85.1562	0.297782	0.688306	-0.258972	0.787552	-1.27195	0.0692436	700.321	36.3314	145.471	68.8656	4.32859	11.527	85.4007	96.2399	15.8564	27.703	55.9695	40.848	23.0555	11.3172	126.255	43.0621	8.93483	31.3243
FBgn0029661	CG16781	ENSMUSG00000023307	38412	ortholog_one2many	X	0	3462470	3464040	protein_coding	207.978	-0.876216	0.0279651	1.0774	0.00971951	-0.155293	0.853079	112.123	92.9656	314.365	187.228	131.589	82.4622	210.299	200.118	122.187	114.77	202.112	378.525	293.744	570.573	159.351	188.067	249.363	133.763
FBgn0034974	CG16786				2R	0	24081800	24086300	protein_coding	223.079	-0.246251	0.421439	-0.325628	0.343765	-0.687617	0.0140341	340.817	366.52	267.518	433.638	225.952	207.486	184.679	235.253	220.124	293.85	251.863	142.968	175.905	106.57	144.642	121.277	138.896	157.468
FBgn0034940	CG16787	ENSMUSG00000050705	2310061I04Rik	ortholog_one2one	2R	0	23956300	23957400	protein_coding	101.624	0.055087	0.90456	0.373018	0.400136	-0.798557	0.0301109	145.047	106.857	181.222	109.755	105.618	43.4478	78.9956	68.7428	110.995	77.1727	82.3995	55.8257	114.424	137.692	117.675	116.004	90.1606	87.2
FBgn0032856	CG16798				2L	0	20377000	20382400	protein_coding	23.7396	-1.66357	0.000329548	0.12353	0.865026	-0.0573371	0.956593	34.7046	22.44	18.492	34.4328	18.1801	32.8075	21.3502	32.8438	30.78	35.6182	40.4224	29.9552	18.786	29.236	4.90311	11.4246	1.62451	9.31262
FBgn0034538	CG16799	ENSMUSG00000022991	Lalba	ortholog_one2many	2R	0	20652600	20655100	protein_coding	216.014	0.824145	0.000287952	0.0318939	0.938526	-0.446387	0.0955881	306.112	190.206	216.973	209.825	167.083	154.284	170.801	178.731	166.958	197.879	163.244	174.285	178.467	169.757	392.249	265.403	337.087	248.901
FBgn0032462	CG16800				2L	0	12966600	12967800	protein_coding	29.9711	-1.44603	8.5e-05	0.181349	0.731618	0.758143	0.0664201	22.2465	19.2343	32.0529	18.2924	50.2116	35.4676	36.2953	40.4819	20.52	15.8303	38.8677	58.5489	44.4032	45.2686	18.3867	18.4552	11.3716	13.5456
FBgn0040973	CG16824				2L	0	13293000	13293400	protein_coding	4.91385	-1.15371	0.0669957	-0.491578	NA	0.0356846	0.979923	4.44931	2.13714	6.16401	15.0643	5.1943	7.98021	8.54007	6.87428	6.52909	6.92575	3.10942	5.44641	1.70782	6.60168	0	0.878818	0	0.846602
FBgn0026147	CG16833	ENSMUSG00000033257	Ttll4	ortholog_one2many	2L	0	10989400	10997900	protein_coding	1113.82	-0.392254	0.0881822	0.621305	0.00822059	-0.112006	0.800528	834.69	948.89	1372.11	912.469	941.035	798.908	1089.93	922.681	1100.62	842.963	1441.21	1877.65	1251.83	1291.1	1206.17	976.367	999.889	1240.27
FBgn0040735	CG16836				2R	0	18389000	18389400	protein_coding	2276.86	1.29116	0.0305856	0.0166857	0.987049	-1.45813	0.0196541	4726.95	5058.61	1978.65	4584.94	300.404	2586.48	195.354	372.739	2491.31	1067.56	1114.73	1149.19	675.441	584.72	7239.45	3346.54	1209.45	2301.06
FBgn0032338	CG16854				2L	0	11086700	11091000	protein_coding	70.6198	-0.521844	0.166926	0.711542	0.0798936	-0.3325	0.569718	76.5281	60.9085	102.323	46.2691	62.3316	46.1079	58.7129	54.2304	81.1473	44.5227	94.8372	85.7809	58.9196	141.464	80.9014	72.0631	40.6129	63.4951
FBgn0028482	CG16857	ENSMUSG00000034275	Igsf9b	ortholog_many2many	2L	0	4324550	4331830	protein_coding	4770.61	0.417116	0.0736734	-0.4019	0.123798	-1.11357	5.54e-08	10173.8	9210.01	6747.13	8601.74	4140.73	3852.67	3223.87	4398.01	3724.38	4316.72	3126.52	2075.08	3412.22	3082.98	2846.26	3900.19	4336.64	4702.02
FBgn0028544	CG16884				2L	0	13944800	13947500	protein_coding	1050.85	-0.735421	0.21516	-0.510794	0.491141	-5.23064	1.7e-29	5613.25	5219.97	3676.22	3731.65	45.0173	45.2212	33.0928	51.1752	87.6764	275.051	68.4071	8.16961	15.3703	7.54477	3.67734	7.03054	7.31032	19.4718
FBgn0032538	CG16885				2L	0	13932600	13934700	protein_coding	563.683	0.284469	0.426727	-1.87677	1.54e-11	-4.39754	8.86e-99	2872.47	2423.52	2104.39	1849.69	93.4975	120.59	93.9407	80.9637	118.456	175.123	38.8677	19.0624	22.2016	16.0326	25.7414	24.6069	34.1148	33.0175
FBgn0028932	CG16890	ENSMUSG00000054237	Fra10ac1	ortholog_one2one	2L	0	13782200	13784300	protein_coding	84.3226	0.8229	0.0174252	-0.204473	0.687169	0.223138	0.721674	65.8498	79.0742	73.9682	49.4971	61.4659	116.156	58.7129	80.9637	66.2236	89.0454	85.5089	47.6561	88.8064	49.9841	94.385	94.0335	143.77	172.707
FBgn0034483	CG16894	ENSMUSG00000031667	Aktip	ortholog_one2many	2R	0	20211600	20212600	protein_coding	33.7682	-1.21667	0.0137184	0.569313	0.35687	-0.298558	0.740859	37.3742	37.4	40.6825	39.8129	23.3744	28.3741	34.1603	34.3714	24.2509	43.5333	51.3054	63.9953	11.1008	69.7892	25.7414	13.1823	25.9922	3.38641
FBgn0034480	CG16898				2R	0	20003600	20005000	protein_coding	312.657	0.737357	0.0851287	0.835931	0.0757943	-1.05557	0.0162302	315.011	449.868	292.174	334.644	140.246	270.441	78.9956	107.697	238.778	135.547	295.394	348.57	185.298	340.458	414.313	950.881	166.513	562.99
FBgn0033442	CG1690				2R	0	9756290	9758070	protein_coding	176.625	-1.08073	0.00105541	0.749043	0.0396059	0.532403	0.210092	150.387	123.954	60.4073	122.667	180.069	145.417	220.974	140.541	152.035	141.483	273.629	443.882	195.545	292.36	172.835	169.612	90.1606	103.285
FBgn0037741	CG16908	ENSMUSG00000027650	Tti1	ortholog_one2one	3R	0	9751090	9754690	protein_coding	148.708	-0.535618	0.0506147	-0.0711397	0.871504	0.660689	0.0203811	127.25	107.926	143.005	96.8422	178.338	163.151	156.924	268.097	110.062	103.886	191.229	159.307	204.084	174.473	95.6107	142.368	155.141	99.0524
FBgn0040732	CG16926				2R	0	19500300	19501400	protein_coding	681.712	1.14506	0.0703729	-0.463337	0.589596	-1.06471	0.156971	1355.26	2046.31	486.957	1692.59	25.9715	1231.61	33.0928	210.811	584.82	277.03	65.2977	74.8881	273.25	305.563	1095.85	1225.95	370.389	915.176
FBgn0031116	CG1695	ENSMUSG00000042216	Sgsm1	ortholog_many2many	X	0	20434000	20445600	protein_coding	1137.07	-0.388007	0.250595	0.62262	0.080549	-0.144609	0.822509	775.959	721.285	1679.08	1157.8	796.46	605.61	1439	1049.47	757.374	672.787	1110.06	1312.58	1718.92	2038.97	1024.75	1064.25	1428.76	1114.13
FBgn0032519	CG16957				2L	0	13395400	13396200	protein_coding	112.277	-0.691398	0.06285	0.774737	0.0552092	-0.0955342	0.911692	69.4092	86.5542	149.169	91.4621	98.6918	54.0881	119.561	95.4761	79.2818	118.727	166.354	231.472	118.693	149.952	105.417	144.126	92.5973	49.9495
FBgn0036481	CG16959				3L	0	15119900	15125300	protein_coding	265.695	-0.460685	0.140208	0.590329	0.0800139	-0.927371	0.00167825	515.23	446.662	231.767	319.579	179.203	172.905	228.447	184.078	281.684	196.889	284.512	356.74	207.5	334.799	267.22	158.187	166.513	250.594
FBgn0032387	CG16965	ENSMUSG00000062031	Athl1	ortholog_one2one	2L	0	11981600	11984400	protein_coding	132.773	0.749367	0.233541	-0.286606	0.750786	-2.10646	0.00018098	505.441	634.731	99.857	407.813	17.3143	118.817	42.7003	22.1504	41.9727	22.756	20.2112	20.424	26.4711	75.4477	186.318	69.4266	35.7393	42.3301
FBgn0040972	CG16978				2L	0	13143200	13143600	protein_coding	28185.2	0.0355345	0.914195	0.278912	0.367931	-1.20614	3.6e-08	45002.1	46674.1	55643.8	37964.3	20892.4	20641.3	16657.4	19373.2	22933.9	29327.6	23720.2	28251.9	24875.2	18032	27779.8	16071.8	32846.1	20646.9
FBgn0033443	CG1698				2R	0	9793330	9798010	protein_coding	704.004	-0.243609	0.523614	0.522788	0.184743	-1.38833	6.43e-06	672.735	977.742	2290.55	1240.66	496.922	359.996	611.682	358.99	419.727	279.009	666.97	929.974	529.423	582.834	669.275	565.959	532.841	486.796
FBgn0032109	CG17005				2L	0	9327740	9330330	protein_coding	156.262	-1.07673	0.00200432	0.558607	0.174506	0.313717	0.5844	170.853	87.6228	72.7354	177.544	156.695	142.757	194.286	154.289	96.0709	129.611	328.043	295.468	127.232	241.433	154.448	108.973	94.2219	80.4271
FBgn0036553	CG17027	ENSMUSG00000027531	Impa1	ortholog_many2many	3L	0	15980100	15981900	protein_coding	778.167	-0.131771	0.683319	-0.498469	0.10273	-0.653101	0.0215202	1245.81	1390.21	1340.06	983.487	769.623	725.313	701.353	885.254	840.387	1043.81	494.397	439.797	752.293	452.686	278.252	452.591	635.998	575.689
FBgn0035584	CG17030	ENSMUSG00000038965	Ube2l3	ortholog_one2one	3L	0	4980000	4980770	protein_coding	45.396	-1.27101	0.000890453	0.319427	0.53196	0.789284	0.0719803	34.7046	18.1657	41.9153	23.6725	62.3316	43.4478	56.5779	56.5218	55.0309	40.5651	69.9619	88.5041	52.9423	69.7892	14.7093	42.1833	30.8658	15.2388
FBgn0036547	CG17032				3L	0	15958800	15960600	protein_coding	418.343	0.496545	0.0561908	0.99594	0.000140155	-0.741105	0.0046174	320.35	469.102	298.338	445.474	197.384	207.486	200.692	287.956	325.522	296.818	410.443	345.847	628.476	455.516	513.601	622.203	767.583	737.39
FBgn0086855	CG17078				2L	0	274740	278234	protein_coding	239.201	0.665682	0.000894879	-0.361606	0.121529	0.218449	0.471582	177.972	196.617	235.465	211.977	268.372	237.633	235.919	216.922	280.751	319.574	163.244	153.861	223.724	194.278	280.703	313.738	327.34	267.526
FBgn0265264	CG17097	ENSMUSG00000087303	Lipo2	ortholog_many2many	2L	0	10646400	10650200	protein_coding	22.1504	-1.91073	0.000508348	0.810805	0.218484	-0.128042	0.92167	18.6871	13.8914	34.5185	15.0643	13.8515	30.1475	17.0801	11.4571	24.2509	43.5333	38.8677	57.1873	12.8086	45.2686	4.90311	1.75764	15.4329	0
FBgn0040496	CG17104				2L	0	10677200	10679700	protein_coding	813.753	-0.479162	0.0498407	0.842737	0.000565659	0.0623861	0.91234	566.842	642.211	710.094	609.03	684.782	451.325	858.277	650.765	653.842	523.389	1197.13	1516.82	947.838	1195.85	1109.33	733.813	852.058	744.163
FBgn0032281	CG17107				2L	0	10681900	10682500	protein_coding	56.3495	1.0044	0.0154796	0.0209333	0.977892	0.606113	0.280158	19.577	27.7828	45.6137	19.3684	27.703	79.8021	33.0928	42.0095	70.8873	50.4591	48.1959	50.3793	35.8641	51.8703	171.609	66.7902	106.406	66.8815
FBgn0032285	CG17108				2L	0	10692900	10694100	protein_coding	3302.77	0.573537	0.271312	-0.689066	0.242107	1.6349	0.000522199	1158.6	1452.19	527.64	1258.95	2303.67	10486	2158.5	3168.28	5946.14	4485.91	1539.16	1738.77	3491.63	3301.78	4947.24	4424.85	3324.57	3736.05
FBgn0032297	CG17124				2L	0	10744100	10756300	protein_coding	1231.52	1.1866	0.00035367	-0.389974	0.364421	-0.484372	0.277471	1498.53	1639.19	1128.01	1491.37	757.503	1782.25	708.825	747.769	1267.58	888.475	629.657	580.042	946.13	817.665	2914.9	1815.64	1168.03	1385.89
FBgn0032299	CG17127				2L	0	10770900	10771400	protein_coding	308.338	-0.900513	0.0116179	0.0630704	0.918588	-0.586262	0.178573	556.164	571.685	408.058	278.69	412.081	356.45	139.844	253.584	365.629	373.001	405.779	377.164	233.971	206.538	106.643	201.249	189.256	114.291
FBgn0036953	CG17145				3L	0	20221800	20223200	protein_coding	69.9776	-0.637467	0.0811469	-0.0947663	0.870496	0.489688	0.299618	48.9424	72.6628	34.5185	93.6141	100.423	70.0485	88.6032	103.114	56.8964	43.5333	77.7354	88.5041	75.9978	95.2528	79.6756	58.8808	38.1761	33.0175
FBgn0260393	CG17147				3L	0	20223900	20225300	protein_coding	38.4885	-0.786313	0.0655339	0.811678	0.0848605	0.154694	0.86531	40.9336	21.3714	17.2592	34.4328	38.9573	20.3939	30.9577	39.718	29.8473	36.6076	73.0713	91.2273	31.5946	54.6996	15.9351	39.5468	38.9884	37.2505
FBgn0035581	CG17150	ENSMUSG00000052273	Dnah3	ortholog_one2one	3L	0	4861270	4895750	protein_coding	1272.23	-0.62692	0.00264736	0.692956	0.00129688	0.28248	0.324613	876.514	875.159	1018.3	968.422	1244.04	934.572	1274.6	1121.27	1247.06	1035.89	1906.07	2411.4	1367.11	1823.01	1372.87	1287.47	1152.59	983.751
FBgn0036246	CG17154				3L	0	12088600	12089200	protein_coding	87.857	-1.11789	0.00368196	1.02688	0.01196	-0.276101	0.688282	58.7309	54.4971	126.979	96.8422	67.526	53.2014	76.8606	73.3256	50.3673	68.2681	135.26	228.749	58.9196	179.188	73.5467	78.2148	55.2335	45.7165
FBgn0039941	CG17167	ENSMUSG00000063873	Slc24a3	ortholog_many2many	X	0	23068300	23081100	protein_coding	269.495	-0.733943	0.0176088	0.794959	0.0152997	-0.342068	0.456237	223.355	221.194	383.402	298.059	169.681	146.304	298.902	258.167	188.411	182.048	282.957	322.7	420.123	543.224	221.866	162.581	288.351	239.588
FBgn0036447	CG17173	ENSMUSG00000046367	Mgat4e	ortholog_one2many	3L	0	14767700	14769300	protein_coding	24.1417	-2.3241	1.99e-07	0.938484	0.0504266	0.586477	0.348224	8.00876	21.3714	20.9576	10.7602	20.7772	23.054	26.6877	27.4971	15.8564	21.7667	52.8601	70.8033	23.0555	61.3013	8.58045	8.78818	6.49806	5.92621
FBgn0036440	CG17177				3L	0	14697300	14701700	protein_coding	233.459	-0.672715	0.0276428	0.138643	0.762947	0.277387	0.568958	258.06	144.257	289.709	197.989	303.867	235.86	325.59	227.615	128.716	140.494	312.496	354.016	194.691	350.832	259.865	198.613	155.141	124.45
FBgn0037882	CG17187	ENSMUSG00000034278	Dnajc17	ortholog_one2one	3R	0	11230600	11231900	protein_coding	114.873	0.970958	0.000854914	-0.413647	0.253403	0.301986	0.50565	85.4267	96.1713	97.3914	74.2457	119.469	102.856	92.8732	125.265	191.209	94.9818	57.5242	92.5889	87.9525	84.8787	172.835	181.915	113.716	196.412
FBgn0039485	CG17189				3R	0	27101400	27102900	protein_coding	1775.56	-0.12378	0.743968	-0.438093	0.2452	-1.0133	0.000827289	4229.51	3910.97	3400.07	1990.65	1389.48	1260.87	1801.95	1930.14	1285.3	1957.02	920.387	944.952	1671.1	1067.59	734.241	923.637	1606.65	935.495
FBgn0038761	CG17190				3R	0	20011800	20013500	protein_coding	31.5853	-0.575127	0.28884	-1.07742	0.0454163	0.232568	0.810461	34.7046	78.0056	18.492	25.8246	80.5117	51.428	10.6751	47.3561	57.8291	43.5333	21.7659	16.3392	18.786	18.8619	9.80623	10.5458	11.3716	12.699
FBgn0039472	CG17192	ENSMUSG00000053846	Lipg	ortholog_many2many	3R	0	27017200	27018300	protein_coding	25.4444	-1.43161	0.00248238	-0.0929104	0.905649	0.261156	0.762728	16.9074	32.0571	44.3809	21.5205	43.2859	32.8075	46.9704	18.3314	15.8564	14.8409	29.5394	49.0177	22.2016	31.1222	17.1609	5.27291	4.87354	11.8524
FBgn0040571	CG17193				3R	0	20036400	20056100	protein_coding	233.775	-0.753167	0.00427517	0.0140973	0.976239	0.323942	0.383695	226.025	199.823	287.243	193.684	291.747	266.007	364.02	226.087	207.998	113.78	295.394	319.976	240.802	303.677	215.737	170.491	136.459	149.002
FBgn0038775	CG17199				3R	0	20208200	20209800	protein_coding	45.9592	-0.887631	0.0407716	0.92169	0.0506971	0.132664	0.890833	30.2553	19.2343	41.9153	48.4211	53.6745	31.0342	42.7003	28.2609	31.7127	12.8621	94.8372	104.843	57.2118	68.8461	67.4178	48.335	20.3064	25.398
FBgn0038043	CG17202				3R	0	12422800	12423600	protein_coding	294.341	0.75279	0.000390174	-0.32886	0.203469	0.0744425	0.872642	245.602	303.474	281.079	245.334	271.835	251.82	265.81	342.95	400.14	265.157	205.221	201.517	263.004	222.571	324.831	373.498	411.002	423.301
FBgn0030687	CG17209	ENSMUSG00000025280	Polr3a	ortholog_one2one	X	0	15763000	15769500	protein_coding	189.337	-0.603353	0.0579438	0.238755	0.576673	0.263085	0.61334	146.827	187	128.211	215.205	148.903	250.047	218.839	206.228	138.044	160.282	202.112	160.669	268.127	348.946	180.189	125.671	215.248	107.518
FBgn0032414	CG17211				2L	0	12114400	12129900	protein_coding	60.4245	-1.31234	8.27e-05	0.589213	0.120455	-0.39667	0.405926	78.3078	70.5256	53.0105	97.9182	62.3316	42.5611	65.118	53.4666	40.1073	48.4803	68.4071	100.759	82.829	94.3097	37.9991	43.9409	16.2451	31.3243
FBgn0031168	CG1722				X	0	21250000	21251100	protein_coding	260.758	-0.285946	0.448741	0.667469	0.0779804	0.0276202	0.971499	150.387	132.503	319.296	259.322	158.426	122.363	310.645	287.192	186.545	148.409	293.84	294.106	400.483	460.231	259.865	296.162	318.405	295.464
FBgn0031489	CG17224	ENSMUSG00000020407	Upp1	ortholog_many2many	2L	0	3016440	3018310	protein_coding	498.581	0.453348	0.155307	0.942701	0.00288751	-0.273879	0.584509	269.628	419.948	362.444	392.749	220.758	539.108	213.502	204.701	386.149	278.02	508.389	709.394	521.738	631.875	994.107	746.995	794.388	780.567
FBgn0036958	CG17233				3L	0	20233200	20241900	protein_coding	839.218	0.199041	0.352613	-0.324177	0.154247	0.58962	0.00249995	748.374	684.954	467.232	605.802	902.943	1028.56	998.12	888.309	1161.25	1098.23	847.316	669.908	794.134	720.526	758.757	818.179	840.686	1072.64
FBgn0042187	CG17234				2L	0	2253040	2253850	protein_coding	155.596	-1.00907	0.00123001	1.18659	0.000206277	-0.30855	0.539463	144.158	100.446	200.947	116.211	109.08	105.516	137.709	93.9485	106.331	96.9605	256.527	388.056	138.333	297.075	149.545	109.852	133.21	116.831
FBgn0031410	CG17237				2L	0	2288500	2289420	protein_coding	69.1476	-0.549226	0.1367	0.910155	0.0167808	0.0516256	0.952126	61.4005	34.1942	48.0793	54.8773	58.8688	41.6744	66.1855	41.2457	43.8382	103.886	101.056	147.053	86.2447	82.0494	85.8045	55.3655	82.038	50.7961
FBgn0042186	CG17239				2L	0	2251510	2252340	protein_coding	26.3252	-1.30251	0.0136654	0.541949	0.424912	-0.246396	0.815803	23.1364	18.1657	46.8465	36.5848	20.7772	19.5072	41.6328	18.3314	22.3855	14.8409	27.9847	87.1425	16.2242	31.1222	15.9351	8.78818	2.43677	22.0116
FBgn0250841	CG17242				2L	0	2268110	2269140	protein_coding	34.988	-1.05447	0.0687491	0.371492	0.643673	-0.369355	0.717287	34.7046	21.3714	96.1586	38.7369	27.703	21.2806	27.7552	56.5218	15.8564	30.6712	73.0713	54.4641	13.6625	50.9272	23.2898	38.668	3.24903	1.6932
FBgn0039031	CG17244				3R	0	22977300	22978200	protein_coding	413.083	1.22511	0.04574	-0.356001	0.685899	0.184343	0.89082	224.245	397.508	96.1586	368	90.9003	1061.37	42.7003	149.706	436.516	278.02	152.361	224.664	283.497	222.571	1670.74	880.575	379.324	476.637
FBgn0031496	CG17258	ENSMUSG00000022701	Ccdc191	ortholog_one2one	2L	0	3032210	3035350	protein_coding	75.3229	-0.395559	0.292858	-0.226248	0.645763	0.749555	0.0525775	60.5106	56.6342	44.3809	66.7135	95.2289	71.8219	154.789	83.2551	62.4927	68.2681	71.5166	119.821	79.4134	70.7322	30.6445	75.5783	77.9767	66.0349
FBgn0031497	CG17259	ENSMUSG00000068739	Sars	ortholog_one2one	2L	0	3035490	3037400	protein_coding	649.252	0.846211	0.000622938	-0.0201915	0.9645	-0.239712	0.546664	534.807	764.028	567.089	659.603	457.964	539.994	391.775	730.965	497.144	596.604	422.881	539.194	576.388	550.768	734.241	1183.77	806.572	1132.75
FBgn0031490	CG17264				2L	0	3018510	3021510	protein_coding	126.505	-1.11093	0.00382715	0.895111	0.0324746	0.259452	0.710653	105.004	88.6913	43.1481	126.971	105.618	89.5557	101.413	149.706	69.9545	124.664	240.98	304.999	131.502	217.855	88.2561	41.3044	134.022	113.445
FBgn0031488	CG17265	ENSMUSG00000084883	Ccdc85c	ortholog_one2many	2L	0	2999290	3016070	protein_coding	73.6885	-0.380756	0.379271	0.17427	0.771933	-0.863647	0.042191	91.6558	119.68	120.815	130.199	43.2859	78.0288	60.848	54.2304	92.34	65.3	68.4071	53.1025	58.0657	90.5373	30.6445	65.9113	18.6819	84.6602
FBgn0033089	CG17266	ENSMUSG00000033036	Gm7879	ortholog_one2many	2R	0	6675030	6676000	protein_coding	76.3813	0.261179	0.465063	-0.169635	0.719588	0.783374	0.0222686	48.0525	55.5657	46.8465	38.7369	93.4975	96.6493	95.0082	56.5218	97.0036	81.1302	73.0713	93.9505	53.7962	81.1063	79.6756	61.5172	98.2831	124.45
FBgn0038829	CG17271	ENSMUSG00000024150	Mcfd2	ortholog_one2one	3R	0	20819100	20821800	protein_coding	1248.1	0.5918	0.0110867	-0.242741	0.424174	0.258285	0.456237	1016.22	1197.87	710.094	1163.18	1135.82	1363.73	988.513	1434.43	1539.93	1457.38	946.817	766.582	1391.87	1024.2	1584.93	1491.35	1536.79	1716.06
FBgn0038830	CG17272				3R	0	20823300	20824200	protein_coding	226.308	0.357643	0.0731793	-0.774618	6.64e-05	-0.137315	0.670563	293.654	284.24	308.201	274.386	286.552	280.194	256.202	229.906	220.124	253.285	143.033	155.223	176.759	130.147	180.189	207.401	211.187	182.866
FBgn0046763	CG17278				3R	0	21021000	21024200	protein_coding	841.422	-0.120826	0.641733	-0.671829	0.00283803	1.19555	7.21e-10	598.877	604.811	491.888	513.264	1068.3	1001.96	1617.27	1515.4	903.813	664.872	707.392	890.487	715.575	902.543	675.404	859.484	710.725	703.526
FBgn0038850	CG17279				3R	0	21050000	21050900	protein_coding	2806.34	-0.0985051	0.76529	0.235846	0.51235	1.35962	1.73e-08	1399.75	987.359	1171.16	762.902	3369.37	3244.4	2058.16	2989.55	4251.37	3545	3378.38	2915.19	4328.46	3225.39	2326.53	2831.55	4681.04	3048.61
FBgn0038505	CG17283	ENSMUSG00000046213	Cym	ortholog_many2many	3R	0	17407900	17409500	protein_coding	274.262	-0.756387	0.0113062	1.08938	0.000328012	-0.187427	0.735672	210.897	195.548	347.65	179.696	179.203	164.924	216.704	250.529	152.967	184.027	379.349	622.252	263.004	550.768	300.316	232.008	246.114	260.753
FBgn0038879	CG17298				3R	0	21283200	21284000	protein_coding	528.061	0.163547	0.813514	-0.00404409	0.996249	-2.25132	1.19e-05	245.602	834.553	6928.35	1311.67	6.06002	1.77338	1.06751	0	3.73091	2.96818	0	4.0848	0.853908	0	0	72.9419	0	91.433
FBgn0039915	CG1732	ENSMUSG00000030310	Slc6a1	ortholog_one2one	4	0	629691	635350	protein_coding	188.227	-0.736526	0.0457409	0.0210664	0.975527	-0.590187	0.182678	380.861	198.754	348.883	264.702	122.066	162.264	282.89	195.535	109.129	109.823	153.916	221.941	181.882	215.969	96.8365	100.185	192.505	49.9495
FBgn0027070	CG17322				2L	0	18826800	18829100	protein_coding	107.692	0.690974	0.0815997	-0.64755	0.149367	0.392774	0.506656	137.929	88.6913	51.7777	96.8422	75.3174	232.313	116.358	87.0742	114.725	99.9287	82.3995	74.8881	47.8188	103.741	154.448	91.397	159.202	123.604
FBgn0027074	CG17324				2L	0	18819300	18822600	protein_coding	298.302	-0.643814	0.00443169	0.356089	0.182091	-0.313826	0.29919	364.843	348.354	350.116	373.381	243.267	294.381	297.835	311.634	147.371	227.56	310.942	424.82	327.901	416.849	176.512	208.28	255.861	289.538
FBgn0030239	CG17333	ENSMUSG00000031807	Pgls	ortholog_one2one	X	0	10847400	10848500	protein_coding	668.851	0.700188	0.00722571	-0.0130005	0.978046	-0.186567	0.686122	541.926	821.731	558.46	593.966	587.822	733.293	378.965	495.712	703.276	827.133	474.186	653.569	574.68	473.435	1037.01	1091.49	618.128	874.539
FBgn0032771	CG17349	ENSMUSG00000029089	5730480H06Rik	ortholog_one2one	2L	0	19370400	19372700	protein_coding	148.368	-1.42901	6.03e-08	0.69329	0.0150324	-0.193726	0.683859	134.369	116.474	215.74	178.62	132.455	148.964	143.046	134.43	111.927	98.9393	242.534	262.789	163.096	259.352	106.643	84.3665	66.6051	70.2679
FBgn0032772	CG17350				2L	0	19380900	19383100	protein_coding	273.779	-0.323534	0.182488	0.226912	0.454188	-0.828207	0.000129232	422.684	553.519	334.09	357.24	232.878	226.106	242.324	219.977	185.613	206.783	293.84	332.231	263.004	198.993	213.285	189.825	236.367	219.27
FBgn0035880	CG17352				3L	0	8352360	8356300	protein_coding	435.694	1.60101	0.00979724	-0.443279	0.611396	0.120611	0.935121	378.191	352.628	54.2433	112.983	54.5402	933.685	40.5653	47.3561	709.805	109.823	153.916	104.843	125.524	137.692	1877.89	1478.17	125.088	1045.55
FBgn0036395	CG17361				3L	0	13997200	13998100	protein_coding	51.7104	0.99969	0.0113247	-0.497294	0.316745	0.399492	0.512069	42.7134	55.5657	16.0264	39.8129	70.9888	38.1277	40.5653	61.8685	57.8291	53.4272	40.4224	23.1472	47.8188	31.1222	44.128	77.336	94.2219	95.666
FBgn0036391	CG17364				3L	0	13977900	13993400	protein_coding	800.4	-0.0927172	0.735421	-0.251426	0.382345	0.965665	3.69e-06	557.053	434.908	474.629	471.299	990.381	983.34	766.471	1137.31	1072.64	1253.56	893.957	612.721	917.951	812.949	621.47	614.294	1000.7	791.572
FBgn0040001	CG17374	ENSMUSG00000025153	Fasn	ortholog_one2many	3L	0	25752900	25762800	protein_coding	214.729	-1.25238	0.000104511	0.74942	0.0362963	0.146776	0.829299	169.074	118.611	253.957	190.456	269.238	162.264	224.177	161.164	148.304	174.133	415.107	457.498	161.389	399.873	165.48	112.489	140.521	141.382
FBgn0031861	CG17375				2L	0	6804320	6805790	protein_coding	202.01	-0.915965	0.00149757	0.976694	0.00104503	-0.0548351	0.937791	135.259	133.571	209.576	202.293	145.441	126.797	194.286	186.369	133.38	145.441	273.629	432.989	218.6	414.019	227.995	161.702	155.141	139.689
FBgn0030291	CG1738				X	0	11349000	11349800	protein_coding	52.1828	0.983812	0.00843279	-0.0797337	0.902769	-0.863322	0.030274	40.9336	81.2113	83.8306	78.5498	51.943	27.4874	32.0252	34.3714	39.1745	38.5863	46.6412	40.848	27.325	24.5205	63.7405	108.973	65.7928	53.3359
FBgn0039077	CG17380				3R	0	23402600	23403700	protein_coding	56.0307	-0.85276	0.0185887	0.704552	0.0806341	0.0138182	0.986572	63.1802	40.6057	43.1481	50.5732	66.6602	33.6942	60.848	39.718	49.4345	36.6076	80.8448	113.013	63.1892	86.7649	64.9663	39.5468	50.36	25.398
FBgn0033936	CG17386	ENSMUSG00000034839	Larp6	ortholog_one2one	2R	0	14420300	14424800	protein_coding	277.528	0.203982	0.594111	-0.462332	0.2431	-0.898017	0.00642166	535.697	404.988	585.581	432.562	228.549	359.11	259.404	155.817	374.956	126.642	158.58	167.477	210.061	170.7	193.673	222.341	249.363	160.008
FBgn0037276	CG17387	ENSMUSG00000027676	Ccdc39	ortholog_one2one	3R	0	4781120	4784720	protein_coding	52.2493	-0.348753	0.345503	-0.286241	0.522729	0.699877	0.0627567	41.8235	24.5771	36.9841	51.6492	62.3316	46.9946	83.2656	71.0342	78.3491	67.2787	66.8524	51.7409	52.0884	43.3824	29.4187	39.5468	38.9884	54.1825
FBgn0040028	CG17450	ENSMUSG00000042189	Tekt3	ortholog_many2many	X	0	21605900	21608900	protein_coding	18.2979	-0.054535	0.934058	-0.901599	0.0875427	-0.260212	0.754824	29.3654	33.1257	33.2857	22.5965	26.8372	33.6942	8.54007	25.9695	13.9909	14.8409	12.4377	8.16961	13.6625	10.3741	6.12889	10.5458	10.5593	15.2388
FBgn0039830	CG1746	ENSMUSG00000062683	Atp5g2	ortholog_one2many	3R	0	31216100	31219600	protein_coding	30783.9	0.394443	0.0514281	-0.62602	0.00229641	-0.709899	0.000187583	49020.7	55698.2	41095.5	49614.4	30934.7	34608.4	23611.1	28747.5	32445.8	32865.7	18042.4	15239	24186.9	18021.6	21474.4	25890	23978.7	28635.5
FBgn0038479	CG17477				3R	0	17126100	17126900	protein_coding	14.2458	-1.88016	0.00028871	1.46293	0.00715823	-0.634475	0.400391	13.3479	16.0286	11.0952	18.2924	7.79146	1.77338	12.8101	10.6933	14.9236	9.89393	23.3206	28.5936	28.179	38.667	1.22578	11.4246	2.43677	5.92621
FBgn0032774	CG17549				2L	0	19387000	19390100	protein_coding	7207.45	-0.0167185	0.95731	0.588026	0.0109862	0.291368	0.328893	4233.96	5749.98	4440.56	4164.22	5583.88	6153.63	4922.28	6243.37	8207.07	10655.8	8653.5	8800.03	10048.8	7396.71	6237.99	7920.78	11460.1	8861.38
FBgn0038449	CG17562	ENSMUSG00000030303	Far2	ortholog_many2many	3R	0	16615300	16617200	protein_coding	50.6154	-2.12068	3.2e-05	0.597885	0.360702	-0.0553298	0.96271	29.3654	26.7143	78.8994	88.234	44.1516	77.1421	41.6328	48.8838	20.52	47.4909	65.2977	137.522	42.6954	111.285	24.5156	13.1823	0	13.5456
FBgn0033777	CG17574				2R	0	12849400	12869400	protein_coding	687.449	0.79158	0.000170243	0.0677625	0.84739	0.172824	0.637656	556.164	610.154	393.264	466.995	467.487	799.795	504.931	523.209	707.007	691.586	618.774	630.422	618.229	543.224	992.881	1163.55	1072.18	1014.23
FBgn0031197	CG17601				X	0	22547100	22548100	protein_coding	21.0521	-1.13828	0.0466362	-0.0215756	0.98346	0.407417	0.677034	13.3479	6.41142	28.3545	33.3568	19.9115	8.8669	57.6454	32.8438	13.0582	10.8833	15.5471	29.9552	9.39298	61.3013	14.7093	3.51527	11.3716	8.46602
FBgn0025837	CG17636	ENSMUSG00000006345	Ggt1	ortholog_one2many	X	0	124370	126714	protein_coding	27.7846	-1.19599	0.0255865	0.52963	0.443072	0.175226	0.878811	9.78848	20.3028	28.3545	40.8889	17.3143	8.8669	41.6328	48.1199	27.0491	10.8833	40.4224	47.6561	34.1563	63.1875	3.67734	18.4552	30.0535	9.31262
FBgn0264494	CG17646	ENSMUSG00000024030	Abcg1	ortholog_many2many	2L	0	1732520	1750610	protein_coding	1073.77	0.40133	0.179079	-0.0111178	0.98331	-0.589904	0.0642972	1489.63	1553.7	957.888	1571	702.097	1492.3	715.23	705.759	1054.91	682.681	864.418	1072.94	782.179	867.649	1401.07	1226.83	982.831	1204.71
FBgn0031365	CG17650				2L	0	1758290	1759090	protein_coding	47.108	0.341689	0.34829	0.372113	0.393154	0.769609	0.0514953	24.0263	21.3714	27.1217	21.5205	36.3601	39.0144	60.848	35.1352	41.9727	27.703	46.6412	47.6561	76.8517	51.8703	63.7405	71.1842	60.107	94.8194
FBgn0034884	CG17662				2R	0	23605700	23606700	protein_coding	107.152	0.0945611	0.836495	-0.233677	0.649038	0.761291	0.0595081	103.224	55.5657	56.7089	80.7019	137.649	101.083	178.274	116.099	124.985	46.5015	122.822	125.267	111.008	87.708	189.996	101.064	109.655	80.4271
FBgn0034883	CG17664				2R	0	23603700	23616800	protein_coding	76.2534	0.170107	0.693231	0.0190876	0.976631	-1.14602	0.000894378	143.268	121.817	178.756	111.907	36.3601	51.428	90.7382	55.758	39.1745	38.5863	65.2977	63.9953	46.9649	61.3013	31.8702	67.669	99.0954	68.5747
FBgn0036311	CG17666				3L	0	12781300	12784400	protein_coding	97.9813	-1.02752	0.00970013	0.574437	0.227678	0.285188	0.684917	74.7484	80.1428	88.7618	73.1697	120.335	66.5018	104.616	104.642	52.2327	98.9393	152.361	220.579	65.7509	182.961	89.4818	45.6985	108.03	34.7107
FBgn0083978	CG17672				3L	0	13029000	13036500	protein_coding	35.085	-0.0298802	0.965818	-1.19649	0.0163227	-1.20877	0.00723811	58.7309	125.023	89.9946	86.082	35.4944	21.2806	37.3628	43.5371	11.1927	20.7773	18.6565	13.616	8.53908	10.3741	28.1929	4.39409	8.12257	10.1592
FBgn0036348	CG17687	ENSMUSG00000044948	Cfap43	ortholog_one2one	3L	0	13349200	13354900	protein_coding	125.502	-0.635816	0.0775105	0.281302	0.556842	0.394914	0.450505	139.708	117.543	46.8465	89.3101	132.455	133.004	114.223	153.526	111.927	153.356	200.557	78.9729	142.603	237.66	99.2881	89.6394	120.214	98.2058
FBgn0040056	CG17698	ENSMUSG00000020785	Camkk1	ortholog_one2many	3L	0	23738000	23749100	protein_coding	216.584	-0.579844	0.0295623	0.586292	0.0427011	-0.115317	0.832648	169.074	179.52	298.338	192.608	235.475	167.584	210.299	157.345	167.891	164.239	264.3	404.396	224.578	288.588	212.06	170.491	186.007	205.724
FBgn0025835	CG17707				X	0	142731	148426	protein_coding	133.14	-0.794565	0.0720978	0.537054	0.318612	-0.94878	0.044409	87.2065	168.834	228.069	406.737	87.4375	35.4676	149.451	144.36	57.8291	51.4485	105.72	251.896	132.356	151.839	82.1272	81.7301	69.0419	104.979
FBgn0033802	CG17724				2R	0	13176100	13190100	protein_coding	87.6135	0.627882	0.0497259	-0.582881	0.102435	0.47687	0.233448	80.0876	71.5942	81.365	57.0293	87.4375	125.023	84.3331	116.099	89.5418	90.0348	87.0636	29.9552	81.9751	67.903	109.094	84.3665	108.842	125.297
FBgn0033439	CG1773				2R	0	9706270	9707580	protein_coding	16.4014	1.13683	0.0639407	-0.0847315	0.93704	-1.15123	0.0970718	16.9074	68.3885	12.328	16.1404	1.73143	21.2806	0	9.1657	8.39454	8.90454	4.66412	8.16961	2.56172	13.2034	37.9991	36.9103	7.31032	21.165
FBgn0037890	CG17734				3R	0	11242200	11244000	protein_coding	2247.76	0.711264	0.00214994	-0.320761	0.262218	-0.930338	1.91e-05	3322.74	3949.44	3118.99	3514.3	1929.68	2188.35	1268.2	1733.08	2199.37	2157.87	1425.67	1072.94	1935.81	1213.77	1920.8	2519.57	2239.39	2749.76
FBgn0038009	CG17738				3R	0	12270900	12271300	protein_coding	11.297	0.211545	0.782581	0.35732	NA	-1.98887	0.000939936	22.2465	29.92	61.6401	19.3684	2.59715	1.77338	0	8.40189	0.932727	4.94697	7.77354	4.0848	0	10.3741	8.58045	10.5458	0	10.1592
FBgn0033710	CG17739	ENSMUSG00000042581	Thsd7b	ortholog_many2many	2R	0	12306500	12310400	protein_coding	1049.55	0.782799	0.0295771	0.0682364	0.912001	-0.132678	0.86087	1042.92	1123.07	601.608	892.024	631.108	1491.41	413.126	771.447	1294.63	820.207	945.262	808.791	727.529	1003.45	1945.31	1908.79	800.886	1670.34
FBgn0039856	CG1774	ENSMUSG00000025287	Acot9	ortholog_many2many	3R	0	31592800	31594700	protein_coding	163.424	0.858927	0.0289707	-0.248022	0.657808	0.432407	0.45699	89.876	128.228	62.8729	158.176	93.4975	326.302	92.8732	103.878	213.595	174.133	105.72	104.843	157.119	138.635	323.606	217.068	220.934	230.276
FBgn0035425	CG17746				3L	0	3236800	3239580	protein_coding	666.444	0.832573	0.0058632	-0.106792	0.825737	-2.48429	2.42e-22	1737.01	2734.47	1241.43	1478.46	275.298	302.361	245.527	326.146	263.029	360.139	321.825	292.744	293.744	155.611	409.41	648.568	357.393	552.831
FBgn0038718	CG17752				3R	0	19610200	19612400	protein_coding	52.5876	-0.88034	0.0366714	0.728856	0.124754	-0.691442	0.173594	50.7221	110.063	60.4073	59.1814	42.4202	39.0144	35.2278	45.0647	15.8564	53.4272	91.7278	96.6737	45.2571	57.5289	47.8054	24.6069	48.7354	22.8582
FBgn0030114	CG17754	ENSMUSG00000022076	Klhl1	ortholog_one2many	X	0	9250420	9255950	protein_coding	2062.64	0.447312	0.174687	0.21049	0.637398	-3.68261	1.18e-45	6324.25	10339.5	2952.56	9399.08	404.29	387.484	562.577	537.721	497.144	421.482	509.944	453.413	626.768	621.501	652.114	892.879	665.239	879.619
FBgn0029751	CG17764				X	0	5306260	5307420	protein_coding	121.428	0.749526	0.0389613	-0.755725	0.0569915	1.63339	9.02e-07	46.2728	37.4	48.0793	57.0293	108.215	83.3489	227.379	245.183	149.236	152.367	88.6183	61.2721	137.479	83.9356	127.481	155.551	197.379	179.48
FBgn0040900	CG17777				X	0	2186860	2187740	protein_coding	56.0346	0.79445	0.132617	0.294996	0.695855	-2.49897	3.43e-08	100.554	177.383	162.73	167.86	9.52289	9.75359	22.4177	28.2609	21.4527	27.703	51.3054	28.5936	3.41563	11.3172	42.9023	81.7301	21.9309	39.7903
FBgn0039196	CG17781				3R	0	24373500	24375700	protein_coding	122.798	-0.728363	0.00510192	0.751164	0.00568359	0.367328	0.310093	104.114	63.0456	99.857	75.3217	109.946	94.8759	143.046	101.587	83.9454	102.897	188.12	249.173	173.343	165.042	121.352	109.852	128.337	96.5126
FBgn0039195	CG17782				3R	0	24370800	24372800	protein_coding	9.36367	-1.28983	0.0308665	-0.106623	NA	0.568109	0.53211	12.4581	11.7543	0	7.53217	16.4486	10.6403	5.33754	23.6781	10.26	5.93636	24.8753	9.53121	5.97735	12.2603	2.45156	4.39409	1.62451	3.38641
FBgn0038550	CG17801				3R	0	17805700	17807100	protein_coding	336.313	-1.08723	0.000111371	0.933427	0.00154421	0.232003	0.636829	202.888	216.92	341.486	245.334	348.884	229.653	336.265	278.026	222.922	196.889	570.578	713.479	366.326	716.753	370.185	255.736	255.049	186.252
FBgn0038547	CG17803				3R	0	17798900	17801500	protein_coding	62.3747	-0.804118	0.0334308	0.752877	0.0713136	0.392487	0.500793	50.7221	33.1257	41.9153	38.7369	62.3316	62.0683	61.9155	38.1904	70.8873	46.5015	130.595	103.482	57.2118	110.342	39.2249	92.2759	34.1148	49.1029
FBgn0036227	CG17826				3L	0	11949800	11952200	protein_coding	324.582	-0.708973	0.0218331	1.1635	0.000180217	-0.364659	0.414858	278.527	187	445.042	269.006	219.026	250.047	195.354	233.725	216.393	156.324	477.295	780.198	309.115	564.915	381.217	252.221	326.527	300.544
FBgn0036454	CG17839				3L	0	14805100	14882200	protein_coding	4488	-0.172281	0.507291	-0.800735	0.000542912	0.610652	0.0093936	4664.66	4419.61	3603.48	3267.89	7004.52	6849.68	5120.84	5764.46	6550.54	7321.51	3955.18	2928.81	4059.48	2976.41	2607.23	2750.7	4278.97	2660.02
FBgn0038919	CG17843	ENSMUSG00000033684	Qsox1	ortholog_many2many	3R	0	21913700	21915500	protein_coding	368.015	-0.283553	0.379349	0.434895	0.217664	1.19312	1.77e-05	113.012	105.788	226.836	173.24	413.813	340.489	342.67	396.417	325.522	461.057	519.272	516.047	502.952	519.646	280.703	306.707	624.626	455.472
FBgn0030063	CG1789	ENSMUSG00000028907	Utp11l	ortholog_one2one	X	0	8720520	8721500	protein_coding	119.909	0.711491	0.00656733	-0.223271	0.535434	0.205401	0.648606	92.5456	103.651	78.8994	109.755	103.02	133.89	97.1432	113.044	169.756	143.462	74.626	81.6961	126.378	93.3666	140.965	202.128	134.022	160.008
FBgn0032597	CG17904	ENSMUSG00000022503	Nubp1	ortholog_one2one	2L	0	16732600	16733600	protein_coding	340.051	0.640431	0.00249345	0.217994	0.441749	-0.438623	0.0706245	334.588	380.411	294.64	363.696	257.118	285.514	208.164	252.057	371.225	350.245	254.972	264.151	332.17	317.824	438.829	594.96	360.642	459.705
FBgn0030163	CG1791				X	0	9963450	9964880	protein_coding	728.811	-0.164889	0.613795	-0.293958	0.413548	0.722907	0.0124099	619.344	556.725	401.894	514.34	898.615	846.789	719.501	1088.43	1013.87	1058.65	562.804	560.98	1075.07	662.997	468.247	545.746	924.349	600.24
FBgn0039860	CG1792				3R	0	31616300	31617800	protein_coding	84.2858	0.733917	0.0257616	0.117699	0.823396	0.300398	0.578023	64.07	57.7028	56.7089	47.3451	68.3917	43.4478	87.5357	84.7828	93.2727	71.2363	57.5242	84.4193	104.177	62.2444	90.7076	110.731	177.072	155.775
FBgn0032603	CG17928				2L	0	16791600	16793400	protein_coding	1637.19	-0.423786	0.148954	-0.821726	0.0047786	0.658389	0.0287486	1609.76	1679.79	1285.81	1067.42	2607.54	2780.66	1534.01	2216.57	2550.08	3466.83	1113.17	1334.37	1478.97	1078.9	587.148	819.937	1367.03	891.471
FBgn0038416	CG17930				3R	0	16327800	16329600	protein_coding	29.9813	0.56376	0.317071	-1.07593	0.061691	0.948178	0.119513	5.33917	20.3028	23.4233	38.7369	71.8545	19.5072	58.7129	51.1752	22.3855	22.756	6.21883	10.8928	27.325	31.1222	47.8054	39.5468	14.6206	27.9379
FBgn0037500	CG17944				3R	0	7361370	7362120	protein_coding	93.4548	-0.836338	0.0145911	0.594715	0.127423	0.270465	0.645581	63.1802	73.7313	96.1586	63.4855	82.2431	70.9352	104.616	105.406	74.6182	76.1833	121.267	170.2	101.615	175.416	90.7076	39.5468	56.0458	116.831
FBgn0034624	CG17974				2R	0	21348900	21350600	protein_coding	198.251	-1.02766	0.0584437	-1.58218	0.00371249	-1.17703	0.0387969	1003.76	599.468	300.804	277.614	263.178	250.933	97.1432	184.078	84.8782	256.253	45.0865	68.0801	17.0782	56.5858	17.1609	26.3645	6.49806	13.5456
FBgn0061356	CG18003	ENSMUSG00000027870	Hao2	ortholog_one2many	2R	0	10883500	10884900	protein_coding	743.144	1.02995	0.0891444	-0.058919	0.955784	-1.38175	0.0294892	1730.78	1896.71	606.539	1778.67	68.3917	926.591	82.1981	362.045	368.427	192.932	139.924	243.727	457.695	503.614	1238.04	1427.2	334.65	1018.46
FBgn0031171	CG1801				X	0	21307600	21317500	protein_coding	176.613	-1.05196	0.00669186	0.767019	0.079124	0.156754	0.849873	105.894	74.7999	214.508	203.369	128.992	96.6493	230.582	219.213	76.4836	67.2787	267.41	258.704	235.679	460.231	83.3529	123.913	217.685	114.291
FBgn0023550	CG18031	ENSMUSG00000030303	Far2	ortholog_many2many	X	0	2201820	2203870	protein_coding	201.371	-0.58296	0.11718	0.255693	0.61207	0.746821	0.0659523	98.7747	132.503	66.5714	221.661	176.606	140.097	236.987	366.628	178.151	171.165	281.402	266.874	279.228	291.417	149.545	116.004	224.183	226.889
FBgn0028856	CG18063				2L	0	15957900	15959400	protein_coding	159.438	-0.912506	0.00442693	0.564115	0.12535	0.217322	0.707324	149.497	83.3485	163.963	140.959	186.995	140.984	193.219	112.28	122.187	121.695	226.987	339.039	165.658	233.888	167.932	137.096	109.655	74.5009
FBgn0034512	CG18067				2R	0	20534200	20535800	protein_coding	34948.2	1.23835	2.53e-22	0.619211	1.71e-05	1.00797	5.6e-16	10126.6	10684.6	10003	9952.15	22456.7	20314.1	18190.3	21835	36933.2	35188.8	29155.4	30431.8	38541.1	29808.5	80536.1	75854.3	71650	77406.5
FBgn0032082	CG18088				2L	0	8967540	8970630	protein_coding	23.1663	-0.158399	0.754247	0.409181	0.456734	-0.946482	0.0310572	36.4843	47.0171	24.6561	38.7369	13.8515	15.0737	18.1476	22.9143	9.32727	6.92575	17.1018	34.04	17.9321	28.2929	28.1929	19.334	19.4942	19.4718
FBgn0034330	CG18107				2R	0	18384600	18384900	protein_coding	214.381	1.38182	0.0117712	-0.295704	0.717903	-1.37076	0.0173591	412.006	383.617	374.772	445.474	24.2401	280.194	59.7805	87.0742	130.582	73.2151	88.6183	77.6113	80.2673	89.5942	610.438	337.466	100.72	203.184
FBgn0028901	CG18109				2L	0	15784100	15790100	protein_coding	164.363	-1.21344	0.00039393	0.860497	0.0204043	0.0484076	0.953266	105.894	148.531	199.714	120.515	110.812	116.156	170.801	197.063	94.2054	95.9711	318.715	367.632	128.94	327.255	159.351	91.397	123.463	82.1203
FBgn0030359	CG18130				X	0	11990100	11992800	protein_coding	1607.72	-0.273816	0.290152	-0.0580464	0.88564	0.612899	0.0151355	986.857	1210.69	1243.9	1264.33	1887.26	1487.87	1816.9	2129.5	2138.74	1997.59	1313.73	1441.94	2285.91	1973.9	945.075	1572.2	1639.95	1602.62
FBgn0036839	CG18136				3L	0	19001000	19003300	protein_coding	36.9082	-0.638928	0.186237	-0.0950086	0.901892	-0.853746	0.0953191	51.612	66.2514	65.3386	81.7779	38.9573	51.428	23.4852	19.0952	23.3182	46.5015	38.8677	47.6561	18.786	19.805	14.7093	13.1823	10.5593	33.0175
FBgn0029945	CG18155	ENSMUSG00000015016	Acsf3	ortholog_one2one	X	0	7329050	7331260	protein_coding	120.218	-0.611993	0.0933292	0.83353	0.0304709	-0.163951	0.821583	76.5281	57.7028	157.799	138.807	71.8545	54.0881	143.046	110.752	89.5418	100.918	158.58	185.178	157.119	213.14	118.901	80.8512	134.835	114.291
FBgn0038470	CG18213				3R	0	17036400	17040200	protein_coding	400.577	-0.536927	0.0294128	0.624666	0.0164503	0.293145	0.407652	264.289	276.76	377.238	262.55	396.499	271.327	480.379	311.634	356.302	365.086	589.234	723.01	473.919	506.443	481.731	380.528	358.206	335.254
FBgn0036832	CG18223				3L	0	18919200	18920300	protein_coding	6.58816	-2.11645	0.000492671	0.557024	NA	0.614186	0.51812	0.889862	3.20571	11.0952	1.07602	10.3886	8.8669	7.47256	6.11047	0.932727	7.91515	10.883	12.2544	4.26954	31.1222	1.22578	0.878818	0	0
FBgn0036796	CG18231				3L	0	18607500	18609500	protein_coding	28.2334	-0.989155	0.0503606	0.543039	0.389332	-0.0648363	0.955959	32.9249	20.3028	48.0793	16.1404	25.9715	24.8273	37.3628	22.9143	14.9236	13.8515	32.6489	78.9729	16.2242	49.041	4.90311	33.3951	16.2451	19.4718
FBgn0036795	CG18233				3L	0	18605500	18607300	protein_coding	94.3027	-0.611277	0.0986294	0.155419	0.776055	0.14584	0.846515	65.8498	73.7313	140.54	95.7662	130.723	111.723	83.2656	92.4208	71.82	62.3318	83.9542	162.031	102.469	122.603	129.933	62.3961	58.4825	47.4097
FBgn0037553	CG18249				3R	0	8220150	8222190	protein_coding	190.09	0.772067	0.186729	-0.438676	0.56559	-2.03219	0.00011219	711.889	644.348	334.09	578.901	35.4944	245.613	23.4852	47.3561	65.2909	22.756	63.743	46.2945	64.897	50.9272	153.222	147.641	53.609	132.07
FBgn0265267	CG18258	ENSMUSG00000053846	Lipg	ortholog_many2many	X	0	17212300	17214000	protein_coding	36.5465	-0.835403	0.0876375	-0.433831	0.481107	-0.699026	0.226346	57.841	47.0171	124.513	59.1814	42.4202	23.054	61.9155	36.6628	10.26	23.7454	34.2036	23.1472	20.4938	36.7808	25.7414	7.03054	17.0574	6.77281
FBgn0030012	CG18262				X	0	8152950	8154530	protein_coding	58.5453	1.11984	0.00611214	-0.544757	0.284594	0.0688277	0.942584	56.0613	65.1828	33.2857	37.6609	55.4059	71.8219	37.3628	38.9542	106.331	96.9605	52.8601	32.6784	29.0329	18.8619	115.223	110.731	46.2987	49.1029
FBgn0029525	CG18273				X	0	482777	487581	protein_coding	115.867	0.604756	0.0915458	-0.00111241	0.998396	0.0835435	0.919328	100.554	143.188	54.2433	85.006	77.9146	131.23	74.7256	124.501	108.196	130.6	124.377	53.1025	115.278	115.058	220.64	157.308	129.149	140.536
FBgn0033836	CG18278	ENSMUSG00000034707	Gns	ortholog_one2many	2R	0	13408000	13409900	protein_coding	78.62	-0.142767	0.73502	-0.673602	0.0788042	-0.292572	0.588744	150.387	123.954	77.6666	116.211	77.0488	129.457	71.523	98.5313	56.8964	85.0878	59.0789	31.3168	56.3579	78.277	50.2569	46.5773	63.3561	43.1767
FBgn0043825	CG18284	ENSMUSG00000087303	Lipo2	ortholog_many2many	2L	0	10644000	10645900	protein_coding	34.8323	-0.979464	0.0402942	0.628406	0.272829	-0.0651158	0.953373	35.5945	17.0971	40.6825	44.117	49.3459	18.6205	29.8902	32.08	15.8564	25.7242	49.7506	98.0353	24.7633	48.0979	33.096	36.9103	14.6206	12.699
FBgn0032266	CG18302	ENSMUSG00000087303	Lipo2	ortholog_many2many	2L	0	10534300	10536600	protein_coding	2385.82	-0.547997	0.0490253	-0.603848	0.044348	-0.40014	0.261359	3890.48	3451.48	4929.98	2305.92	3191.9	2625.49	2432.85	2635.14	2382.19	3410.44	1310.62	2042.4	2041.69	1606.09	985.526	885.848	1639.95	1176.78
FBgn0031869	CG18304	ENSMUSG00000038916	Soga3	ortholog_one2many	2L	0	6932540	6942810	protein_coding	117.675	-0.622913	0.0578741	-0.343273	0.397665	-0.357084	0.434677	204.668	189.137	109.719	190.456	151.501	116.156	134.506	131.375	114.725	98.9393	118.158	106.205	71.7282	118.83	106.643	60.6384	41.4251	53.3359
FBgn0033904	CG18327	ENSMUSG00000018740	Slc25a35	ortholog_many2many	2R	0	14167000	14168200	protein_coding	62.7787	0.936046	0.0283375	0.75136	0.144574	-3.58677	1.39e-23	235.813	234.017	103.555	211.977	5.1943	19.5072	11.7426	9.1657	19.5873	12.8621	18.6565	17.7008	20.4938	28.2929	24.5156	73.8207	36.5516	46.5631
FBgn0040763	CG18336				2R	0	11293800	11294600	protein_coding	881.309	0.127446	0.624756	-0.720094	0.00143467	-0.311622	0.281971	1316.11	1205.35	1268.55	1167.49	1268.28	900.877	823.049	973.092	1055.85	921.125	589.234	799.26	546.501	436.654	539.343	653.84	671.737	727.231
FBgn0033683	CG18343				2R	0	12138700	12139300	protein_coding	248.729	0.854694	0.000665684	0.0234026	0.959679	0.428513	0.179521	141.488	193.411	179.989	122.667	202.578	284.628	204.962	177.967	238.778	199.857	199.003	302.276	210.061	175.416	469.473	455.228	346.834	372.505
FBgn0031127	CG1835				X	0	20661900	20669700	protein_coding	24.2847	-0.911542	0.0846592	0.124876	0.883758	0.271211	0.78355	17.7972	5.34285	44.3809	24.7486	21.6429	21.2806	40.5653	32.8438	17.7218	24.7348	24.8753	25.8704	19.6399	58.472	14.7093	10.5458	25.18	6.77281
FBgn0034460	CG18367				2R	0	19636700	19637400	protein_coding	51.0346	-1.02011	0.0228974	0.307164	0.612339	-2.66073	1.16e-13	232.254	141.051	147.936	135.579	24.2401	23.9406	12.8101	21.3866	11.1927	16.8197	21.7659	31.3168	14.5164	38.667	11.032	10.5458	3.24903	20.3184
FBgn0033864	CG18368				2R	0	13667700	13671600	protein_coding	106.886	-1.5863	5.95e-06	0.246366	0.618495	0.48033	0.315725	116.572	55.5657	130.677	81.7779	153.232	106.403	178.274	116.099	70.8873	45.5121	177.237	204.24	122.109	165.042	77.2241	56.2443	40.6129	26.2446
FBgn0030351	CG1840				X	0	11888400	11889200	protein_coding	75.1534	0.706541	0.0162382	-0.513268	0.128804	-0.0648299	0.923059	82.7571	88.6913	85.0634	63.4855	86.5717	76.2554	66.1855	75.6171	89.5418	83.109	32.6489	43.5713	78.5595	49.041	90.7076	81.7301	86.0993	93.1262
FBgn0039761	CG18404				3R	0	30253200	30254100	protein_coding	420.012	-0.605388	0.0348754	1.02719	0.00036107	-0.249377	0.594546	282.086	353.697	516.544	315.275	317.718	228.766	339.468	334.548	342.311	270.104	541.038	919.081	427.808	706.379	530.762	415.681	376.075	342.874
FBgn0035780	CG18417	ENSMUSG00000042501	Cpa6	ortholog_many2many	3L	0	7400070	7401670	protein_coding	276.631	-0.869253	0.00215997	0.961837	0.000989739	0.0732684	0.91316	226.915	223.331	197.248	208.749	238.072	175.565	297.835	194.007	240.644	172.154	455.529	578.681	316.8	482.865	362.83	177.521	247.739	182.866
FBgn0035568	CG18418	ENSMUSG00000014606	Slc25a11	ortholog_one2many	3L	0	4688930	4690070	protein_coding	21.8001	-1.1079	0.0211992	-0.359473	0.563589	0.261414	0.757383	16.0175	35.2628	18.492	24.7486	25.9715	32.8075	35.2278	22.9143	14.9236	43.5333	31.0942	23.1472	13.6625	20.7481	13.4836	7.90936	5.6858	6.77281
FBgn0028866	CG18420				2L	0	14794500	14796600	protein_coding	438.299	-0.893529	0.000326848	0.880025	0.000613267	0.254322	0.518837	285.646	277.828	393.264	331.416	377.453	308.568	508.134	355.171	310.598	277.03	691.845	966.737	513.199	758.25	462.119	320.768	430.496	320.862
FBgn0034206	CG18469				2R	0	17245800	17246300	protein_coding	67.6384	-0.746629	0.0283375	0.823765	0.023063	0.0762333	0.925668	47.1627	64.1142	39.4497	67.7896	43.2859	47.8813	84.3331	57.2856	51.3	35.6182	108.83	138.883	72.5822	112.229	78.4498	53.6079	70.6664	44.0233
FBgn0039463	CG18472				3R	0	26947900	26949700	protein_coding	153.195	0.424484	0.179434	-0.318266	0.41435	0.652821	0.0514105	96.1051	112.2	123.28	83.9299	218.161	158.718	129.168	166.51	195.873	212.72	143.033	178.37	133.21	80.1632	117.675	181.036	184.382	242.975
FBgn0037683	CG18473	ENSMUSG00000026730	Pter	ortholog_one2one	3R	0	9363300	9364840	protein_coding	39.5921	0.191164	0.737537	0.923149	0.0854909	-0.374681	0.647104	20.4668	56.6342	23.4233	23.6725	16.4486	35.4676	27.7552	10.6933	48.5018	21.7667	49.7506	39.4864	36.718	70.7322	77.2241	64.1537	19.4942	70.2679
FBgn0028518	CG18480				2L	0	15630000	15635000	protein_coding	127.77	-1.02907	0.00110967	0.837708	0.0129557	-0.187427	0.754315	130.81	106.857	151.635	115.135	122.066	89.5557	130.236	97.0037	85.8109	69.2575	200.557	313.168	98.1994	209.367	106.643	73.8207	101.532	98.2058
FBgn0038701	CG18493				3R	0	19390300	19392100	protein_coding	148.576	-1.23375	6.13e-05	0.845871	0.010466	-0.147309	0.817356	184.201	105.788	155.333	128.047	154.098	96.6493	170.801	93.9485	115.658	117.738	259.636	315.892	152.849	238.603	102.965	109.852	109.655	62.6485
FBgn0033154	CG1850				2R	0	7258870	7261270	protein_coding	95.2015	-0.201131	0.616213	-0.970801	0.00530789	1.43235	4.34e-06	64.9599	58.7714	38.2169	55.9533	123.798	179.111	185.746	155.817	166.025	103.886	87.0636	78.9729	86.2447	59.4151	104.191	80.8512	41.4251	43.1767
FBgn0039189	CG18528	ENSMUSG00000007610	Gtpbp3	ortholog_one2one	3R	0	24358100	24360100	protein_coding	56.4731	0.787686	0.103792	-0.525105	0.381945	-1.78478	2.76e-05	129.03	173.108	109.719	170.012	43.2859	31.9209	30.9577	30.5523	11.1927	32.65	4.66412	17.7008	39.2798	22.6343	39.2249	13.1823	66.6051	50.7961
FBgn0034322	CG18536				2R	0	18294800	18295700	protein_coding	26.8465	-0.964131	0.0258247	0.453118	0.402891	-0.0046391	0.996446	18.6871	18.1657	40.6825	27.9766	38.0916	24.8273	21.3502	19.859	25.1836	28.6924	35.7583	50.3793	24.7633	39.6101	22.064	9.667	14.6206	22.8582
FBgn0034323	CG18537				2R	0	18295900	18296700	protein_coding	168.472	-0.496669	0.0966732	0.585401	0.0718868	0.124795	0.836834	138.818	129.297	165.196	131.275	154.963	127.683	208.164	129.084	122.187	108.833	251.863	262.789	211.769	226.343	264.768	166.975	108.03	124.45
FBgn0034324	CG18538				2R	0	18297100	18297800	protein_coding	41.264	-0.917766	0.0186382	0.546668	0.23823	0.0730814	0.937275	34.7046	30.9885	36.9841	50.5732	52.8088	38.1277	41.6328	29.7885	27.9818	28.6924	60.6336	62.6337	58.9196	65.0737	53.9343	13.1823	34.9271	21.165
FBgn0034326	CG18540				2R	0	18299300	18300100	protein_coding	39.4724	-1.72885	3.38e-05	0.331932	0.553409	0.125214	0.891553	36.4843	27.7828	70.2698	23.6725	32.0315	38.1277	49.1054	54.2304	54.0982	41.5545	65.2977	66.7185	39.2798	55.6427	23.2898	13.1823	13.8084	5.92621
FBgn0037812	CG18545				3R	0	10340900	10341700	protein_coding	8.26401	-0.969233	0.0949086	0.442262	NA	0.14218	0.913498	7.11889	2.13714	4.93121	13.9883	10.3886	6.20683	7.47256	8.40189	10.26	8.90454	13.9924	10.8928	7.68517	16.9757	7.35467	7.03054	1.62451	3.38641
FBgn0037973	CG18547				3R	0	11978600	11980400	protein_coding	263.897	1.14602	0.0204742	-0.0614748	0.944205	0.0695934	0.952261	165.514	297.063	114.651	146.339	104.752	430.932	108.886	124.501	302.204	284.945	129.041	198.794	193.837	206.538	914.431	379.649	270.482	377.584
FBgn0038053	CG18549	ENSMUSG00000020818	Mfsd11	ortholog_one2one	3R	0	12449300	12456400	protein_coding	951.686	-0.134729	0.512811	0.0701662	0.804817	-0.74071	7.89e-06	1428.23	1551.56	1264.86	1303.07	855.329	1008.17	643.707	775.266	811.473	897.38	897.066	953.121	800.112	804.461	748.951	812.906	720.472	854.221
FBgn0031470	CG18557				2L	0	2844600	2845730	protein_coding	78.1431	-1.21085	0.00366174	0.826802	0.0777223	-0.362535	0.599358	96.9949	88.6913	32.0529	130.199	76.1831	70.9352	39.4978	74.0894	43.8382	58.3742	94.8372	174.285	57.2118	177.302	52.7085	64.1537	43.0496	32.1709
FBgn0031469	CG18558	ENSMUSG00000042460	C1galt1	ortholog_one2many	2L	0	2842590	2844510	protein_coding	205.043	-1.06789	6.13e-05	0.865299	0.00199527	0.234792	0.608795	161.955	158.148	123.28	172.164	212.101	172.018	163.329	184.078	194.007	139.504	324.934	450.69	197.253	405.532	172.835	168.733	164.076	126.144
[truncated: 4,502 more rows]

## Sheet: READ ME
sample	description
ct01	male day 1 1st replicate
[truncated: 19 more rows]

## Sheet: filtering
ID	Associated Gene Name	Chromosome Name	Description	Gene Start (bp)	Gene End (bp)	Gene type	log2FC_d50_d25	padj_d50_d25	log2FC_d25_d5	padj_d25_d5	log2FC_d5_d1	padj_d5_d1	d50vsd25 filter	d25vsd5 filter	d5vsd1 filter	significant in at least one time point
[truncated: 16,624 more rows]

[truncated: 1 more sheets: alldata_Drosophila_JO_ageing]
