# Supplementary material for: Homeostatic maintenance and age-related functional decline in the Drosophila ear
Source: Sci Rep. 2020 May 4;10:7431. doi: 10.1038/s41598-020-64498-z (PMC7198581; doi:10.1038/s41598-020-64498-z)
Supplement: Supplementary file 6 — Supplementary Table 5. [file 41598_2020_64498_MOESM6_ESM.xlsx]

## Sheet: Sheet1
Supplementary Table 5. 37 Predicted transcription factors
Fly gene that is expressed and not changing its expression with age	HUMAN ORTHOLOGUES	HUMAN ORTHOLOGUES EXPRESSED IN THE HUMAN RETINA	Mouse orthologues	Fly gene description	Average expression in the JO	log2 fold change between day 1 and 50 males	p -adjusted value	log2 fold change between day 1 and 50 females	p -adjusted value	log2 fold change between day 1 and 25 males	p -adjusted value	log2 fold change between day 1 and 25 females	p -adjusted value	log2 fold change between day 25 and 50 males	p -adjusted value	log2 fold change between day 25 and 50 females	p -adjusted value	log2 fold change between day 1 and 5 males	p -adjusted value	log2 fold change between day 1 and 10 males	p -adjusted value	log2 fold change between day 5 and 10 males	p -adjusted value	log2 fold change between day 10 and 25 males	p -adjusted value	log2 fold change between day 5 and 25 males	p -adjusted value	log2 fold change between day 1 and 5 females	p -adjusted value	log2 fold change between day 5 and 25 females	p -adjusted value	male day 1 1st replicate expression reads	male day 1 2nd replicate expression reads	female day 1 1st replicate expression reads	female day 1 2nd replicate expression reads	male day 5 1st replicate expression reads	male day 5 2nd replicate expression reads	female day 5 1st replicate expression reads	female day 5 2nd replicate expression reads	male day 10 1st replicate expression reads	male day 10 2nd replicate expression reads	male day 25 1st replicate expression reads	male day 25 2nd replicate expression reads	female day 25 1st replicate expression reads	female day 25 2nd replicate expression reads	male day 50 1st replicate expression reads	male day 50 2nd replicate expression reads	female day 50 1st replicate expression reads	female day 50 2nd replicate expression reads
Fly genes changing their expression with age	HUMAN ORTHOLOGUES EXPRESSED IN THE HUMAN INNER EAR		Mouse orthologues expressed in the mouse inner ear			significantly changing	p>0.05
Functionally probed genes
Fly gene symbol	Human orthologue	Expressed in the retinas	Mouse orthologue	Description	Avg exp	log2FC_d50m_d1m	padj_d50m_d1m	log2FC_d50f_d1f	padj_d50f_d1f	log2FC_d25m_d1m	padj_d25m_d1m	log2FC_d25f_d1f	padj_d25f_d1f	log2FC_d50m_d25m	padj_d50m_d25m	log2FC_d50f_d25f	padj_d50f_d25f	log2FC_d5m_d1m	padj_d5m_d1m	log2FC_d10m_d1m	padj_d10m_d1m	log2FC_d10m_d5m	padj_d10m_d5m	log2FC_d25m_d10m	padj_d25m_d10m	log2FC_d25m_d5m	padj_d25m_d5m	log2FC_d5f_d1f	padj_d5f_d1f	log2FC_d25f_d5f	padj_d25f_d5f	m1A	m1B	f1A	f1B	m5A	m5B	f5A	f5B	m10A	m10B	m25A	m25B	f25A	f25B	m50A	m50B	f50A	f50B
Adf1	MSANTD2	MSANTD2	no orthologs	Bess and MADF1 TF involved in the memory, learning and olfaction, and synapse formation	697.51	-0.145995	0.791532	0.534353	0.143878	-0.0653661	0.877564	0.484671	0.199083	-0.0806286	0.867816	0.0496817	0.918955	0.096201	0.943808	0.175462	0.799873	0.0792615	0.989254	-0.240829	0.505718	-0.161567	0.717538	0.268849	0.656039	0.215822	0.864443	639.811	746.931	576.952	501.428	630.242	858.316	586.062	728.673	711.671	866.709	799.12	522.855	914.535	628.102	525.859	717.115	805.759	794.959
Aef1	ZNF3	ZNF3	Zfp637	Zinc finger TF inhibits olfactory memory formation	560.58	-0.352291	0.385964	0.0469119	0.921601	-0.681729	0.022537	-0.0492869	0.925857	0.329438	0.371755	0.0961988	0.827445	-0.260126	0.732928	-0.318473	0.532073	-0.0583466	0.989748	-0.363256	0.272335	-0.421603	0.239556	0.0701016	0.934547	-0.119388	0.932552	662.057	726.628	486.957	633.779	591.285	555.955	635.167	546.123	485.951	613.424	449.311	392.141	619.937	461.174	420.442	649.446	540.151	620.559
amos*	ATOH1, ATOH7, NEUROD1, ATOH8	ATOH8	Atoh1, Atoh7, Neurod1, Neurod4, Neurod6	bHlH TF involved in the sensory organ development. Amos specifies olfactory organ and the dendritic neurons in PNS	29.4	-0.42586	0.673546	-0.446763	0.594064	0.757761	0.26348	0.729562	0.353795	-1.18362	0.0929349	-1.17632	0.119774	-0.192224	0.943494	0.203988	0.903346	0.396213	0.966674	0.553772	0.429536	0.949985	0.193553	-0.318497	0.824117	1.04806	0.431273	28.4756	19.2343	30.8201	25.8246	17.3143	21.2806	12.8101	26.7333	28.9145	30.6712	46.6412	58.5489	13.6625	104.684	15.9351	13.1823	4.87354	29.6311
aop	ETV5,6, 7	ETV1,3,4,5,6	Etv6	ETS and pnt TF involved to the lifespan determination.	1032.95	-0.911561	0.00878649	-0.521034	0.185779	-1.51077	1.01e-06	-0.851253	0.0171227	0.599208	0.117901	0.330219	0.437811	-0.78408	0.05164	-0.647425	0.12784	0.136655	0.982701	-0.863344	0.0129211	-0.726689	0.051817	-0.763607	0.0502197	-0.0876459	0.963007	1454.92	2026.01	1116.92	1814.18	856.194	1084.42	845.466	813.456	1142.59	1006.21	729.158	397.588	903.434	649.794	915.657	848.938	1072.18	916.023
ara	IRX1,2,3,4, IRX6	IRX2,3,5,6	Irx4, Irx6, Irx3, Irx2, Irx1	Iroquois complex TF controls patterning and proliferation	315.33	0.412352	0.430969	0.0588339	0.921601	1.20482	0.00075808	0.274372	0.598873	-0.792467	0.0576466	-0.215538	0.674391	0.206716	0.876637	-0.104232	0.921154	-0.310948	0.960082	1.30905	0.000657733	0.998103	0.0125819	-0.179698	0.838372	0.45407	0.667253	255.39	194.48	253.957	357.24	293.478	234.086	280.755	252.821	192.142	223.603	430.654	695.778	292.89	461.174	341.992	275.949	412.627	226.889
ato	ATOH1		Atoh1	Developmental BHlH TF critical for chordotonal organs formation	1.66	-0.246064	NA	-0.0692992	NA	0.348141	NA	-0.0573629	NA	-0.594205	NA	-0.0119364	NA	-0.199584	NA	-0.0982446	NA	0.101339	NA	0.446386	NA	0.547725	NA	0.0780055	NA	-0.135368	NA	0	4.27428	2.46561	0	1.73143	0	1.06751	2.29143	0.932727	1.97879	7.77354	2.7232	0.853908	0.943097	1.22578	0	0	1.6932
Blimp-1	PRDM1, 2, 4, 5, 6, 11	PRDM1, 2, 4, 5, 6, 11	Prdm1, 2, 4, 5, 6, 8	Zinc finger and SET TF involved in the olfaction	1717.74	0.0954905	0.824272	0.206663	0.508798	0.275208	0.294682	0.225802	0.476659	-0.179717	0.565764	-0.0191383	0.960171	0.0894404	0.926182	0.135616	0.796315	0.0461756	0.989748	0.139592	0.61956	0.185767	0.55367	0.166823	0.73832	0.0589781	0.967753	1553.7	1635.98	1564.43	1462.32	1694.21	1706.88	1821.17	1591.78	1952.2	1563.24	1899.85	1986.58	1841.03	1718.32	1810.48	1606.48	2027.39	1483.25
ci	GLI1,2,3	GLI3	Gli3, Gli2, Gli1	GLI C2H2-type zinc-finger TF belongs to Hh signalling pathway	512.22	-1.04469	8.38e-05	-0.913096	0.000973272	-0.518	0.0656157	-0.306235	0.383561	-0.52669	0.0965894	-0.60686	0.0700773	-0.559318	0.120413	-0.729244	0.0164089	-0.169926	0.970633	0.211244	0.510188	0.0413177	0.927158	-0.0750432	0.917552	-0.231192	0.821156	791.087	648.622	536.269	784.422	477.01	482.36	629.83	621.74	409.467	438.301	457.084	531.025	486.727	571.517	364.056	310.223	312.719	367.425
ct	CUX1, CUX2	CUX1, CUX2	Cux1, Cux2	Developmental TF critical for JO formation	1099.71	0.537743	0.093839	-0.0354518	0.937477	0.506327	0.0755696	0.393022	0.239711	0.0314157	0.943038	-0.428473	0.206041	0.0663523	0.960824	0.150201	0.808344	0.0838484	0.989254	0.356126	0.240569	0.439975	0.175478	0.358931	0.395238	0.0340903	0.986544	758.162	652.896	1266.09	1166.41	768.757	712.899	1869.21	1290.07	868.369	706.427	918.832	1121.96	1601.93	1634.39	1010.04	1078.31	1393.83	976.132
Dr	MSX1,2		Msx1, Msx2, Msx3	TF involved in glial cell development suppressible by amos. Msx2 mutant mice show the optic nerve aplasia.	62.84	1.36548	0.0171883	0.415675	0.563971	-0.672925	0.265902	-0.385417	0.615688	2.03841	0.00047822	0.801091	0.231167	-0.210517	0.923208	-0.351253	0.761571	-0.140736	0.989254	-0.321672	0.624512	-0.462408	0.522963	-1.24731	0.0549913	0.861891	0.50222	49.8323	61.9771	35.7513	87.158	25.9715	66.5018	13.8776	23.6781	48.5018	32.65	12.4377	46.2945	30.7407	56.5858	220.64	141.49	77.1645	99.899
fd64A	FOXL1, FOXI3, FOXS1, FOXC1, FOXC2, FOXD3, FOXD4, FOXI1, FOXI2, FOXA1, FOXA2, FOXA3, FOXB1, FOXB2, FOXD1, FOXD2, FOXD4L1, FOXD4L2, FOXD4L3, FOXD4L4, FOXD4L5, FOXD4L6, FOXE1, FOXJ1, FOXL1, FOXL2	FOXI3, FOXC1, FOXD1, FOXD2, FOXJ1	Foxi1, Foxi2, Foxl1, Foxs1,Foxc1, Foxc2, Foxi3, Foxa2, Foxa3, Foxb1, Foxb2, Foxd1, Foxd2, Foxd4, Foxj1, Foxg1, Foxe1	Fork-head DNA binding motif protein. FOXC1 is involved in the Axenfeld Rieger syndrome (sensorineural hearing loss)	25.06	-0.247488	0.820499	-1.39385	0.032284	1.2903	0.0310646	0.0529338	0.95914	-1.53778	0.0201846	-1.44679	0.0446056	0.938054	0.328752	-0.23956	0.875028	-1.17761	0.603748	1.52986	0.0134934	0.352243	0.664391	-0.495592	0.664791	0.548525	0.784745	11.5682	16.0286	49.3121	24.7486	45.883	23.9406	21.3502	24.4419	13.9909	6.92575	38.8677	58.5489	17.9321	59.4151	11.032	9.667	6.49806	11.0058
ftz	HOXD4		Hoxa5, Hoxb5, Hoxc5	Homeobox domain TF controls segmentation	12.42	0.0290035	0.984329	0.0709396	0.946221	0.549419	0.448321	0.560536	NA	-0.520416	0.528024	-0.489596	0.557795	0.827793	0.480698	0.844756	0.386639	0.0169637	0.997985	-0.295337	0.698634	-0.278373	NA	0.525189	0.669649	0.0353467	0.992764	9.78848	5.34285	11.0952	3.22807	12.12	26.6007	13.8776	12.9847	17.7218	21.7667	17.1018	12.2544	12.8086	15.0895	9.80623	6.15172	4.87354	11.0058
gl	ZNF500	ZNF500	Zfp768	Zinc finger TF Characterized by Senthillian et al 2012 in sensory perception of sound	405.85	1.0968	0.00132668	0.543063	0.181148	0.880294	0.00899702	0.714275	0.065709	0.216508	0.637845	-0.171212	0.72135	0.642682	0.179553	0.79257	0.0485114	0.149888	0.981067	0.0877242	0.839991	0.237612	0.604234	0.331923	0.591162	0.382351	0.699768	283.866	240.428	277.381	225.965	370.527	479.7	362.953	284.137	604.407	346.288	481.959	533.748	436.347	424.393	753.854	442.045	372.014	385.204
grh	GRHL1,2,3	GHRL1	Grhl1, Grhl2, Grhl3	Polycomb binding TF. GRHL2 involved in the autosomal dominant nonsyndromic deafness 28	1770.12	0.00131537	0.998118	0.519342	0.0671763	0.317679	0.247564	0.473115	0.106202	-0.316364	0.297154	0.0462271	0.906357	0.232467	0.71551	0.25823	0.562123	0.0257631	0.995423	0.0594495	0.85519	0.0852126	0.823661	0.681278	0.0143614	-0.208163	0.82587	1633.79	1628.5	997.338	1446.18	1934.01	1924.12	2082.71	1916.4	2142.47	1787.83	2077.09	2026.06	1775.27	1665.51	1847.25	1420.17	1920.18	1637.33
grn	GATA1,2,3,4,5,6		Gata1,2,3	Gata domain TF. GATA3 mutations showed sensorineural deafness in humans	210.3	0.233011	0.637819	-0.351485	0.377305	0.537231	0.0987511	0.19931	0.659254	-0.304219	0.436491	-0.550795	0.149542	-0.0351436	0.983928	-0.153651	0.833836	-0.118508	0.983828	0.690882	0.035512	0.572374	0.110221	0.236786	0.705361	-0.0374762	0.986789	218.906	154.943	187.386	227.041	193.055	172.018	261.54	232.962	163.227	171.165	239.425	317.253	228.847	251.807	243.93	202.128	164.888	154.928
Hr39	NR5A1, NR5A2, NR6A1	NR5A2, NR6A1	Nr5a1, Nr5a2, Nr6a1	nuclear hormone receptor and Zing finger/GATA like domain TF	295.46	-0.580537	0.0891089	-0.203552	0.610779	-0.245231	0.469815	-0.0133853	0.97987	-0.335306	0.360928	-0.190167	0.634035	0.00530731	0.997648	-0.211955	0.723999	-0.217262	0.96151	-0.0332759	0.934415	-0.250538	0.516997	0.177772	0.784008	-0.191157	0.873058	316.791	364.382	274.915	315.275	341.093	342.262	352.278	320.8	291.011	291.871	307.832	261.428	238.24	347.06	215.737	228.493	220.122	288.691
Hsf	HSF1,2,4	HSF1,2,4	Hsf1,2,3,4	Heat-shock factor TF involved in defense response to the bacterial and fungal infection. HSF4 is involved in the cataract type 5 in humans.	657.92	0.26431	0.640501	0.677972	0.0981079	-0.110375	0.816048	0.272441	0.586076	0.374685	0.39769	0.405531	0.367844	0.100763	0.950731	0.3363	0.610839	0.235537	0.965156	-0.446675	0.256428	-0.211138	0.672261	0.167726	0.844407	0.104715	0.957969	536.587	663.582	506.682	532.632	535.013	759.894	516.674	662.986	721.931	825.154	760.252	344.485	754.001	523.419	592.051	871.787	823.629	911.79
Jra	JUN, JUNB, JUND	JUN, JUNB, JUND	Jun, Junb, Jund	bZIP family, jun subfamily TF involved in JNK signalling and in the eye development	655.83	0.236063	0.620936	0.539623	0.127699	-0.340805	0.318229	-0.224246	0.602351	0.576868	0.0992289	0.763869	0.0386901	-0.0956971	0.942994	0.0830242	0.923783	0.178721	0.972868	-0.423829	0.204648	-0.245108	0.544871	-0.272797	0.635435	0.0485509	0.98069	597.097	728.765	623.798	635.931	548.865	686.298	454.758	574.384	682.756	726.215	523.937	506.516	559.31	508.329	558.955	1015.03	830.127	1043.86
lola	ZBTB20	ZBTB20	Zfp219	Zinc finger and BTB domain TF involved in axonogenesis, dendrite morphogenesis, locomotor activity and sound production	6102.76	0.157429	0.57304	0.248525	0.269721	0.337804	0.0743409	0.273376	0.221749	-0.180375	0.433603	-0.0248513	0.931655	-0.0207824	0.983928	0.083483	0.849847	0.104265	0.973262	0.254321	0.203959	0.358586	0.0860305	0.182246	0.576034	0.0911305	0.912991	5790.33	5493.52	5354.06	5326.32	5546.65	5572.85	6298.3	5853.83	6132.68	5838.41	6870.25	7461.58	6777.47	6182.94	6545.66	6069.99	6403.03	6331.73
Med	SMAD3,4,7	SMAD3,4,7	Smad3,4,7	SMAD TF involved in BMP signalling pathway	327.42	-0.0940842	0.884873	0.481625	0.246437	-0.444906	0.23741	0.147438	0.784037	0.350822	0.415219	0.334187	0.444881	-0.0223505	0.990956	0.00769204	0.995734	0.0300426	0.995553	-0.452598	0.232135	-0.422556	0.317997	0.129569	0.882931	0.0178689	0.993195	354.165	366.52	216.973	330.34	360.138	348.469	297.835	306.287	417.862	306.712	346.7	170.2	274.958	337.629	362.83	309.344	398.006	388.59
nvy	CBFA2T3, 2, RUNX1T1	CBFA2T3, 2, RUNX1T1	Cbfa2t2,3, Runx1t1	Zinc finger TF enhances expression of Delta and Notch and involved in the morphogenesis of sensory neuron dendrites.	90.66	-0.831859	0.084574	-0.398641	0.462909	-0.941745	0.0271417	-0.815387	0.0936975	0.109887	0.869161	0.416745	0.438734	-0.677203	0.297369	-0.381655	0.621311	0.295547	0.96151	-0.56009	0.230981	-0.264543	0.652327	-0.249817	0.786969	-0.56557	0.611252	108.563	168.834	110.952	119.439	74.4517	88.669	93.9407	95.4761	98.8691	106.854	91.7278	40.848	70.8743	49.9841	63.7405	79.9724	77.1645	91.433
onecut	ONECUT1,2,3	ONECUT1,2,3	Onecut1,2,3	Cut domain TF expressed in a subset of olfactory neurons	875.91	0.34219	0.297466	0.137434	0.69983	0.302136	0.27684	0.125348	0.745362	0.0400535	0.922034	0.0120858	0.97562	0.142061	0.873309	0.144714	0.79528	0.0026534	0.998729	0.157422	0.595949	0.160075	0.641363	0.0285341	0.972267	0.0968141	0.936562	869.395	725.559	903.644	661.755	920.258	847.676	896.707	701.94	873.033	898.369	1063.42	921.804	877.817	834.641	1032.11	1010.64	827.69	899.937
Optix	SIX3, SIX6, SIX2, SIX1, SIX4	SIX3, SIX6, SIX2, SIX4	Six3, Six6, Six1, Six2, Six4	SIX domain TF regulates dendrite morphogenesis and involved in eye formation. SIX1 is involved in the autosomal dominant deafness DFNA23.	185.43	0.550037	0.269119	0.205649	0.710489	0.593173	0.150337	0.27098	0.62649	-0.0431357	0.944598	-0.0653308	0.914872	0.266704	0.820566	0.73557	0.141634	0.468866	0.891658	-0.142397	0.767469	0.326469	0.520365	0.332208	0.658806	-0.0612283	0.980703	111.233	181.657	124.513	144.187	146.306	212.806	161.194	186.369	332.051	182.048	181.901	279.128	182.736	149.009	243.93	203.007	142.957	172.707
p53	TP53, TP63, TP73	TP53, TP73	Trp53, Trp63, Trp73	Classic tumor-suppressor, involved in proliferation control. Suppressible by Dronc and CycE.	201.92	0.17788	0.778271	0.203081	0.68925	0.525989	0.173106	0.245349	0.634645	-0.348109	0.442529	-0.0422679	0.941091	0.223562	0.852425	0.301151	0.670879	0.077588	0.989254	0.224839	0.596332	0.302427	0.522026	0.0237163	0.984215	0.221633	0.87887	176.193	162.423	235.465	124.819	193.921	207.486	170.801	194.771	261.164	164.239	211.44	292.744	207.5	225.4	175.286	211.795	217.685	201.491
pho	YY1, YY2, ZFP42	YY1, YY2	Yy1, Yy2, Zfp42	Zinc finger Plycomb TF involved in the regulation of many genes	883.01	0.0188642	0.973146	-0.283053	0.369486	-0.152211	0.613803	-0.306449	0.331129	0.171076	0.61102	0.0233958	0.953219	-0.107674	0.908343	-0.123085	0.831132	-0.0154107	0.995553	-0.0291263	0.931774	-0.044537	0.911713	-0.251547	0.564238	-0.0549019	0.972494	946.813	908.285	1057.74	994.247	838.88	877.823	883.897	827.969	951.382	746.003	939.044	724.372	933.321	711.095	914.431	965.821	817.943	855.068
pnr	GATA1,2,3,4,5,6		Gata1,2,3,4,5,6	Gata domain TF	103.37	-0.894387	0.134289	-1.13454	0.0397106	-0.717619	0.18178	-1.21458	0.027281	-0.176768	0.813816	0.0800379	0.919685	-0.965689	0.162218	-0.992285	0.119446	-0.0265965	0.995553	0.274666	0.650582	0.24807	0.733773	-0.848435	0.204377	-0.366144	0.857953	239.373	133.571	98.6242	250.714	76.1831	89.5557	83.2656	87.838	123.12	38.5863	104.165	100.759	81.9751	42.4393	109.094	67.669	60.107	73.6543
Pph13	ARX, ALX1,3		Arx, Alx1, Alx3	Homeobox TF expressed in all photoreceptors, upstream regulator of rhodopsins expression	92.26	1.29457	0.076728	0.791657	0.318873	-0.299345	0.705595	0.0373495	0.973884	1.59391	0.0240702	0.754307	0.348161	0.288374	0.904224	-0.0632915	0.975444	-0.351665	0.973864	-0.236053	0.766394	-0.587719	0.475324	-0.197387	0.905663	0.234737	0.939119	85.4267	48.0857	22.1905	36.5848	10.3886	197.732	20.2827	14.5124	109.129	10.8833	37.313	39.4864	24.7633	39.6101	436.377	294.404	24.3677	209.111
prd	PAX3, PAX5,6,7,8	PAX5, PAX6, PAX8	Pax3,4,6,7	Paired and homeobox TF. Human PAX3 mutations showed CDHS (craniofacial-deafness-hand syndrome)	95.58	0.212273	0.825961	0.846951	0.181224	0.17244	0.806192	0.362941	0.637186	0.0398333	0.961026	0.48401	0.480625	1.57722	0.00538847	1.65975	0.00259364	0.0825235	0.989748	-1.48731	0.00662183	-1.40478	0.0139252	1.91854	0.000344907	-1.5556	0.0332484	61.4005	30.9885	27.1217	36.5848	167.083	199.505	169.734	182.55	224.787	168.197	46.6412	61.2721	43.5493	47.1548	80.9014	32.5163	21.9309	118.524
Rfx	RFX1,2,RFX3	RFX1,RFX2,RFX3	Rfx1,2, Rfx3	Main regulator of mechanosensory ciliogenesis	487.84	0.117556	0.824791	0.431952	0.222463	-0.320708	0.330813	0.452422	0.204626	0.438265	0.20863	-0.0204696	0.966265	0.121727	0.912049	0.283457	0.594148	0.16173	0.973329	-0.604165	0.0518621	-0.442435	0.207078	0.603853	0.0968848	-0.151431	0.905895	517.01	475.514	309.434	369.076	587.822	497.433	480.379	576.676	570.829	651.021	481.959	303.637	526.861	419.678	484.183	596.717	443.493	489.336
run	RUNX1, RUNX2, RUNX3	RUNX1,2	Runx1,2,3	TF required for axon guidance and dendrite morphodgenesis	956.47	-0.896527	0.00442254	0.122977	0.786245	-0.761912	0.0121474	0.0815108	0.87089	-0.134616	0.763885	0.0414661	0.931409	-0.139964	0.902642	0.29772	0.591382	0.437684	0.852192	-1.05963	0.000811645	-0.621948	0.0730999	0.424433	0.35062	-0.342923	0.700575	1248.48	1095.28	838.306	774.738	1032.8	1081.76	1018.4	1186.19	1428.94	1489.04	788.237	548.725	985.41	727.128	426.571	780.39	919.475	846.602
Sox100b	SOX8, SOX9, SOX10	SOX8, SOX9	Sox8, Sox9, Sox10	Sox TF. Human SOX10 implicated in the Waardeburg syndrome (sensorineural hearing loss)	61.66	0.428896	0.503541	0.311787	0.604724	1.08254	0.0128693	0.63791	0.23592	-0.653647	0.200864	-0.326123	0.571374	0.418931	0.700115	0.91758	0.0876462	0.498649	0.911028	0.164963	0.756078	0.663612	0.193739	0.794933	0.164276	-0.157023	0.939119	35.5945	43.8114	30.8201	46.2691	57.1373	54.0881	76.8606	70.2704	68.0891	96.9605	76.1807	111.651	55.504	74.5046	53.9343	58.002	54.4212	45.7165
Sox14	SOX12, SOX4, SOX11	SOX12, SOX4, SOX11	Sox12, Sox4, Sox11	Sox TF involved in the gliogenesis in Drosophila, and the redox genes regulation	900.65	-1.35187	3.3e-07	-0.558087	0.0868738	-1.9782	8.69e-15	-1.1086	6.24e-05	0.626336	0.0555629	0.550512	0.11824	-1.46629	3.19e-08	-1.11445	6.65e-05	0.351841	0.888024	-0.863751	0.00391039	-0.51191	0.12673	-0.7547	0.0180125	-0.353899	0.66593	1954.14	2065.55	880.221	1571	668.334	710.239	683.205	729.437	875.831	907.274	530.155	416.65	578.949	511.158	687.662	810.27	776.518	855.068
Sox21b	SOX1, 2, 3, 14, 21	SOX2	Sox14, Sox21, Sox2, Sox3	Sox TF involved in olfactory behaviour, gliogenesis.	170.22	0.969666	0.0133969	-0.23427	0.652198	0.978474	0.00743837	0.628486	0.151576	-0.00880784	0.987319	-0.862757	0.0543978	0.454185	0.539467	0.424149	0.495479	-0.0300358	0.995553	0.554325	0.16431	0.524289	0.233813	0.695074	0.140237	-0.0665872	0.977665	118.352	101.514	152.868	100.07	161.889	149.851	250.864	178.731	165.093	139.504	194.338	269.597	197.253	210.311	290.51	172.248	115.341	95.666
srp	GATA2,3, 4,5,6		Gata 2, 3, 4, 5	Gata domain TF involved into the haematopoiesis and immune system	250.13	-0.463413	0.641868	-0.709864	0.372714	-1.64179	0.00787618	-1.09131	0.140699	1.17837	0.0995346	0.381441	0.659697	-1.25275	0.138096	-1.17291	0.153809	0.0798381	0.99124	-0.468875	0.520195	-0.389037	0.65187	-1.33335	0.080654	0.242042	0.936562	626.463	549.245	154.1	737.077	52.8088	251.82	53.3754	142.068	240.644	93.9924	107.275	78.9729	155.411	110.342	381.217	351.527	151.08	264.986
Stat92E	STAT1, 2, 3, 4, 5A, 5B, 6	STAT1, 2, 3, 4, 5A, 5B, 6	Stat1,2,3,4,5A,5B,6	Stat TF involved in Jak-STAT signalling pathway	1994.39	-0.360738	0.453975	-0.344958	0.431353	-0.73142	0.0329734	-0.412226	0.340003	0.370682	0.375688	0.0672687	0.898966	-0.148853	0.906588	-0.457504	0.385588	-0.308651	0.960082	-0.273917	0.484197	-0.582567	0.1398	-0.18281	0.815744	-0.229416	0.869567	2478.26	2830.64	1944.13	2480.24	1455.27	3294.05	1967.42	1891.19	1849.6	1919.42	1777.03	1292.16	1719.77	1528.76	2456.46	1597.69	1622.08	1794.8
Tbp*	TBP, TBPL2, TBPL1	TBP, TBPL1	Tbp, Tbpl2, Tbpl1	TATA binding TF. TBP involved in Parkinson disease.	188.21	0.56248	0.223504	0.771916	0.0635074	-0.259899	0.558915	0.236838	0.663715	0.822379	0.0506045	0.535078	0.241186	0.101979	0.952782	0.475285	0.413468	0.373307	0.942043	-0.735184	0.0627515	-0.361878	0.450982	0.134048	0.888612	0.10279	0.96035	191.32	149.6	128.211	143.111	140.246	228.766	111.021	188.661	278.885	210.741	158.58	121.183	188.714	136.749	245.156	277.706	246.926	242.128
wor	SNAI2, SNAI1, SNAI3		Snai1, Snai2, Snai3	Zinc finger domain TF expressed in all neural tissues. SNAI2 involved in the Waardeburg syndrome type 2D	56.76	0.437792	0.545432	0.88476	0.117304	1.25782	0.00794381	1.39553	0.00583814	-0.820024	0.135352	-0.510771	0.392777	0.394588	0.765945	0.230371	0.840109	-0.164217	0.987735	1.02745	0.0409501	0.863228	0.114684	0.636804	0.401398	0.758726	0.481569	25.806	45.9485	30.8201	25.8246	60.6002	39.0144	50.1729	48.1199	55.0309	31.6606	80.8448	121.183	74.29	108.456	55.16	48.335	73.9154	46.5631
* changing expression in males and females together see Supplementary Table 3 for the log 2 fold changes
